# Supplementary material for: Proteomic Analysis Identifies Distinct Protein Patterns for High Ovulation in FecB Mutant Small Tail Han Sheep Granulosa Cells
Source: Animals (Basel). 2023 Dec 19;14(1):11. doi: 10.3390/ani14010011 (PMC10778137; doi:10.3390/ani14010011)
Supplement: Supplementary file 1 [file animals-14-00011-s001.zip]

Archive with 3 entries (3 files):
- Figure_S2.pdf
- supplementary table.xlsx
- Figure_S1.pdf
