# Supplementary material for: Proteomic Analysis Identifies Distinct Protein Patterns for High Ovulation in FecB Mutant Small Tail Han Sheep Granulosa Cells
Source: Animals (Basel). 2023 Dec 19;14(1):11. doi: 10.3390/ani14010011 (PMC10778137; doi:10.3390/ani14010011)
Supplement: Supplementary file 1 [file animals-14-00011-s001.zip › supplementary table.xlsx]

## Sheet: Table S1
Table S1. The parameters for searching MS data.
Item	Value
Enzyme	Trypsin
Max Missed Cleavages	2
Fixed modifications	Carbamidomethyl (C), TMT10plex (N-term), TMT10plex (K)
Variable modifications	Oxidation (M)
Peptide Mass Tolerance	± 20 ppm
Fragment Mass Tolerance	0.1Da
Database	uniprot_Ovis_aries_28089_20190905.fasta (uniprot_mouse（taxonomy）_28089（Protein sequence number）_20190905（Download Date) )
Database pattern	Decoy
Peptide FDR	≤0.01
Protein Quantification	The protein ratios are calculated as the median of only unique peptides of the protein
Experimental Bias	Normalizes all peptide ratios by the median protein ratio. The median protein ratio should be 1 after the normalization.

## Sheet: Table S2
Table S2 A list of the identified proteins in granular cell
Accession	Protein Name	Gene Name	Description	Coverage	Unique Peptides	Peptides	PSMs	AAs	MW [kDa]	calc. pI	BB-1/REF	BB-1/REF Count	BB-1/REF Variability [%]	BB-2/REF	BB-2/REF Count	BB-2/REF Variability [%]	BB-3/REF	BB-3/REF Count	BB-3/REF Variability [%]	WB-1/REF	WB-1/REF Count	WB-1/REF Variability [%]	WB-2/REF	WB-2/REF Count	WB-2/REF Variability [%]	WB-3/REF	WB-3/REF Count	WB-3/REF Variability [%]	WW-1/REF	WW-1/REF Count	WW-1/REF Variability [%]	WW-2/REF	WW-2/REF Count	WW-2/REF Variability [%]	WW-3/REF	WW-3/REF Count	WW-3/REF Variability [%]
P02075	Hemoglobin subunit beta	HBB	Hemoglobin subunit beta OS=Ovis aries OX=9940 GN=HBB PE=1 SV=2 - [HBB_SHEEP]	91.72	0	17	974	145	16.0633	7.29834
W5QCY8	GLOBIN domain-containing protein	LOC101105437	GLOBIN domain-containing protein OS=Ovis aries OX=9940 GN=LOC101105437 PE=3 SV=1 - [W5QCY8_SHEEP]	91.78	1	17	902	146	16.1644	7.29834	0.966573	1		6.71362	1		0.786444	1		1.08748	1		0.776073	1		0.630487	1		0.448435	1		0.439331	1		2.95858	1
Q1A2D1	Beta-K globin chain	HBBK	Beta-K globin chain OS=Ovis aries OX=9940 GN=HBBK PE=3 SV=1 - [Q1A2D1_SHEEP]	91.72	1	17	984	145	16.1193	7.29834	1.36262	4	10.3418	3.0811	4	31.7137	1.39842	4	12.3789	0.784822	4	24.7884	0.893165	4	18.2141	0.741323	4	27.3417	0.551799	4	46.9772	0.520216	4	53.0607	1.86868	4	31.951
C6ZP47	II alpha globin	HBAI	II alpha globin OS=Ovis aries musimon OX=9938 GN=HBAI PE=3 SV=1 - [C6ZP47_OVIMU]	78.87	5	14	582	142	15.1689	8.67529	0.711261	132	21.5091	2.2701	132	12.8022	1.45304	132	14.2505	2.06455	132	13.5161	0.712561	132	23.3262	1.65973	132	25.4346	0.634495	132	13.0035	0.450717	132	9.76401	2.1058	131	39.3085
P02076	Hemoglobin subunit beta	HBB	Hemoglobin subunit beta OS=Ovis aries musimon OX=9938 GN=HBB PE=1 SV=1 - [HBB_OVIMU]	80.69	2	18	961	145	16.097	8.68994	1.07654	60	25.1053	2.53018	53	14.9517	1.15291	60	17.5475	2.21976	53	36.9248	1.02293	57	21.761	0.943601	55	77.0303	0.794635	53	14.5919	0.417621	58	29.9314	2.6693	59	52.7518
Q1KYZ9	Beta globin chain	HBB	Beta globin chain OS=Ovis aries musimon OX=9938 GN=HBB PE=3 SV=1 - [Q1KYZ9_OVIMU]	91.72	1	17	902	145	16.0253	7.29834	0.46429	31	52.5572	1.60496	31	26.0206	1.0167	31	18.3902	3.97459	31	28.402	1.3408	31	27.9615	1.95986	31	18.0607	0.851535	31	14.431	0.264575	31	87.2493	1.00122	19	84.2263
W5PWE9	Serum albumin	ALB	Serum albumin OS=Ovis aries OX=9940 GN=ALB PE=4 SV=1 - [W5PWE9_SHEEP]	79.15	4	68	633	609	69.3194	6.15088	1.15076	25	48.6991	1.59612	25	24.5342	1.54654	25	18.257	1.10928	25	32.1742	1.85371	25	49.9183	0.584799	25	173.673	0.66048	25	23.7788	0.272772	25	88.6514	0.597973	22	44.7023
P14639	Serum albumin	ALB	Serum albumin OS=Ovis aries OX=9940 GN=ALB PE=1 SV=1 - [ALBU_SHEEP]	81.05	6	70	629	607	69.1433	6.15088	1.07103	21	9.11442	1.3235	16	13.745	1.65618	21	20.8061	0.945718	15	15.6541	1.49813	21	4.78285	0.968959	20	140.064	0.684917	21	60.0096	0.41872	21	225.553	0.425917	15	40.5385
W5PMR1	GLOBIN domain-containing protein	LOC101108797	GLOBIN domain-containing protein OS=Ovis aries OX=9940 GN=LOC101108797 PE=3 SV=1 - [W5PMR1_SHEEP]	56.64	1	10	428	143	15.2441	9.70068	0.91904	3	18.1578	3.51295	3	10.0434	0.693805	3	16.1395	1.13727	3	6.07844	0.454061	3	20.4258	2.43212	3	14.1194	0.589772	3	13.0888	0.813751	3	6.08747	1.33819	3	6.74805
P68057	Hemoglobin subunit beta-C	HBBC	Hemoglobin subunit beta-C OS=Ovis aries musimon OX=9938 GN=HBBC PE=1 SV=1 - [HBBC_OVIMU]	80.14	6	13	498	141	15.6092	7.6792	0.552529	37	46.5171	1.47309	36	14.7324	0.466941	37	68.3012	3.96986	37	40.8508	1.60568	37	31.8073	1.67286	37	28.6019	1.06693	37	20.0107	0.158168	36	94.6755	0.593528	27	63.4612
W5PF65	Uncharacterized protein	TF	Uncharacterized protein OS=Ovis aries OX=9940 GN=TF PE=3 SV=1 - [W5PF65_SHEEP]	67.9	51	57	221	704	77.2905	6.81494	0.972597	192	22.815	1.38861	192	22.7364	1.42059	192	19.3596	0.834995	191	17.683	1.47352	192	18.1812	1.74428	189	33.9482	0.802874	190	12.8616	0.529563	190	29.5292	0.693233	175	57.1046
P60713	Actin, cytoplasmic 1	ACTB	Actin, cytoplasmic 1 OS=Ovis aries OX=9940 GN=ACTB PE=2 SV=1 - [ACTB_SHEEP]	60	8	19	116	375	41.7097	5.47803	0.95828	31	18.2829	1.35008	31	25.7467	1.03106	31	17.2505	1.26733	31	20.0684	0.939893	31	18.7354	1.12048	31	21.6783	0.915068	31	13.7871	0.90578	31	25.1964	1.31054	30	31.2707
W5PC91	Uncharacterized protein	SPTA1	Uncharacterized protein OS=Ovis aries OX=9940 GN=SPTA1 PE=4 SV=1 - [W5PC91_SHEEP]	36.84	88	88	159	2408	280.361	4.94482	0.919209	159	21.669	2.04918	159	20.7081	1.21976	159	13.9253	1.51092	159	26.6156	0.896873	159	18.8232	1.41906	159	19.7846	0.787423	159	13.9658	0.542578	159	22.0254	2.11728	159	31.6426
W5Q5H8	Fibrinogen alpha chain	FGA	Fibrinogen alpha chain OS=Ovis aries OX=9940 GN=FGA PE=4 SV=1 - [W5Q5H8_SHEEP]	46.55	47	47	176	812	89.2178	6.26514	1.12197	176	21.8025	1.17146	176	22.9819	1.20524	176	15.2558	0.821037	175	19.8296	1.51552	176	21.2399	1.10099	176	24.754	0.835832	176	17.4209	0.747142	176	19.2122	0.823443	168	69.5067
A4ZYA6	Vimentin (Fragment)		Vimentin (Fragment) OS=Ovis aries OX=9940 PE=2 SV=1 - [A4ZYA6_SHEEP]	68.67	37	43	146	466	53.667	5.09717	0.974638	125	32.7761	1.01797	125	17.9065	1.14212	125	14.6992	0.977972	125	16.7909	1.02649	125	20.4207	0.710769	125	26.6298	1.07445	125	13.9064	1.09062	125	23.8057	0.673613	119	60.1122
W5QJ36	Spectrin beta chain	SPTB	Spectrin beta chain OS=Ovis aries OX=9940 GN=SPTB PE=3 SV=1 - [W5QJ36_SHEEP]	36.67	81	85	158	2329	267.82	5.2749	0.933424	150	23.4271	2.04928	150	20.9068	1.2555	150	16.6788	1.48756	150	32.4585	0.882917	150	21.5963	1.38477	150	21.0767	0.775338	150	12.7337	0.540928	150	25.5414	1.97389	150	31.7805
W5PTR5	Uncharacterized protein	HSPA5	Uncharacterized protein OS=Ovis aries OX=9940 GN=HSPA5 PE=3 SV=1 - [W5PTR5_SHEEP]	56.55	36	39	111	656	72.5106	5.19873	0.736316	102	30.9813	0.832418	102	28.1776	0.917993	102	15.9463	1.09821	102	20.7316	0.934655	102	15.3178	0.985651	102	22.4676	1.31304	102	17.631	1.2214	102	18.7758	0.733396	101	53.1349
W5PZK7	Uncharacterized protein	ACTA2	Uncharacterized protein OS=Ovis aries OX=9940 GN=ACTA2 PE=3 SV=1 - [W5PZK7_SHEEP]	45.36	5	16	95	377	41.9818	5.38916	2.96788	10	86.9369	0.886236	10	36.5685	0.746385	10	18.4811	0.658528	10	120.675	0.82037	10	55.7545	0.604606	10	110.909	0.601581	10	65.9873	0.434083	10	141.878	1.16834	10	33.5517
W5PSQ7	Uncharacterized protein		Uncharacterized protein OS=Ovis aries OX=9940 PE=4 SV=1 - [W5PSQ7_SHEEP]	34.89	10	10	103	235	25.1364	6.17627	0.97415	103	31.5171	1.53886	103	20.5511	1.37224	103	22.9079	0.785128	103	24.5515	1.59554	103	17.9279	1.48814	103	28.3255	0.783652	103	15.3415	0.539994	103	19.0923	0.645488	89	47.8486
W5Q4E1	HATPase_c domain-containing protein	HSP90B1	HATPase_c domain-containing protein OS=Ovis aries OX=9940 GN=HSP90B1 PE=3 SV=1 - [W5Q4E1_SHEEP]	39.08	33	34	91	806	92.6214	4.85596	0.721792	88	46.5491	0.806764	88	29.1078	0.85018	88	19.9378	0.982438	88	19.9512	0.91772	88	22.1526	1.00372	88	20.5071	1.3226	88	16.4974	1.23489	88	18.9632	0.883336	86	48.2776
W5QDF5	Uncharacterized protein	MYH7	Uncharacterized protein OS=Ovis aries OX=9940 GN=MYH7 PE=3 SV=1 - [W5QDF5_SHEEP]	26.04	35	61	110	1939	223.41	5.74463	4.90802	64	35.2586	0.533906	53	85.7437	0.693581	64	20.367	0.415191	48	43.5834	0.431262	62	84.9548	0.473155	50	70.749	0.364013	56	51.3402	0.317673	62	80.3812	0.714399	42	114.745
W5PMM7	Protein disulfide-isomerase	PDIA3	Protein disulfide-isomerase OS=Ovis aries OX=9940 GN=PDIA3 PE=3 SV=1 - [W5PMM7_SHEEP]	57.46	32	32	83	449	50.8777	6.99072	0.739754	83	41.8632	0.79101	83	25.7905	0.912969	83	16.9371	1.00279	83	23.3274	0.942278	83	19.6366	1.01819	83	23.6011	1.34274	83	17.1777	1.24121	83	24.6989	0.745349	81	54.5985
W5Q7E0	Uncharacterized protein	CKAP4	Uncharacterized protein OS=Ovis aries OX=9940 GN=CKAP4 PE=4 SV=1 - [W5Q7E0_SHEEP]	71.86	38	38	81	590	64.8114	6.03662	0.849563	80	21.7893	0.836203	80	31.8698	1.00122	81	14.9026	0.938745	81	22.5607	1.03495	81	15.3336	0.903795	81	17.1392	1.16622	81	15.62	1.17549	81	19.3371	0.871596	79	38.9255
W5PTU7	Carbonic anhydrase 2	CA2	Carbonic anhydrase 2 OS=Ovis aries OX=9940 GN=CA2 PE=3 SV=1 - [W5PTU7_SHEEP]	57.41	3	12	67	263	29.389	7.25439	0.87785	16	19.5811	2.44973	16	15.3315	1.08406	16	16.4094	1.29687	16	32.9291	0.894526	16	14.3707	1.76153	16	6.88277	0.720788	16	10.4088	0.518432	16	18.2826	2.65868	16	18.9785
W5PJG7	Uncharacterized protein	CALR	Uncharacterized protein OS=Ovis aries OX=9940 GN=CALR PE=3 SV=1 - [W5PJG7_SHEEP]	51.08	27	27	92	417	48.0289	4.44971	0.76524	90	50.5664	0.754143	88	29.293	0.87099	90	19.9273	1.01019	90	18.6108	0.928265	90	18.986	1.02838	86	17.7286	1.33309	90	14.3699	1.1975	90	27.651	0.769168	84	35.8416
W5PD87	Anion exchange protein	SLC4A1	Anion exchange protein OS=Ovis aries OX=9940 GN=SLC4A1 PE=3 SV=1 - [W5PD87_SHEEP]	30.97	24	24	97	930	104.21	5.24951	0.89002	97	17.935	2.11996	97	22.8065	1.1632	97	13.034	1.50375	97	23.5151	0.868923	97	17.5605	1.50926	97	23.7526	0.754627	97	12.3338	0.506283	97	23.5562	2.33772	97	33.8983
K4P490	Serpin peptidase inhibitor clade H member 1	SERPINH1	Serpin peptidase inhibitor clade H member 1 OS=Ovis aries OX=9940 GN=SERPINH1 PE=2 SV=1 - [K4P490_SHEEP]	49.28	20	20	70	418	46.4772	8.96826	0.811339	69	36.2598	0.836155	69	31.0065	0.895552	69	20.0837	0.99403	69	25.0571	0.977293	69	15.2963	0.973751	69	21.7538	1.26719	69	21.4309	1.14124	69	24.0424	0.922283	68	48.2673
W5NTF9	Uncharacterized protein		Uncharacterized protein OS=Ovis aries OX=9940 PE=4 SV=1 - [W5NTF9_SHEEP]	22.32	26	27	61	1304	146.994	6.49365	0.907992	59	16.0044	2.1801	59	28.1482	1.30352	59	15.9458	1.58164	59	23.6944	0.885782	59	19.8727	1.37117	59	28.5533	0.731609	59	16.4899	0.513404	59	25.1527	1.90676	59	44.4949
W5Q5A6	Fibrinogen C-terminal domain-containing protein	FGG	Fibrinogen C-terminal domain-containing protein OS=Ovis aries OX=9940 GN=FGG PE=4 SV=1 - [W5Q5A6_SHEEP]	41.01	21	21	81	434	49.2477	6.12549	1.03762	81	15.9617	1.16883	80	19.1237	1.20546	81	18.47	0.833025	80	19.2702	1.5251	81	20.8665	1.12993	81	17.7647	0.927103	81	14.5963	0.779541	81	23.3369	0.787396	79	74.1177
W5NXI6	Uncharacterized protein	ANK1	Uncharacterized protein OS=Ovis aries OX=9940 GN=ANK1 PE=4 SV=1 - [W5NXI6_SHEEP]	24.86	40	40	76	1838	201.45	6.3667	0.968895	76	25.9528	1.88359	75	25.3454	1.18868	76	16.5869	1.52867	76	27.7528	0.937098	75	23.0083	1.36784	76	21.9748	0.820341	76	15.6079	0.570758	76	28.7542	2.01297	75	33.2779
W5QFQ8	Histone H2B	LOC101110711	Histone H2B OS=Ovis aries OX=9940 GN=LOC101110711 PE=3 SV=1 - [W5QFQ8_SHEEP]	65.87	4	11	92	126	13.8976	10.3159	0.524914	32	51.685	0.661018	31	46.9575	0.710514	32	26.4318	0.797143	32	17.1105	0.730845	32	16.7036	0.977429	32	24.0561	1.57849	32	20.5376	1.44878	32	19.7954	0.648255	31	41.5498
W5Q7I2	Ig-like domain-containing protein		Ig-like domain-containing protein OS=Ovis aries OX=9940 PE=4 SV=1 - [W5Q7I2_SHEEP]	21.82	2	4	44	275	30.8665	5.85889	0.982129	27	15.4439	1.79589	27	11.133	1.10574	27	7.26777	0.833678	27	28.877	1.57945	27	13.6264	1.82159	27	20.7179	0.871049	27	9.94945	0.488007	26	23.0977	0.831948	26	52.1558
P00922	Carbonic anhydrase 2	CA2	Carbonic anhydrase 2 OS=Ovis aries OX=9940 GN=CA2 PE=1 SV=2 - [CAH2_SHEEP]	54.23	2	11	61	260	29.1928	6.93213	0.946784	10	18.0872	2.05357	10	29.8008	1.19626	10	11.325	1.40654	10	33.4004	1.03485	10	40.5031	1.56016	10	7.94818	0.740309	10	11.047	0.520279	10	17.9982	2.60608	10	10.912
P02083	Hemoglobin fetal subunit beta		Hemoglobin fetal subunit beta OS=Ovis aries OX=9940 PE=1 SV=1 - [HBBF_SHEEP]	42.07	3	6	197	145	15.9214	7.12256	0.831236	6	30.966	1.99461	6	17.327	1.22457	6	9.63998	2.2631	6	41.0903	0.929697	6	18.4797	1.09559	6	23.5798	0.975531	6	8.55358	0.448969	6	39.4805	1.99961	6	9.8998
W5Q9H2	Protein disulfide-isomerase	P4HB	Protein disulfide-isomerase OS=Ovis aries OX=9940 GN=P4HB PE=3 SV=1 - [W5Q9H2_SHEEP]	48.34	25	26	78	511	57.1469	4.94482	0.731289	76	24.0502	0.865273	75	19.014	0.902723	76	12.176	1.05692	76	17.0653	0.986415	76	15.6064	1.02013	76	15.2147	1.32187	76	11.8663	1.23718	76	15.0157	0.811901	74	45.828
W5Q282	Uncharacterized protein	PDIA6	Uncharacterized protein OS=Ovis aries OX=9940 GN=PDIA6 PE=3 SV=1 - [W5Q282_SHEEP]	36.82	16	16	41	440	48.1282	5.04639	0.694949	41	30.8116	0.943648	41	31.7896	0.947126	41	14.3637	1.04884	41	20.1457	0.873637	41	15.3821	1.03083	41	27.5874	1.27564	41	17.4535	1.17662	41	16.334	0.753315	41	44.7413
W5NQ46	Fibrinogen beta chain	FGB	Fibrinogen beta chain OS=Ovis aries OX=9940 GN=FGB PE=4 SV=1 - [W5NQ46_SHEEP]	43.93	19	19	52	494	56.6047	7.72314	0.815473	52	22.124	1.34569	52	22.3372	1.11445	52	14.1833	0.853342	52	25.2977	1.20809	52	29.4563	1.34521	52	22.8407	1.01387	52	9.31502	0.907223	52	17.4098	0.878871	52	61.2893
W5NRG7	Uncharacterized protein	ITIH4	Uncharacterized protein OS=Ovis aries OX=9940 GN=ITIH4 PE=4 SV=1 - [W5NRG7_SHEEP]	23.88	20	20	63	917	101.751	6.40479	1.3874	63	21.4203	1.12378	62	21.4529	1.20935	63	13.8856	0.861756	62	21.5383	1.72038	63	25.0074	1.09534	63	28.2721	0.712806	63	14.1104	0.529536	63	31.5779	0.961191	61	57.5657
W5PH95	Uncharacterized protein		Uncharacterized protein OS=Ovis aries OX=9940 PE=4 SV=1 - [W5PH95_SHEEP]	29.09	8	10	40	464	50.4284	6.60986	0.721594	23	29.6873	1.23952	23	52.7704	1.21959	23	51.2412	0.883445	23	36.9187	1.18609	23	23.7828	1.99456	23	51.7651	0.728046	23	16.1797	0.624496	23	48.976	0.715827	21	82.8082
W5NY50	ATP synthase subunit alpha	ATP5F1A	ATP synthase subunit alpha OS=Ovis aries OX=9940 GN=ATP5F1A PE=3 SV=1 - [W5NY50_SHEEP]	40.14	26	26	66	553	59.6667	9.18799	1.38818	66	36.4972	0.856236	66	31.5573	0.887335	66	14.0706	0.950062	66	19.7257	0.864328	66	17.5808	0.939301	66	27.1247	1.14011	66	16.4205	1.0123	66	19.3598	0.81867	66	44.9289
W5QGB5	Histone H4	LOC101107948	Histone H4 OS=Ovis aries OX=9940 GN=LOC101107948 PE=3 SV=1 - [W5QGB5_SHEEP]	51.46	7	7	58	103	11.3604	11.356	0.530825	58	62.7943	0.820479	56	49.2965	0.674575	58	28.6489	0.892597	58	22.6109	0.702276	58	22.1217	0.996504	58	23.7737	1.70094	58	18.9103	1.41608	58	24.7038	0.922263	56	77.9233
W5NTP1	Histone H2B	HIST3H2BB	Histone H2B OS=Ovis aries OX=9940 GN=HIST3H2BB PE=3 SV=1 - [W5NTP1_SHEEP]	65.87	4	11	69	126	13.9295	10.3159	0.371423	9	61.5796	0.694543	9	52.3833	0.635711	9	42.1633	0.790614	9	8.79681	0.63265	9	9.59438	0.982852	9	7.41079	1.73428	9	29.232	1.53478	9	10.6583	0.749425	9	30.2616
W5QFP2	H15 domain-containing protein	HIST1H1D	H15 domain-containing protein OS=Ovis aries OX=9940 GN=HIST1H1D PE=3 SV=1 - [W5QFP2_SHEEP]	48.87	6	18	89	221	22.1431	10.9604	0.60294	18	64.9391	0.526504	18	22.3114	0.798338	18	27.6369	0.905682	18	27.7248	0.912233	18	25.6841	0.723398	18	21.5359	1.6614	18	21.8083	1.44936	18	21.7182	0.649512	17	28.6943
W5PPT6	Tubulin beta chain	TUBB	Tubulin beta chain OS=Ovis aries OX=9940 GN=TUBB PE=3 SV=1 - [W5PPT6_SHEEP]	33.11	5	12	35	444	49.639	4.89404	0.843265	18	19.4962	0.819904	18	54.7952	0.876714	18	13.992	0.935595	18	10.4184	0.994177	18	20.145	1.09906	18	12.182	0.990421	18	10.0821	1.25615	18	32.0489	1.13671	18	32.0558
W5PEP7	ATP synthase subunit beta	ATP5F1B	ATP synthase subunit beta OS=Ovis aries OX=9940 GN=ATP5F1B PE=3 SV=1 - [W5PEP7_SHEEP]	38.07	16	16	35	528	56.1735	5.2749	1.18723	35	37.5513	0.975683	35	34.7476	0.969223	35	20.7905	0.907873	35	25.6597	0.967985	35	30.2037	0.945661	35	20.6657	1.14244	35	19.8331	0.858363	35	37.9518	1.058	35	70.4482
W5PW05	Uncharacterized protein	MDH2	Uncharacterized protein OS=Ovis aries OX=9940 GN=MDH2 PE=4 SV=1 - [W5PW05_SHEEP]	47.65	16	16	39	405	42.1728	7.95752	1.07929	39	52.0035	0.913591	39	29.4031	0.868614	39	13.3585	0.97579	39	23.5517	0.867192	39	13.791	1.02868	39	20.532	1.28588	39	18.2461	1.0584	39	18.3527	0.814154	39	45.6389
W5NTA0	Histone cluster 1 H1 family member c	HIST1H1C	Histone cluster 1 H1 family member c OS=Ovis aries OX=9940 GN=HIST1H1C PE=3 SV=1 - [W5NTA0_SHEEP]	37.45	6	17	81	267	27.0956	11.1802	0.70959	13	22.9343	0.717735	13	40.9171	0.818984	13	31.1304	0.828306	13	16.1001	0.871643	13	29.1341	0.737454	13	52.5668	1.64329	13	35.0966	1.16775	13	31.3322	0.832629	13	26.7708
W5Q9T3	Uncharacterized protein	LMNB1	Uncharacterized protein OS=Ovis aries OX=9940 GN=LMNB1 PE=3 SV=1 - [W5Q9T3_SHEEP]	41.3	27	34	59	586	66.3966	5.13525	0.800553	49	30.6389	0.89355	49	28.9128	0.943107	49	13.5324	0.960705	49	14.9639	1.0299	49	13.4937	0.911787	49	18.2179	1.33751	49	19.1039	1.10624	49	16.7359	0.8271	48	56.0063
W5NS65	H15 domain-containing protein	LOC101109652	H15 domain-containing protein OS=Ovis aries OX=9940 GN=LOC101109652 PE=3 SV=1 - [W5NS65_SHEEP]	46.15	11	17	59	221	22.6204	11.2388	0.601876	20	50.8848	0.510116	19	50.2093	0.770665	20	31.3825	0.756255	20	48.7288	0.864167	20	26.1851	0.526951	19	35.6628	1.70554	20	42.5985	1.29872	20	28.4758	0.755423	16	21.9119
W5P5T4	NTR domain-containing protein	C3	NTR domain-containing protein OS=Ovis aries OX=9940 GN=C3 PE=4 SV=1 - [W5P5T4_SHEEP]	27.19	7	23	65	901	102.641	6.25244	1.09568	27	19.3928	1.56591	26	14.6561	1.37871	27	11.3554	0.824782	27	16.408	1.34089	27	13.7605	1.55784	27	16.1857	0.799124	27	13.1332	0.582988	27	17.418	0.644361	27	34.3106
C8BKC5	Peroxiredoxin 2	PRDX2	Peroxiredoxin 2 OS=Ovis aries OX=9940 GN=PRDX2 PE=2 SV=1 - [C8BKC5_SHEEP]	62.12	13	13	56	198	21.8311	5.42725	0.784071	56	22.5039	2.62474	56	16.2529	1.41876	56	22.6436	1.58492	56	36.3413	0.742674	56	16.5842	1.45326	56	25.2606	0.704751	56	7.84448	0.490343	56	18.8665	2.45335	56	23.3498
W5PHW0	HATPase_c domain-containing protein	HSP90AB1	HATPase_c domain-containing protein OS=Ovis aries OX=9940 GN=HSP90AB1 PE=3 SV=1 - [W5PHW0_SHEEP]	27.07	9	19	42	724	83.2011	5.03369	1.15586	18	23.3809	0.806823	18	37.4774	0.918291	18	13.6541	1.06321	18	17.9341	0.977872	18	9.48191	1.11778	18	14.6337	0.839207	18	6.2505	1.18427	18	22.8788	0.889197	18	33.3491
W5Q1L2	Uncharacterized protein	HSPD1	Uncharacterized protein OS=Ovis aries OX=9940 GN=HSPD1 PE=3 SV=1 - [W5Q1L2_SHEEP]	45.72	9	24	41	573	60.9554	5.87158	1.00699	17	28.5564	0.868475	17	40.415	0.970907	17	23.3452	0.968759	17	28.2336	0.994725	17	17.6713	1.08101	17	26.3783	1.24068	17	22.3219	1.03487	17	28.0608	0.889962	17	22.1833
W5NX51	Apolipoprotein A1	APOA1	Apolipoprotein A1 OS=Ovis aries OX=9940 GN=APOA1 PE=3 SV=1 - [W5NX51_SHEEP]	62.55	20	20	69	259	29.5135	6.20166	0.900217	69	24.5476	1.6262	69	18.7944	1.2839	69	20.4073	1.06336	69	22.5488	1.08297	69	18.2332	1.7563	69	44.9293	0.874188	69	10.6731	0.599314	69	21.6599	0.742188	65	57.0928
W5PG95	Uncharacterized protein	HSPA1A	Uncharacterized protein OS=Ovis aries OX=9940 GN=HSPA1A PE=3 SV=1 - [W5PG95_SHEEP]	36.7	19	24	46	643	70.3572	5.92236	0.911599	32	15.6867	2.03188	32	14.297	1.34927	32	13.1033	1.79448	32	24.9261	0.889632	32	15.9557	1.25659	32	18.1546	0.769326	32	10.7989	0.570275	32	16.3021	1.75567	32	29.4218
W5NPN4	Uncharacterized protein	HSPA8	Uncharacterized protein OS=Ovis aries OX=9940 GN=HSPA8 PE=3 SV=1 - [W5NPN4_SHEEP]	34.1	12	22	50	651	71.3875	5.74463	1.15133	23	21.0588	1.16398	23	25.1672	1.00218	23	20.3614	1.13342	23	25.2567	0.923106	23	18	1.12656	23	27.6918	0.82557	23	12.6297	1.02565	23	23.8263	1.22792	23	54.5107
W5PW62	Uncharacterized protein	VDAC1	Uncharacterized protein OS=Ovis aries OX=9940 GN=VDAC1 PE=4 SV=1 - [W5PW62_SHEEP]	54.77	11	12	25	283	30.7216	8.54346	0.82426	23	24.0052	0.926456	23	21.4156	0.972129	23	19.9638	1.11159	23	11.6445	0.87078	23	21.5576	1.07596	23	14.1277	1.34594	23	11.8496	1.13536	23	17.8404	0.897019	22	44.7167
W5PTG9	Uncharacterized protein	GC	Uncharacterized protein OS=Ovis aries OX=9940 GN=GC PE=4 SV=1 - [W5PTG9_SHEEP]	38.32	16	16	34	475	53.17	5.42725	1.00081	34	22.1468	1.55002	34	17.0828	1.4383	34	11.8891	0.865254	34	14.4805	1.50221	34	22.0244	1.76153	34	12.1093	0.776826	34	13.7775	0.469205	34	14.5586	0.691288	29	64.4625
W5Q8J3	Rib_recp_KP_reg domain-containing protein	RRBP1	Rib_recp_KP_reg domain-containing protein OS=Ovis aries OX=9940 GN=RRBP1 PE=4 SV=1 - [W5Q8J3_SHEEP]	44.36	51	51	88	1535	164.409	9.08545	0.760308	85	24.1279	0.678689	85	24.4071	0.789132	85	24.6913	0.875949	85	17.4919	0.825859	85	21.065	0.923539	85	13.8797	1.30176	85	12.9946	1.41077	85	15.1776	0.689845	80	25.705
W5PFI3	NAD(P) transhydrogenase, mitochondrial	NNT	NAD(P) transhydrogenase, mitochondrial OS=Ovis aries OX=9940 GN=NNT PE=3 SV=2 - [NNTM_SHEEP]	17.59	23	23	35	1086	113.805	8.1626	0.734415	35	21.6715	0.942374	35	33.3553	0.89129	35	12.2128	0.907797	35	18.9862	0.888972	35	19.0375	1.09732	35	15.5919	1.44531	35	15.0791	1.17189	35	15.8702	1.02783	35	47.1079
A8DR93	Heat shock protein alpha	HSPCA	Heat shock protein alpha OS=Ovis aries OX=9940 GN=HSPCA PE=3 SV=1 - [A8DR93_SHEEP]	27.69	13	22	44	733	84.6777	5.0083	0.903703	23	30.2397	1.2482	23	32.4624	1.00894	23	19.7546	1.28897	23	22.61	0.96669	23	15.0616	1.15169	23	17.9733	0.858184	23	15.4707	1.05951	23	17.0941	0.943741	23	59.6974
W5NRI1	A2M_N_2 domain-containing protein	LOC101113831	A2M_N_2 domain-containing protein OS=Ovis aries OX=9940 GN=LOC101113831 PE=4 SV=1 - [W5NRI1_SHEEP]	24.26	19	19	42	680	74.9562	8.63135	0.980641	42	15.2882	1.64168	42	19.2019	1.36858	42	16.0052	0.850178	42	16.331	1.36721	42	13.6399	1.62649	42	13.5565	0.819776	42	12.8777	0.598436	42	16.9177	0.88027	40	65.5941
W5NPK5	A2M_recep domain-containing protein	LOC443475	A2M_recep domain-containing protein OS=Ovis aries OX=9940 GN=LOC443475 PE=4 SV=1 - [W5NPK5_SHEEP]	34.92	4	22	45	653	73.6313	7.54736	0.834302	5	12.3159	1.70039	5	15.1261	1.34024	5	15.9505	0.749915	5	11.9793	1.21485	5	14.8809	2.02655	5	24.2046	0.817954	5	11.3251	0.681606	5	2.8895	0.857547	5	30.9528
W5NYZ5	Uncharacterized protein	CANX	Uncharacterized protein OS=Ovis aries OX=9940 GN=CANX PE=3 SV=1 - [W5NYZ5_SHEEP]	31.37	22	22	52	593	67.748	4.61475	0.730108	52	41.7321	0.872112	52	23.8196	0.925033	52	26.8383	0.999821	52	18.5558	0.994657	52	21.3623	0.926644	52	53.5146	1.4078	52	21.0821	1.10805	52	27.2371	0.960699	51	36.8647
Q28554	Glyceraldehyde-3-phosphate dehydrogenase (Fragment)	GAPDH	Glyceraldehyde-3-phosphate dehydrogenase (Fragment) OS=Ovis aries OX=9940 GN=GAPDH PE=2 SV=4 - [G3P_SHEEP]	48.14	13	14	37	322	34.7097	7.86963	1.03394	36	55.3362	1.26076	36	25.5654	1.05061	36	16.3664	1.32482	36	17.8017	0.859621	36	15.5595	1.15693	36	16.4176	0.798243	36	11.7248	0.981916	36	17.6132	1.00631	36	51.8044
W5PIG7	Uncharacterized protein	ENO1	Uncharacterized protein OS=Ovis aries OX=9940 GN=ENO1 PE=3 SV=1 - [W5PIG7_SHEEP]	32.96	11	14	31	443	48.1657	6.87354	0.701736	24	19.379	0.931533	24	21.8625	0.907966	24	10.0017	1.44482	24	13.9139	0.895198	24	8.5245	1.1397	24	7.91397	0.778219	24	10.2636	1.38242	24	14.9574	1.00461	24	48.8258
W5Q160	IF rod domain-containing protein	KRT10	IF rod domain-containing protein OS=Ovis aries OX=9940 GN=KRT10 PE=3 SV=1 - [W5Q160_SHEEP]	18.72	7	13	31	545	57.2477	5.50342	1.31074	20	21.147	1.08914	20	23.3617	1.35177	20	7.9659	1.42985	20	11.8696	1.35578	20	27.1694	0.878198	20	22.2035	0.894963	20	15.9504	0.552787	20	31.7566	0.981973	20	51.7749
F2YQ13	Gelsolin isoform b	GSN	Gelsolin isoform b OS=Ovis aries OX=9940 GN=GSN PE=2 SV=1 - [F2YQ13_SHEEP]	27.5	21	21	47	731	80.6696	5.84619	1.08738	47	21.2945	1.34804	47	15.9354	1.39894	47	14.9982	1.01095	47	18.5727	1.4582	47	17.5529	1.30261	47	14.7011	0.779736	47	15.5702	0.617176	47	23.7189	0.950829	47	69.4235
W5QC35	Protein disulfide-isomerase	PDIA4	Protein disulfide-isomerase OS=Ovis aries OX=9940 GN=PDIA4 PE=3 SV=1 - [W5QC35_SHEEP]	27.51	18	18	29	647	72.4856	5.021	0.783483	29	31.222	0.823131	29	26.5464	0.863743	29	17.6674	0.948717	29	28.13	1.01718	29	17.5699	1.04728	29	15.8852	1.30277	29	13.2123	1.14284	29	21.7681	0.86024	29	46.5284
W5Q305	Gal_mutarotas_2 domain-containing protein	GANAB	Gal_mutarotas_2 domain-containing protein OS=Ovis aries OX=9940 GN=GANAB PE=3 SV=1 - [W5Q305_SHEEP]	21.24	20	20	37	932	105.631	6.03662	0.859986	37	45.0058	0.957419	37	25.2358	0.93095	37	15.6059	1.03502	36	20.9546	0.939353	37	23.9115	1.06186	37	18.3706	1.24664	37	19.4258	1.0958	37	29.4998	1.11353	37	79.4662
W5PG75	Pyruvate carboxylase	PC	Pyruvate carboxylase OS=Ovis aries OX=9940 GN=PC PE=4 SV=1 - [W5PG75_SHEEP]	19.84	23	23	42	1149	125.604	7.09326	0.887443	42	33.0024	0.914687	42	28.7357	0.923018	42	20.2723	0.89208	42	19.2924	1.04329	42	19.7623	0.990043	42	18.4602	1.14048	42	17.6869	1.08834	42	26.3985	0.92336	42	30.2194
W5QFD5	Gap junction protein	GJA1	Gap junction protein OS=Ovis aries OX=9940 GN=GJA1 PE=3 SV=1 - [W5QFD5_SHEEP]	31.15	11	11	32	382	43.0609	8.66064	0.801475	32	29.5872	0.792889	32	35.2447	0.911735	32	18.6839	0.912506	32	33.2779	0.911944	32	27.009	0.807135	32	23.3663	1.45506	32	21.9106	1.18171	32	27.489	0.891389	31	34.2914
W5PPG6	Uncharacterized protein	MYH1	Uncharacterized protein OS=Ovis aries OX=9940 GN=MYH1 PE=3 SV=1 - [W5PPG6_SHEEP]	9.6	1	24	41	1937	222.687	5.73193	4.9107	1		0.567453	1		0.671815	1		0.243219	1		0.530452	1		0.401692	1		0.270484	1		0.244139	1		1.35683	1
W5P481	Uncharacterized protein	COL1A1	Uncharacterized protein OS=Ovis aries OX=9940 GN=COL1A1 PE=4 SV=1 - [W5P481_SHEEP]	5.83	9	9	27	1474	140.558	7.69385	5.14106	27	40.1861	0.604279	20	53.5734	0.732739	27	29.8492	0.511877	20	68.22	0.555401	23	54.1072	0.4931	22	72.956	0.347435	22	83.2087	0.327889	26	123.785	0.565773	15	58.7284
W5Q124	SERPIN domain-containing protein	LOC101119509	SERPIN domain-containing protein OS=Ovis aries OX=9940 GN=LOC101119509 PE=3 SV=1 - [W5Q124_SHEEP]	24.22	7	10	20	417	46.5723	5.73193	1.01946	12	13.6331	1.55765	12	17.8779	1.07058	12	20.0292	0.806458	12	23.4872	1.46461	12	31.4107	1.61174	12	27.2981	0.806814	12	11.8379	0.602065	12	24.1196	1.32698	11	12.5844
W5QGS5	SERPIN domain-containing protein	SERPINE2	SERPIN domain-containing protein OS=Ovis aries OX=9940 GN=SERPINE2 PE=3 SV=1 - [W5QGS5_SHEEP]	29.32	17	17	36	399	43.9621	9.51025	0.663955	36	31.4649	0.748356	36	51.6	0.956235	36	21.6843	0.784048	36	30.2215	1.05162	36	32.8697	1.20241	36	30.1408	1.50167	36	19.9892	0.975356	36	24.584	1.00292	36	47.6203
W5QAA9	Aconitate hydratase, mitochondrial	ACO2	Aconitate hydratase, mitochondrial OS=Ovis aries OX=9940 GN=ACO2 PE=3 SV=1 - [W5QAA9_SHEEP]	28.61	19	19	31	783	85.1828	7.35693	1.48298	31	59.2134	0.882353	31	42.1505	0.869965	31	15.6546	0.843659	31	23.478	0.873699	31	32.5955	0.963182	31	20.1526	1.0718	31	13.591	0.893445	31	20.1338	0.940398	31	61.3268
P12303	Transthyretin	TTR	Transthyretin OS=Ovis aries OX=9940 GN=TTR PE=2 SV=1 - [TTHY_SHEEP]	35.37	7	7	29	147	15.761	5.85889	0.875578	27	24.8773	1.29329	27	19.0134	1.00331	27	31.739	0.692876	27	15.3906	1.38444	27	16.4162	2.1772	27	17.009	0.790118	27	10.8396	0.828957	27	22.6575	0.797513	25	37.5467
W5QC37	Tubulin alpha chain	LOC443104	Tubulin alpha chain OS=Ovis aries OX=9940 GN=LOC443104 PE=3 SV=1 - [W5QC37_SHEEP]	32.59	3	13	21	451	50.1325	5.05908	0.87549	5	11.7244	0.575747	5	21.0932	0.986567	5	10.0501	1.00493	5	4.23212	0.910881	5	14.7223	0.937521	5	19.8495	0.984666	5	10.1897	1.28718	5	16.6493	1.36754	5	38.4203
W5P1S6	Dolichyl-diphosphooligosaccharide--protein glycosyltransferase subunit 1		Dolichyl-diphosphooligosaccharide--protein glycosyltransferase subunit 1 OS=Ovis aries OX=9940 PE=3 SV=1 - [W5P1S6_SHEEP]	25.81	18	18	39	585	66.0322	9.20264	0.835511	39	31.4335	0.902774	39	27.4106	1.01296	39	16.7431	1.03996	38	16.0339	1.00308	39	16.139	0.981409	39	14.8539	1.31232	39	17.1017	1.07966	39	19.8865	0.916648	39	42.4876
W5Q3Y8	Calcium-transporting ATPase	ATP2A2	Calcium-transporting ATPase OS=Ovis aries OX=9940 GN=ATP2A2 PE=3 SV=1 - [W5Q3Y8_SHEEP]	19.96	22	22	37	1042	114.752	5.37646	2.02416	37	44.9245	0.779976	36	33.0874	0.838027	37	17.5701	0.737554	37	29.3404	0.780553	37	15.3159	0.918094	37	40.4278	0.886983	37	12.6054	0.844379	37	17.7169	0.820696	34	53.5595
W5NWM2	Apolipoprotein A4	APOA4	Apolipoprotein A4 OS=Ovis aries OX=9940 GN=APOA4 PE=3 SV=1 - [W5NWM2_SHEEP]	33.78	15	15	33	370	41.4545	5.75732	1.20034	33	22.9333	1.32589	33	12.366	1.41646	33	15.8954	0.918547	33	19.1421	1.41157	33	17.1907	1.15523	33	13.568	0.85509	33	12.2578	0.566834	33	22.4203	0.974361	33	27.7706
W5PT38	Histone H2A	LOC101121387	Histone H2A OS=Ovis aries OX=9940 GN=LOC101121387 PE=3 SV=1 - [W5PT38_SHEEP]	55.71	2	8	46	140	15.1605	10.8872	0.471983	15	20.8469	0.591887	15	34.0966	0.630552	15	25.0548	0.920374	15	8.73505	0.834138	15	7.91365	0.842329	15	15.0736	1.98587	15	9.88984	1.36028	15	8.70478	0.721216	15	23.0574
P0CG55	Polyubiquitin-B	UBB	Polyubiquitin-B OS=Ovis aries OX=9940 GN=UBB PE=2 SV=1 - [UBB_SHEEP]	64.26	6	6	76	305	34.3054	7.47412	0.916749	76	22.8519	1.5505	76	13.1667	1.1675	76	26.025	1.43484	76	34.1164	0.960458	76	16.0705	0.995483	76	50.5101	1.10087	76	19.2444	0.736111	76	22.936	1.15151	76	36.4773
P29701	Alpha-2-HS-glycoprotein	AHSG	Alpha-2-HS-glycoprotein OS=Ovis aries OX=9940 GN=AHSG PE=1 SV=1 - [FETUA_SHEEP]	36.26	12	12	32	364	38.6554	5.37646	1.05678	32	15.1916	1.41127	32	20.6572	1.54455	32	30.6943	0.914228	32	13.6231	1.4848	32	24.1031	1.29657	32	19.2733	0.69226	32	15.6738	0.506417	32	31.9806	0.854387	30	71.2004
A0A0F6YEG8	Epsilon I beta-globin		Epsilon I beta-globin OS=Ovis aries OX=9940 PE=3 SV=1 - [A0A0F6YEG8_SHEEP]	22.45	1	4	129	147	16.0764	8.67529	0.981429	8	26.1882	1.87435	8	18.3439	1.02218	8	31.1333	1.70133	8	24.8308	0.838649	8	13.2746	1.29264	8	20.4764	0.769339	8	21.7014	0.662866	8	32.6115	2.28857	8	34.7682
W5PUU8	Histone H2A	HIST2H2AC	Histone H2A OS=Ovis aries OX=9940 GN=HIST2H2AC PE=3 SV=1 - [W5PUU8_SHEEP]	59.69	1	7	34	129	13.9798	10.9019	0.623245	3	3.71658	0.561116	3	16.3041	0.77486	3	1.56587	0.863806	3	5.22906	0.84506	3	0.0805298	0.864023	3	20.0555	1.8368	3	3.23548	1.35089	3	2.4286	0.578189	3	1.63163
W5QGA9	Histone H2A	H2AFJ	Histone H2A OS=Ovis aries OX=9940 GN=H2AFJ PE=3 SV=1 - [W5QGA9_SHEEP]	37.21	1	6	31	129	14.0109	10.9019	0.829201	1		0.778877	1		0.837538	1		0.963553	1		0.899433	1		0.959933	1		1.47258	1		1.25357	1		0.701311	1
W5PW21	Uncharacterized protein	ITIH2	Uncharacterized protein OS=Ovis aries OX=9940 GN=ITIH2 PE=4 SV=1 - [W5PW21_SHEEP]	16.49	19	19	32	946	105.914	7.66455	0.746517	32	30.5207	0.955052	32	22.5434	0.962327	32	16.6278	0.570659	32	32.391	1.14353	32	16.4776	1.31778	32	15.4357	0.59317	32	33.9463	1.46669	32	25.5408	0.738598	27	59.4907
W5QG29	IF rod domain-containing protein	DES	IF rod domain-containing protein OS=Ovis aries OX=9940 GN=DES PE=3 SV=1 - [W5QG29_SHEEP]	27.87	12	17	37	470	53.4992	5.2749	4.66881	19	28.3387	0.473611	17	66.2341	0.706326	19	17.149	0.366517	18	42.2911	0.530284	19	46.0194	0.382726	18	64.5364	0.393447	18	54.5442	0.317922	19	63.0284	0.668251	15	52.2759
W5PUV3	Uncharacterized protein	NT5E	Uncharacterized protein OS=Ovis aries OX=9940 GN=NT5E PE=3 SV=1 - [W5PUV3_SHEEP]	24.74	13	13	25	574	63.1706	7.35693	0.823412	25	18.2579	1.00325	25	35.8949	0.894002	25	21.4276	0.954979	25	23.2631	0.982369	25	31.115	0.972725	25	20.7981	1.24191	25	14.3722	1.15475	25	25.5895	0.874822	24	48.0635
P09670	Superoxide dismutase [Cu-Zn]	SOD1	Superoxide dismutase [Cu-Zn] OS=Ovis aries OX=9940 GN=SOD1 PE=1 SV=2 - [SODC_SHEEP]	43.42	9	9	51	152	15.6849	6.62451	0.904987	51	29.1721	2.01497	51	25.0099	1.38263	51	20.7677	1.46432	51	22.2776	0.852675	51	21.778	1.21535	51	16.071	0.889848	51	11.2672	0.659531	51	22.9544	1.79167	51	23.969
A0A0U1Z4T4	Myosin light chain 3	MYL3	Myosin light chain 3 OS=Ovis aries OX=9940 GN=MYL3 PE=2 SV=1 - [A0A0U1Z4T4_SHEEP]	28.14	6	6	18	199	21.9469	5.07178	4.94458	18	42.0856	0.498934	15	101.668	0.67753	18	24.831	0.493693	13	59.5067	0.470591	17	96.4063	0.529308	14	109.531	0.454118	16	89.4799	0.202901	17	294.775	0.493475	11	43.7756
W5Q4W8	Uncharacterized protein	HSPA9	Uncharacterized protein OS=Ovis aries OX=9940 GN=HSPA9 PE=3 SV=1 - [W5Q4W8_SHEEP]	32.84	22	23	39	679	73.6618	6.30322	0.920275	36	34.7716	0.857736	36	29.9758	0.841279	36	21.6086	0.952446	36	19.6444	0.886803	36	21.885	0.972345	36	20.2419	1.27911	36	14.3628	1.16749	36	20.1236	0.861243	35	67.2217
W5QG59	Sodium/potassium-transporting ATPase subunit alpha	ATP1A1	Sodium/potassium-transporting ATPase subunit alpha OS=Ovis aries OX=9940 GN=ATP1A1 PE=3 SV=1 - [W5QG59_SHEEP]	17.03	12	17	23	1004	110.747	5.47803	1.13358	13	22.1478	0.870865	13	17.7242	0.893172	13	10.2972	0.912836	13	22.8137	0.910095	13	10.5065	0.927848	13	28.1331	1.01101	13	9.51086	1.18846	13	10.7091	1.02374	13	31.8645
W5P669	Tubulin beta chain	TUBB4A	Tubulin beta chain OS=Ovis aries OX=9940 GN=TUBB4A PE=3 SV=1 - [W5P669_SHEEP]	23.51	1	8	19	387	43.1659	5.021	1.48769	2	10.9834	0.886656	2	44.0119	1.03511	2	13.692	0.816702	2	11.2173	1.02844	2	4.03131	0.799394	2	10.3039	0.828262	2	8.05568	0.953907	2	39.4969	1.55087	2	49.8012
W5NSA6	Uncharacterized protein	A2M	Uncharacterized protein OS=Ovis aries OX=9940 GN=A2M PE=4 SV=1 - [W5NSA6_SHEEP]	17.81	24	25	33	1477	164.116	6.02393	0.925452	32	14.8094	1.42319	31	20.732	1.14014	32	15.8202	0.982281	32	15.7473	1.34603	32	23.4235	1.64664	32	22.4487	0.727152	32	10.2973	0.768609	32	18.2791	0.84463	31	32.0999
W5P5A0	Uncharacterized protein	FLNA	Uncharacterized protein OS=Ovis aries OX=9940 GN=FLNA PE=4 SV=1 - [W5P5A0_SHEEP]	12.08	25	28	34	2633	279.651	6.27783	1.12256	31	22.889	1.18709	31	20.5327	1.08725	31	10.9021	1.11716	31	18.4649	1.02971	31	18.4282	1.08957	31	12.866	0.883689	31	12.5054	0.914777	31	16.1621	1.03349	31	42.6185
W5QCQ4	Uncharacterized protein	DHX9	Uncharacterized protein OS=Ovis aries OX=9940 GN=DHX9 PE=4 SV=1 - [W5QCQ4_SHEEP]	15.13	20	20	30	1289	142.038	6.88818	0.922378	30	24.1756	0.946788	30	27.1683	0.934492	30	22.3509	0.962318	30	17.2352	0.99523	30	14.931	1.06754	30	29.7535	1.14981	30	24.2348	1.05398	30	32.159	0.976538	30	65.0659
W5P1X9	Fructose-bisphosphate aldolase	ALDOA	Fructose-bisphosphate aldolase OS=Ovis aries OX=9940 GN=ALDOA PE=3 SV=1 - [W5P1X9_SHEEP]	46.7	19	19	29	364	39.4113	8.19189	1.31256	29	41.7469	0.959847	29	25.1001	0.972275	29	22.2122	1.21484	29	9.39514	0.994834	29	24.8084	1.1099	29	24.7991	0.707257	29	15.2793	0.933813	29	20.5395	1.13614	29	29.3182
W5PD15	Elongation factor 1-alpha	LOC101102857	Elongation factor 1-alpha OS=Ovis aries OX=9940 GN=LOC101102857 PE=3 SV=1 - [W5PD15_SHEEP]	26.84	6	13	38	462	50.1091	9.01221	0.866274	14	27.8451	0.77976	14	19.4575	0.946374	14	20.6846	0.959322	14	18.013	0.999659	14	8.6341	0.972733	14	13.6044	0.976093	14	7.93235	1.30276	14	12.7197	0.596434	14	41.9034
W5P659	Uncharacterized protein	HK1	Uncharacterized protein OS=Ovis aries OX=9940 GN=HK1 PE=3 SV=1 - [W5P659_SHEEP]	17.12	16	18	31	917	102.063	7.18115	0.903254	26	28.8392	0.980037	26	15.4345	1.00593	26	12.6034	0.992953	26	19.8744	0.956323	26	13.5616	0.994497	26	9.80293	1.20962	26	15.3204	1.149	26	16.0755	0.918095	26	42.4547
W5PK66	DJ-1_PfpI domain-containing protein	PARK7	DJ-1_PfpI domain-containing protein OS=Ovis aries OX=9940 GN=PARK7 PE=4 SV=1 - [W5PK66_SHEEP]	45.5	10	10	21	189	20.0506	7.32764	1.1498	21	16.5927	1.88105	21	15.7295	1.06487	21	8.93202	1.36202	21	22.1729	0.982326	21	10.8243	1.25311	21	25.0066	0.73176	21	8.93987	0.645013	21	13.1011	1.94113	21	32.691
W5PG36	Uncharacterized protein	VDAC2	Uncharacterized protein OS=Ovis aries OX=9940 GN=VDAC2 PE=4 SV=1 - [W5PG36_SHEEP]	34.01	8	8	18	294	31.5996	7.54736	0.710911	18	31.2731	0.966484	18	27.2175	0.916077	18	10.0119	1.01951	18	23.0634	0.854275	18	16.6169	1.10618	18	20.2617	1.29033	18	15.1972	1.11566	18	17.3117	0.869887	18	40.3052
W5Q5G6	Uncharacterized protein	UQCRC1	Uncharacterized protein OS=Ovis aries OX=9940 GN=UQCRC1 PE=1 SV=1 - [W5Q5G6_SHEEP]	20.29	10	10	14	483	53.3596	6.58057	0.930647	14	27.065	1.03373	14	34.1924	0.962833	14	10.7208	0.862518	14	15.8542	0.970042	14	17.048	1.10833	14	22.4411	1.10354	14	24.5784	0.982262	14	19.0943	1.07794	14	43.3662
W5QI03	Uncharacterized protein	TPM1	Uncharacterized protein OS=Ovis aries OX=9940 GN=TPM1 PE=3 SV=1 - [W5QI03_SHEEP]	50.34	7	23	41	294	33.9423	4.81787	3.68847	13	24.621	0.721341	13	48.2485	0.866204	13	22.9747	0.587788	13	37.4465	0.660127	13	48.52	0.665508	13	56.6276	0.46113	13	56.4425	0.584605	13	43.9933	0.82439	12	51.2131
W5P9J8	NAD(P)-bd_dom domain-containing protein	BLVRB	NAD(P)-bd_dom domain-containing protein OS=Ovis aries OX=9940 GN=BLVRB PE=4 SV=1 - [W5P9J8_SHEEP]	30.62	5	5	20	209	22.3865	7.29834	0.760034	19	13.9798	2.29667	20	19.2149	1.41752	20	16.0652	1.62046	20	26.7711	0.796926	20	26.3974	1.46241	20	17.1131	0.766717	20	11.2862	0.520992	20	15.9827	2.18571	20	26.0007
K4P1S5	Peptidyl-prolyl cis-trans isomerase	PPIA	Peptidyl-prolyl cis-trans isomerase OS=Ovis aries OX=9940 GN=PPIA PE=2 SV=1 - [K4P1S5_SHEEP]	68.29	12	14	33	164	17.8578	8.1626	0.760485	26	32.9237	1.43393	26	24.2126	0.921366	26	26.6387	1.30189	26	25.3147	0.820918	26	32.5324	1.331	26	23.3165	0.919312	26	7.79635	1.07909	26	40.2606	1.3001	26	32.6826
W5Q611	IF rod domain-containing protein	KRT1	IF rod domain-containing protein OS=Ovis aries OX=9940 GN=KRT1 PE=3 SV=1 - [W5Q611_SHEEP]	6.88	4	7	24	756	75.7571	8.70459	1.08054	18	40.6678	1.16721	18	19.238	1.17091	18	12.9907	1.45684	18	13.2189	1.21294	18	13.686	0.966426	18	21.2983	0.991487	18	34.1456	0.662815	18	27.5095	1.14281	18	25.2423
C5ISA2	Tubulin alpha chain	TUBA4A	Tubulin alpha chain OS=Ovis aries OX=9940 GN=TUBA4A PE=2 SV=1 - [C5ISA2_SHEEP]	29.46	2	12	19	448	49.8924	5.05908	1.96165	3	0.345619	1.65815	3	1.94449	0.904732	3	5.48124	1.09843	3	8.45464	0.690534	3	29.6613	0.968774	3	13.3781	0.755765	3	15.699	0.63201	3	11.1585	2.87746	3	21.1184
W5NYK9	Uncharacterized protein	CALU	Uncharacterized protein OS=Ovis aries OX=9940 GN=CALU PE=4 SV=1 - [W5NYK9_SHEEP]	44.13	13	13	25	315	37.0634	4.58936	0.80276	25	41.4717	0.91393	25	21.1051	0.887251	25	21.5521	0.948206	25	19.6738	0.926238	25	17.9585	1.12835	25	21.9987	1.11601	25	19.8772	1.28019	25	16.9021	0.943953	25	20.4864
O46544	Complement component C3 (Fragment)	C3	Complement component C3 (Fragment) OS=Ovis aries OX=9940 GN=C3 PE=2 SV=1 - [O46544_SHEEP]	32.09	2	11	22	349	39.6545	6.55127	1.0608	5	10.9243	1.8058	5	13.3251	1.2762	5	13.2537	0.70841	5	16.2415	1.52375	5	3.50255	1.48448	5	11.9255	0.853218	5	2.25305	0.574585	5	20.3366	0.740574	5	25.0097
W5PLW6	Uncharacterized protein	ACADVL	Uncharacterized protein OS=Ovis aries OX=9940 GN=ACADVL PE=4 SV=1 - [W5PLW6_SHEEP]	20.65	14	14	23	707	75.7577	8.88037	0.803269	23	32.2058	0.916511	23	34.6327	0.944451	23	11.9352	1.05624	23	32.7638	0.950361	23	18.5145	1.1448	23	24.1966	1.24833	23	14.458	1.10663	23	17.0632	1.06496	21	48.3526
W5P0C1	Uncharacterized protein	NUMA1	Uncharacterized protein OS=Ovis aries OX=9940 GN=NUMA1 PE=4 SV=1 - [W5P0C1_SHEEP]	15.22	27	28	32	2063	230.981	5.63037	0.949986	31	20.8275	0.9051	31	30.8519	1.03558	31	12.7932	0.946268	31	18.9448	1.05672	31	13.0865	0.929222	31	20.5525	1.19297	31	24.1939	1.00884	31	15.6693	0.906185	31	64.8719
Q9XT27	Ceruloplasmin	CP	Ceruloplasmin OS=Ovis aries OX=9940 GN=CP PE=2 SV=1 - [CERU_SHEEP]	20.13	17	17	32	1048	119.05	5.80811	1.05824	32	17.3541	1.43614	32	15.244	1.33531	32	6.53557	0.845974	32	20.9752	1.52704	32	14.1425	1.46484	32	34.0786	0.804893	32	14.4435	0.570367	32	18.6448	0.85755	32	51.8075
W5P2C3	Uncharacterized protein		Uncharacterized protein OS=Ovis aries OX=9940 PE=3 SV=1 - [W5P2C3_SHEEP]	41.05	1	16	25	363	39.4699	7.86963	0.753726	1		0.681134	1		0.766218	1		0.82164	1		0.974193	1		1.05444	1		1.34856	1		1.40446	1		0.569242	1
W5NWX6	Uncharacterized protein	APOC3	Uncharacterized protein OS=Ovis aries OX=9940 GN=APOC3 PE=4 SV=1 - [W5NWX6_SHEEP]	20.91	2	2	9	110	12.1821	6.06201	0.933889	9	44.5146	1.1574	9	10.5956	1.34348	9	19.2847	1.12961	9	9.43828	1.31129	9	22.5072	1.26991	9	48.3198	0.762248	9	9.09875	0.707617	9	6.44234	0.713066	9	65.0661
W5Q6F0	Histone H2A	H2AFX	Histone H2A OS=Ovis aries OX=9940 GN=H2AFX PE=3 SV=1 - [W5Q6F0_SHEEP]	33.57	6	10	41	143	15.1194	10.7407	0.711184	15	33.9626	0.760501	15	42.4831	0.806181	15	7.30539	1.02923	15	15.7734	0.883137	15	16.9837	0.929068	15	26.5504	1.33012	15	35.5446	1.24273	15	12.3436	0.682632	14	80.2029
W5PW39	Uncharacterized protein	LMNB2	Uncharacterized protein OS=Ovis aries OX=9940 GN=LMNB2 PE=3 SV=1 - [W5PW39_SHEEP]	33.02	19	20	25	539	59.949	5.40186	0.833784	24	35.7508	0.889392	24	13.3446	0.951824	24	14.0504	0.954615	24	8.20379	0.956738	24	11.046	0.986789	24	8.59833	1.33169	24	13.6467	1.15419	24	23.6184	0.831091	24	26.0924
A0A0F6VYA8	Epsilon II beta-globin		Epsilon II beta-globin OS=Ovis aries OX=9940 PE=3 SV=1 - [A0A0F6VYA8_SHEEP]	14.97	1	2	116	147	16.3573	7.62061	0.724779	1		2.48723	1		1.00939	1		2.06509	1		0.832199	1		1.40574	1		0.828934	1		0.565989	1		2.81675	1
W5PRJ4	Uncharacterized protein	VCP	Uncharacterized protein OS=Ovis aries OX=9940 GN=VCP PE=3 SV=1 - [W5PRJ4_SHEEP]	20.81	22	22	36	812	89.8771	5.32568	0.918377	35	22.9643	1.57016	35	12.8156	1.04145	35	13.7851	1.40152	35	26.1095	0.957375	35	17.6111	1.33604	35	22.1577	0.889682	35	9.26849	0.836014	35	10.0999	1.83033	35	28.461
W5Q5N9	IF rod domain-containing protein	KRT8	IF rod domain-containing protein OS=Ovis aries OX=9940 GN=KRT8 PE=3 SV=1 - [W5Q5N9_SHEEP]	20.76	8	12	28	472	52.8778	5.8208	1.18088	17	9.89574	1.56067	17	29.6274	1.54706	17	17.1607	0.583953	17	50.2004	0.885518	17	24.855	1.05733	17	23.7375	0.59702	17	39.1077	1.00188	17	27.4418	1.40095	17	59.8676
W5PSK1	Uncharacterized protein	HYOU1	Uncharacterized protein OS=Ovis aries OX=9940 GN=HYOU1 PE=3 SV=1 - [W5PSK1_SHEEP]	23.65	24	24	35	1002	111.36	5.26221	0.773812	35	27.3505	0.944195	35	27.2901	0.910942	35	11.9514	1.03798	35	26.0317	1.00147	35	17.1439	1.0129	35	24.1074	1.32443	35	15.8236	1.094	35	15.6207	0.91427	35	38.5301
W5PY18	Histone H2A	H2AFV	Histone H2A OS=Ovis aries OX=9940 GN=H2AFV PE=3 SV=1 - [W5PY18_SHEEP]	37.01	3	5	25	127	13.3695	10.5796	0.367612	10	62.8549	0.650075	10	29.4417	0.656518	10	42.9676	0.71463	10	12.6956	0.83863	10	5.39413	1.01857	9	13.7578	1.70185	10	13.2034	1.52973	10	12.3457	0.950572	10	16.8638
W5QHI0	MICOS complex subunit MIC60	IMMT	MICOS complex subunit MIC60 OS=Ovis aries OX=9940 GN=IMMT PE=3 SV=1 - [W5QHI0_SHEEP]	27.68	23	23	35	813	89.2192	7.13721	1.05408	35	36.7415	0.84261	35	24.7646	0.912524	35	9.66582	0.880068	35	15.7054	0.948019	35	12.8433	0.888449	35	18.9735	1.30386	35	9.79704	1.06492	35	15.5831	0.839548	34	31.4371
W5PWV8	Uncharacterized protein	MYH3	Uncharacterized protein OS=Ovis aries OX=9940 GN=MYH3 PE=3 SV=1 - [W5PWV8_SHEEP]	8.23	3	22	38	1932	222.437	5.93506	2.39876	5	84.0566	1.08489	5	66.3817	0.975466	5	27.6638	1.45891	5	23.4276	0.809822	5	68.4544	0.58321	5	67.9389	0.553794	5	38.1026	0.344778	5	66.0595	1.01431	5	18.3506
B2MVX0	SLC25A6		SLC25A6 OS=Ovis aries OX=9940 PE=2 SV=1 - [B2MVX0_SHEEP]	41.95	7	16	35	298	32.8373	9.75928	0.720148	15	16.5266	0.81491	15	10.8045	0.835647	15	17.0493	0.939097	15	16.5327	0.864004	15	10.7474	0.987647	15	10.2196	1.51309	15	5.31103	1.26439	15	9.54327	0.852536	15	15.3356
W5P4I9	Uncharacterized protein	HNRNPU	Uncharacterized protein OS=Ovis aries OX=9940 GN=HNRNPU PE=4 SV=1 - [W5P4I9_SHEEP]	17.68	16	16	28	741	82.1408	9.20264	0.689804	28	27.3135	0.843089	28	36.9403	0.813323	28	12.3197	0.920809	28	22.3394	0.815102	28	14.0166	0.94619	28	16.2574	1.15131	28	13.2001	1.49294	28	17.7168	0.762485	26	48.2806
W5Q6L8	IF rod domain-containing protein	LOC101118459	IF rod domain-containing protein OS=Ovis aries OX=9940 GN=LOC101118459 PE=3 SV=1 - [W5Q6L8_SHEEP]	34.4	4	17	27	436	48.6051	5.26221	1.14347	11	23.2377	1.19129	11	24.7699	1.31183	11	20.8211	1.42454	11	28.4348	1.25202	11	10.0677	0.867278	11	12.0814	1.02932	11	25.9875	0.528661	11	13.6494	1.04783	11	36.7923
W5Q366	SUN domain-containing protein	SUN2	SUN domain-containing protein OS=Ovis aries OX=9940 GN=SUN2 PE=4 SV=1 - [W5Q366_SHEEP]	19.53	15	15	26	804	89.5667	8.42627	0.880556	26	37.9018	0.899963	26	18.3901	0.901374	26	17.4469	0.997625	26	40.7114	1.0381	26	13.9318	0.933299	26	34.4173	1.21918	26	17.0054	1.07434	26	23.4163	1.01178	25	47.1421
P79202	Cholesterol side-chain cleavage enzyme, mitochondrial	CYP11A1	Cholesterol side-chain cleavage enzyme, mitochondrial OS=Ovis aries OX=9940 GN=CYP11A1 PE=1 SV=1 - [CP11A_SHEEP]	21.73	10	10	20	520	60.3185	9.31982	0.69246	20	24.217	1.12004	20	15.3876	0.945031	20	12.357	1.00258	20	20.1841	0.843475	20	16.0502	1.12346	20	14.2904	1.3096	20	10.494	1.16238	20	13.5388	0.98084	20	39.8733
W5PEL7	Uncharacterized protein	HSPG2	Uncharacterized protein OS=Ovis aries OX=9940 GN=HSPG2 PE=4 SV=1 - [W5PEL7_SHEEP]	5.14	18	18	29	4260	450.86	6.85889	1.07041	29	39.0903	0.860476	28	27.1355	1.18202	29	10.286	0.91371	29	16.9618	1.03951	29	12.2116	0.858723	29	24.1893	0.989904	29	20.231	0.997126	29	30.6842	0.849882	27	49.5671
W5PY64	H15 domain-containing protein	H1FX	H15 domain-containing protein OS=Ovis aries OX=9940 GN=H1FX PE=3 SV=1 - [W5PY64_SHEEP]	20.69	7	7	19	232	24.2035	10.7993	0.800208	19	73.7993	0.632988	19	48.901	0.812498	19	15.5879	0.86477	19	18.9683	0.859652	19	14.6307	0.708492	19	33.9719	1.7097	19	24.4708	1.20827	19	12.1723	0.631662	19	27.1593
I1WXR3	Alpha-1-antitrypsin transcript variant 1	SERPINA1	Alpha-1-antitrypsin transcript variant 1 OS=Ovis aries OX=9940 GN=SERPINA1 PE=2 SV=1 - [I1WXR3_SHEEP]	25.24	12	12	23	416	45.9977	6.20166	1.00465	23	20.5047	1.56761	23	9.71854	1.30431	23	17.249	0.860499	23	13.9029	1.40227	23	17.6436	1.75439	23	25.2207	0.80993	23	15.6539	0.565751	23	19.18	0.788993	22	41.6763
B2MVW9	SLC25A5		SLC25A5 OS=Ovis aries OX=9940 PE=2 SV=1 - [B2MVW9_SHEEP]	37.58	4	14	26	298	32.9342	9.77393	0.87123	4	18.1779	0.880056	4	15.2933	0.713578	4	4.26707	1.00067	4	29.0603	0.851928	4	20.0047	1.21063	4	19.5289	1.23364	4	1.35401	1.24519	4	7.98392	1.32875	4	25.6791
W5QHU9	Peptidyl-prolyl cis-trans isomerase	PPIB	Peptidyl-prolyl cis-trans isomerase OS=Ovis aries OX=9940 GN=PPIB PE=3 SV=1 - [W5QHU9_SHEEP]	48.61	12	14	29	216	23.7145	9.31982	0.637059	24	45.7179	0.728579	24	15.0092	0.802895	24	23.2818	1.04072	24	29.3034	0.862012	24	23.0717	1.15311	24	36.38	1.37157	24	15.0386	1.43837	24	30.0181	0.686189	24	35.4142
W5NVZ9	Uncharacterized protein	HSD17B1	Uncharacterized protein OS=Ovis aries OX=9940 GN=HSD17B1 PE=3 SV=1 - [W5NVZ9_SHEEP]	19.11	5	5	10	293	30.4687	8.89502	0.938996	10	28.8977	0.864473	10	24.892	0.998339	10	25.3163	1.17864	10	13.7647	0.965899	10	15.2257	1.00592	10	27.0445	0.975789	10	4.50418	1.21675	10	23.5877	0.733938	10	26.5421
W5NSB0	Uncharacterized protein	HSPA2	Uncharacterized protein OS=Ovis aries OX=9940 GN=HSPA2 PE=3 SV=1 - [W5NSB0_SHEEP]	14.78	1	10	26	636	69.7658	5.66846	1.33556	1		1.104	1		1.20957	1		1.12047	1		1.27697	1		0.864458	1		0.898899	1		0.783294	1		1.01972	1
W5P3R3	Plasminogen	PLG	Plasminogen OS=Ovis aries OX=9940 GN=PLG PE=3 SV=1 - [W5P3R3_SHEEP]	16.91	14	14	28	816	91.1215	7.26904	1.11982	28	20.55	1.30966	28	8.32241	1.341	28	11.485	0.855731	28	20.9834	1.36972	28	11.3087	1.38082	28	12.3468	0.910575	28	15.4582	0.660226	28	16.4119	0.827772	27	51.8448
W5PNP1	Uncharacterized protein	MFGE8	Uncharacterized protein OS=Ovis aries OX=9940 GN=MFGE8 PE=4 SV=1 - [W5PNP1_SHEEP]	38.19	16	16	28	432	48.3286	7.31299	0.651649	28	39.8335	0.909074	28	26.5914	0.745128	28	21.7208	0.68566	28	45.8421	0.956261	28	11.6216	1.90583	28	19.1697	1.02457	28	12.3229	1.25835	28	19.386	0.833648	25	68.2063
W5P5W9	Triosephosphate isomerase	TPI1	Triosephosphate isomerase OS=Ovis aries OX=9940 GN=TPI1 PE=3 SV=1 - [W5P5W9_SHEEP]	40.65	9	9	22	214	22.7928	5.63037	1.27346	22	22.4563	0.892215	22	27.1783	0.987182	22	7.18081	1.24752	22	15.5679	0.909724	22	11.0339	1.12824	22	24.5519	0.81967	22	19.8625	1.06922	22	12.8358	0.963175	22	49.3616
C5IJA0	GTP-binding nuclear protein Ran	LOC105601843	GTP-binding nuclear protein Ran OS=Ovis aries OX=9940 GN=LOC105601843 PE=2 SV=1 - [C5IJA0_SHEEP]	29.63	6	6	13	216	24.4076	7.48877	0.795711	13	4.2877	2.27458	13	12.5228	1.4567	13	31.4206	1.18519	13	15.7968	0.647641	13	16.0016	1.0148	13	18.5811	0.789928	13	9.56384	0.818108	13	4.07826	2.05197	13	15.3134
W5Q0X5	SERPIN domain-containing protein	LOC101115576	SERPIN domain-containing protein OS=Ovis aries OX=9940 GN=LOC101115576 PE=3 SV=1 - [W5Q0X5_SHEEP]	24.01	3	8	23	279	31.7686	5.94775	1.04075	10	4.13619	1.37937	10	38.4459	1.21964	10	15.0507	0.878789	10	12.6084	1.26996	10	20.6708	1.39543	10	38.0549	0.86088	10	15.1684	0.564197	10	7.61674	1.41955	10	46.5098
W5QAL0	EF-hand domain-containing protein	PRKCSH	EF-hand domain-containing protein OS=Ovis aries OX=9940 GN=PRKCSH PE=4 SV=1 - [W5QAL0_SHEEP]	25.56	12	12	21	536	60.4412	4.4624	0.891145	21	46.3503	0.825813	21	47.1906	0.90925	21	14.1218	0.981722	21	18.1628	0.920104	21	22.9399	1.00496	21	26.0859	1.34024	21	18.6885	1.13938	21	23.5036	0.799766	20	62.2629
W5P7Q3	PHB domain-containing protein	PHB	PHB domain-containing protein OS=Ovis aries OX=9940 GN=PHB PE=4 SV=1 - [W5P7Q3_SHEEP]	24.63	7	7	14	272	29.7859	5.75732	1.02363	14	21.3942	0.86822	14	27.3872	0.94896	14	16.1969	0.951381	14	14.9881	0.958483	14	7.42437	0.91916	14	13.3358	1.24685	14	16.9242	1.05445	14	26.8904	0.780762	14	39.8054
W5QH50	Uncharacterized protein	HRG	Uncharacterized protein OS=Ovis aries OX=9940 GN=HRG PE=4 SV=1 - [W5QH50_SHEEP]	25.19	15	15	25	520	58.7039	7.92822	1.25069	25	15.0491	1.52595	25	27.5182	1.61084	25	18.9768	0.97324	25	12.2364	1.4602	25	24.5053	0.924931	25	21.5283	0.728004	25	20.2536	0.514304	25	28.7161	0.774242	25	29.8807
W5PLV2	Aldedh domain-containing protein	ALDH2	Aldedh domain-containing protein OS=Ovis aries OX=9940 GN=ALDH2 PE=3 SV=1 - [W5PLV2_SHEEP]	26.15	11	11	18	520	56.6649	7.6499	0.779516	18	17.7043	1.01242	18	14.1522	0.955489	18	19.5433	1.04587	18	8.9847	0.932848	18	12.3457	1.05316	18	21.4763	1.19857	18	16.107	1.11803	18	20.6277	0.867701	18	36.5494
W5NZM0	Uncharacterized protein	VDAC3	Uncharacterized protein OS=Ovis aries OX=9940 GN=VDAC3 PE=4 SV=1 - [W5NZM0_SHEEP]	34.51	6	8	16	284	30.8315	8.86572	0.789682	11	6.48378	1.06979	11	29.5935	0.912138	11	13.6291	1.14565	11	24.2123	0.87815	11	20.966	1.3133	11	10.8572	1.21671	11	15.5951	1.10538	11	17.7696	1.07098	11	59.0839
W5NTW3	Uncharacterized protein	ITIH1	Uncharacterized protein OS=Ovis aries OX=9940 GN=ITIH1 PE=4 SV=1 - [W5NTW3_SHEEP]	11.95	12	12	26	912	101.592	7.26904	0.733683	26	41.67	0.976761	26	31.7996	0.866753	26	17.5365	0.652883	26	50.9215	1.18767	26	10.9623	1.05207	26	17.9652	0.657189	26	37.0515	1.47942	26	31.3203	0.903808	22	66.2898
J9UXY3	HSP10	HSP10	HSP10 OS=Ovis aries OX=9940 GN=HSP10 PE=3 SV=1 - [J9UXY3_SHEEP]	57.84	7	7	21	102	10.9249	8.92432	0.868255	21	34.6394	0.852592	21	13.686	0.897792	21	20.6921	1.01623	21	14.2871	1.02966	21	17.0632	1.07864	21	22.1883	1.33412	21	11.2857	1.11466	21	27.7398	0.925793	21	51.3903
W5QBD7	14-3-3 protein zeta/delta	YWHAZ	14-3-3 protein zeta/delta OS=Ovis aries OX=9940 GN=YWHAZ PE=3 SV=1 - [W5QBD7_SHEEP]	43.32	8	12	20	247	27.9239	4.79248	0.870972	10	24.6092	1.1333	10	11.1283	0.9384	10	19.2459	1.22299	10	11.8536	0.868772	10	16.1706	1.23652	10	16.603	0.809004	10	10.711	1.16641	10	18.7048	1.65319	10	42.3152
W5P6V4	Uncharacterized protein	GLG1	Uncharacterized protein OS=Ovis aries OX=9940 GN=GLG1 PE=4 SV=1 - [W5P6V4_SHEEP]	14.32	13	13	19	957	110.1	6.88818	0.950122	19	17.4181	1.05715	19	42.2071	1.04977	19	10.9208	0.918371	19	14.4313	1.06939	19	13.8301	1.0243	19	16.0285	1.16296	19	15.7013	0.998703	19	23.4059	1.01415	19	64.1056
W5PEI8	Sodium/potassium-transporting ATPase subunit alpha	ATP1A3	Sodium/potassium-transporting ATPase subunit alpha OS=Ovis aries OX=9940 GN=ATP1A3 PE=3 SV=1 - [W5PEI8_SHEEP]	7.63	2	7	12	1036	112.879	5.40186	1.23407	3	13.5739	0.781552	3	16.5885	0.965755	3	3.97729	0.633189	3	25.9675	1.01274	3	9.11421	0.717743	3	29.4359	0.995064	3	14.8697	0.91997	3	11.4757	3.61055	3	2.35559
W5PK95	Uncharacterized protein	HNRNPA2B1	Uncharacterized protein OS=Ovis aries OX=9940 GN=HNRNPA2B1 PE=4 SV=1 - [W5PK95_SHEEP]	35.98	11	14	26	353	37.4067	8.95361	1.04493	23	35.0462	0.806096	23	27.5213	1.02751	23	11.5316	0.959039	23	21.0194	1.01359	23	26.6311	1.02765	23	19.9275	0.798243	23	15.8979	1.24499	23	34.8017	0.592336	21	34.2558
W5PDE5	Uncharacterized protein	LOC101120001	Uncharacterized protein OS=Ovis aries OX=9940 GN=LOC101120001 PE=4 SV=1 - [W5PDE5_SHEEP]	38.69	7	7	18	199	22.3803	7.25439	0.859553	18	20.0263	1.21952	18	26.8969	1.22443	18	12.11	0.923083	18	12.0248	1.27079	18	5.49182	1.0097	18	15.4046	1.0851	18	15.7276	0.878277	18	13.7534	1.04653	18	68.2613
W5P640	Uncharacterized protein	LMNA	Uncharacterized protein OS=Ovis aries OX=9940 GN=LMNA PE=3 SV=1 - [W5P640_SHEEP]	27.05	18	18	26	658	73.5742	6.68311	1.01419	26	19.0338	0.904784	26	24.1745	1.03196	26	10.7701	0.911632	26	17.2687	1.11745	26	16.3886	0.884078	26	24.5646	1.17524	26	10.9876	1.01893	26	18.3063	0.76796	24	15.0185
W5QGD1	L-lactate dehydrogenase	LDHB	L-lactate dehydrogenase OS=Ovis aries OX=9940 GN=LDHB PE=3 SV=1 - [W5QGD1_SHEEP]	29.08	7	10	17	337	36.8133	6.23975	1.12436	11	46.1291	1.41494	11	17.3819	0.910986	11	12.5668	1.3876	11	10.5077	0.875514	11	19.0995	1.34699	11	21.7809	0.835369	11	6.23335	0.8766	11	16.3455	1.39168	11	28.9932
W5QBQ9	Uncharacterized protein	MYH9	Uncharacterized protein OS=Ovis aries OX=9940 GN=MYH9 PE=3 SV=1 - [W5QBQ9_SHEEP]	14.4	23	28	35	1930	220.697	6.44287	1.01872	28	20.2424	1.16912	28	14.5814	1.12187	28	17.032	1.21716	28	22.8502	0.971902	28	16.6342	1.0171	28	16.1622	0.944635	28	10.6514	1.00742	28	18.4691	0.94068	28	45.5217
W5PMJ5	RRM domain-containing protein	RBMX	RRM domain-containing protein OS=Ovis aries OX=9940 GN=RBMX PE=4 SV=1 - [W5PMJ5_SHEEP]	44.64	19	19	31	392	42.4304	10.0376	0.771225	31	42.4405	0.949365	31	28.0274	0.950972	31	10.6555	1.01962	31	12.6345	0.937276	31	12.0621	0.925341	31	13.97	1.11141	31	11.7377	1.19945	31	24.724	0.776761	31	44.681
W5PB89	Uncharacterized protein	BCAP31	Uncharacterized protein OS=Ovis aries OX=9940 GN=BCAP31 PE=4 SV=1 - [W5PB89_SHEEP]	40.75	14	14	29	265	30.1583	9.36377	0.910947	29	38.339	0.793228	29	24.2305	0.97772	29	16.075	0.921506	29	14.4425	0.9859	29	15.719	0.965432	29	19.2861	1.23829	29	14.2031	1.11775	29	21.1167	0.659088	29	20.8837
P62262	14-3-3 protein epsilon	YWHAE	14-3-3 protein epsilon OS=Ovis aries OX=9940 GN=YWHAE PE=1 SV=1 - [1433E_SHEEP]	38.82	10	11	22	255	29.1554	4.7417	0.95544	20	24.2292	1.25888	20	10.2569	1.00657	20	17.4717	1.17498	20	18.6451	0.935093	20	23.8602	1.24714	20	25.8212	0.854053	20	13.1546	1.00467	20	13.2438	1.63353	20	20.8734
W5QI04	Uncharacterized protein	TPM1	Uncharacterized protein OS=Ovis aries OX=9940 GN=TPM1 PE=3 SV=1 - [W5QI04_SHEEP]	53.96	4	21	36	278	31.5371	4.84326	4.4244	7	19.9722	0.585498	7	11.3699	0.740854	7	20.1072	0.456269	6	51.1844	0.458493	7	86.7479	0.440639	7	50.343	0.321936	7	30.6674	0.344527	7	43.8676	0.703699	7	56.6113
W5PV43	Uncharacterized protein	LRPAP1	Uncharacterized protein OS=Ovis aries OX=9940 GN=LRPAP1 PE=4 SV=1 - [W5PV43_SHEEP]	32.46	14	14	25	345	38.8772	7.41553	1.10363	25	28.6531	1.00543	25	28.7508	0.995955	25	10.7015	0.954319	25	26.0171	1.0121	25	17.9198	0.943409	25	30.8117	1.15846	25	19.3903	1.00044	25	23.0537	0.981779	25	62.041
W5PN24	Tr-type G domain-containing protein	EEF1A2	Tr-type G domain-containing protein OS=Ovis aries OX=9940 GN=EEF1A2 PE=3 SV=1 - [W5PN24_SHEEP]	14.45	2	9	26	512	55.8123	9.21729	3.54404	2	48.8847	0.492561	2	67.0243	0.76878	2	18.934	0.49997	2	69.1065	0.561404	2	60.8088	0.421391	2	68.6219	0.591979	2	46.5456	0.561006	2	68.6511	0.705691	2	54.7402
W5PTZ9	Histone H3	LOC101121897	Histone H3 OS=Ovis aries OX=9940 GN=LOC101121897 PE=3 SV=1 - [W5PTZ9_SHEEP]	32.35	2	7	29	136	15.3785	11.2681	0.575065	10	32.6018	0.649784	10	37.9739	0.756742	10	29.1548	0.968022	10	15.8873	0.729095	10	22.1082	1.00401	10	27.9017	1.85467	10	17.8062	1.42414	10	23.326	0.61825	10	29.8704
W5PQT9	NADPH:adrenodoxin oxidoreductase, mitochondrial	FDXR	NADPH:adrenodoxin oxidoreductase, mitochondrial OS=Ovis aries OX=9940 GN=FDXR PE=3 SV=1 - [W5PQT9_SHEEP]	25.77	12	12	17	489	53.9412	8.44092	0.820891	17	17.6786	1.01159	17	34.4991	0.960536	17	13.2896	0.929837	17	30.2162	0.971399	17	22.09	1.07011	17	22.8176	1.3921	17	17.4015	1.00767	17	19.6724	1.22231	17	44.578
W5PNR4	HABP4_PAI-RBP1 domain-containing protein	SERBP1	HABP4_PAI-RBP1 domain-containing protein OS=Ovis aries OX=9940 GN=SERBP1 PE=4 SV=1 - [W5PNR4_SHEEP]	19.66	7	7	15	407	44.7814	8.54346	1.08875	15	26.8005	0.893363	15	25.7104	1.00486	15	10.4113	1.05704	15	21.4022	1.01214	15	10.8095	0.91034	15	9.60746	0.894524	15	7.20784	1.2553	15	23.4498	0.746401	14	41.6094
W5PGN1	Uncharacterized protein	HNRNPK	Uncharacterized protein OS=Ovis aries OX=9940 GN=HNRNPK PE=4 SV=1 - [W5PGN1_SHEEP]	26.29	12	12	22	464	50.9874	5.26221	1.04319	22	22.7923	0.772577	22	30.5692	0.959968	22	15.1736	1.09552	22	19.2632	1.02036	22	22.9454	1.01145	22	19.1789	0.847433	22	7.98178	1.2551	22	22.2568	0.94833	19	50.4729
W5PI38	Citrate synthase	CS	Citrate synthase OS=Ovis aries OX=9940 GN=CS PE=3 SV=1 - [W5PI38_SHEEP]	15.18	7	7	16	461	51.081	7.59131	2.122	16	37.7582	0.773572	16	34.531	0.765329	16	11.7115	0.828501	16	42.7312	0.794656	16	23.843	0.823136	16	26.6624	1.11406	16	10.3964	0.866055	16	10.297	0.901697	16	27.4023
B7TJ13	Phosphoglycerate kinase	PGK1	Phosphoglycerate kinase OS=Ovis aries OX=9940 GN=PGK1 PE=2 SV=1 - [B7TJ13_SHEEP]	32.85	15	15	23	417	44.5371	8.26514	0.878756	23	24.9814	1.41439	23	13.5644	0.994381	23	9.24304	1.2986	23	20.7752	0.942974	23	18.7146	1.27923	23	20.5397	0.812959	23	10.4932	0.904284	23	23.6072	1.63909	23	50.3395
W5PIU4	AB hydrolase-1 domain-containing protein	EPHX2	AB hydrolase-1 domain-containing protein OS=Ovis aries OX=9940 GN=EPHX2 PE=4 SV=1 - [W5PIU4_SHEEP]	21.08	10	10	15	555	62.6218	5.69385	0.7233	15	27.4467	0.886553	15	50.317	0.828896	15	13.7167	1.10893	15	19.8534	0.933026	15	17.0263	1.27241	15	23.6705	1.10288	15	16.7436	1.29009	15	25.9681	0.961167	15	96.3025
W5P663	Uncharacterized protein	ENO3	Uncharacterized protein OS=Ovis aries OX=9940 GN=ENO3 PE=3 SV=1 - [W5P663_SHEEP]	18.43	4	7	13	434	47.0394	7.72314	3.89446	6	18.2832	0.546827	6	10.3522	0.802461	6	13.0442	0.552643	6	34.4827	0.595319	6	20.1244	0.712511	6	49.2488	0.497472	6	10.9648	0.479689	6	35.2643	0.730708	6	42.9079
W5PUH7	Uncharacterized protein		Uncharacterized protein OS=Ovis aries OX=9940 PE=3 SV=1 - [W5PUH7_SHEEP]	24.26	4	4	8	202	22.5517	7.78174	0.79356	8	17.0918	1.5967	8	11.0553	1.09232	8	20.971	1.31492	8	20.9984	0.955867	8	31.3329	1.27267	8	10.7285	0.841281	8	11.3933	0.932553	8	11.2131	1.53567	8	10.3635
W5PPJ0	Uncharacterized protein	STT3A	Uncharacterized protein OS=Ovis aries OX=9940 GN=STT3A PE=4 SV=1 - [W5PPJ0_SHEEP]	9.13	7	8	13	789	89.9649	8.60205	0.737479	12	34.7952	0.808358	12	15.4072	0.895883	12	25.9444	0.995376	12	28.5068	0.824851	12	25.9115	1.08517	12	17.0605	1.356	12	6.81436	1.31387	12	17.539	0.803736	12	29.3463
B6UV59	Hydroxyacyl-CoA dehydrogenase trifunctional multienzyme complex subunit alpha	HADHA	Hydroxyacyl-CoA dehydrogenase trifunctional multienzyme complex subunit alpha OS=Ovis aries OX=9940 GN=HADHA PE=2 SV=1 - [B6UV59_SHEEP]	15.07	12	12	17	763	83.2416	9.05615	1.08063	17	52.5608	0.810373	17	33.6282	0.892613	17	24.9997	0.862873	17	10.7328	0.958187	17	20.7941	1.00263	17	14.338	1.26891	17	31.5389	0.991579	17	24.6604	0.710169	17	23.8696
W5QB36	Catalase	CAT	Catalase OS=Ovis aries OX=9940 GN=CAT PE=3 SV=1 - [W5QB36_SHEEP]	29.55	17	17	25	528	60.0558	7.26904	0.886883	25	26.6135	1.73045	25	11.2428	1.17269	25	18.5887	1.61168	25	26.3057	0.873732	25	14.449	1.39706	25	22.6403	0.840984	25	11.6475	0.726396	25	25.2673	1.71846	25	47.5951
W5Q6N7	Thioredoxin domain containing 5	TXNDC5	Thioredoxin domain containing 5 OS=Ovis aries OX=9940 GN=TXNDC5 PE=4 SV=1 - [W5Q6N7_SHEEP]	27.62	8	9	19	344	38.3419	5.47803	0.669681	17	45.8588	0.95803	17	14.153	0.8229	17	24.4919	1.10076	17	21.1201	1.04765	17	22.6168	1.07909	17	24.1075	1.23508	17	17.4625	1.11776	17	26.9155	1.02724	17	27.9979
W5Q0F9	Uncharacterized protein	UQCRC2	Uncharacterized protein OS=Ovis aries OX=9940 GN=UQCRC2 PE=1 SV=1 - [W5Q0F9_SHEEP]	22.08	9	9	15	453	48.1829	8.79248	0.837273	15	23.3647	0.993514	15	38.8769	0.980348	15	4.85518	1.08108	15	34.1212	0.908677	15	8.66461	1.01337	15	22.9879	1.21153	15	19.2017	0.945522	15	14.5728	0.967606	15	34.2426
W5PMM5	Thioredoxin domain-containing protein	ERP44	Thioredoxin domain-containing protein OS=Ovis aries OX=9940 GN=ERP44 PE=4 SV=1 - [W5PMM5_SHEEP]	21.98	8	9	12	405	46.6882	5.31299	0.682782	10	22.9019	1.0985	10	32.9452	0.951199	10	20.4171	1.19801	10	19.8565	0.983285	10	16.2541	1.15965	10	10.37	1.22939	10	6.99777	1.05189	10	11.2466	1.26985	10	62.2697
W5PJ97	Uncharacterized protein	APOA2	Uncharacterized protein OS=Ovis aries OX=9940 GN=APOA2 PE=4 SV=1 - [W5PJ97_SHEEP]	20.59	3	3	15	102	11.299	8.104	1.45934	15	44.0493	1.1033	15	27.8083	1.74135	15	19.3709	1.12481	15	18.0269	1.60511	15	23.8085	1.12134	14	75.4071	0.553804	15	12.2015	0.5621	15	36.1999	0.672091	12	36.1122
W5PPH6	KH type-2 domain-containing protein	RPS3	KH type-2 domain-containing protein OS=Ovis aries OX=9940 GN=RPS3 PE=3 SV=1 - [W5PPH6_SHEEP]	28.47	8	8	13	281	31.0269	10.272	0.687962	13	26.1338	0.88976	13	17.7734	0.883497	13	20.1931	1.06746	13	6.37944	0.883032	13	10.7231	1.01876	13	10.6788	1.0553	13	11.1074	1.41267	13	18.5604	0.701216	13	52.4162
W5QI77	Adenylate kinase 2, mitochondrial	AK2	Adenylate kinase 2, mitochondrial OS=Ovis aries OX=9940 GN=AK2 PE=3 SV=1 - [W5QI77_SHEEP]	26.87	6	6	16	227	24.9589	7.88428	1.05114	16	29.8866	0.932002	16	31.6918	0.938552	16	12.6582	0.927939	16	14.0484	0.956542	16	11.4898	0.981878	16	16.2807	1.19253	16	22.8317	1.05846	16	16.4998	0.9317	16	41.0471
W5NX12	FERM domain-containing protein	EPB41	FERM domain-containing protein OS=Ovis aries OX=9940 GN=EPB41 PE=4 SV=1 - [W5NX12_SHEEP]	15.47	14	14	26	860	96.0537	5.52881	1.01439	26	21.8626	1.74506	26	22.6429	1.20554	26	11.3196	1.38884	26	26.9012	0.961638	26	19.2404	1.36076	26	22.8202	0.793335	26	19.2989	0.612371	26	24.1706	2.05214	26	22.3138
W5QIN8	Uncharacterized protein	FBN1	Uncharacterized protein OS=Ovis aries OX=9940 GN=FBN1 PE=4 SV=1 - [W5QIN8_SHEEP]	7.41	22	22	39	2876	312.53	4.93213	3.83487	38	65.3645	0.712615	35	50.0405	0.808376	38	30.761	0.62016	33	65.7334	0.641184	36	75.2583	0.490188	35	78.4931	0.540093	36	79.8185	0.423251	38	96.2718	0.696096	29	65.9944
W5PEV6	Uncharacterized protein	RPS19	Uncharacterized protein OS=Ovis aries OX=9940 GN=RPS19 PE=4 SV=1 - [W5PEV6_SHEEP]	30.57	6	6	16	157	17.3792	10.4038	1.0237	16	17.6647	0.894979	16	19.0854	0.996028	16	16.2006	1.14266	16	12.9223	1.16569	16	16.1049	0.904513	16	11.6977	0.93945	16	10.7293	1.17433	16	20.8635	0.640781	15	41.1845
W5P1J8	Amine oxidase	LOC101113086	Amine oxidase OS=Ovis aries OX=9940 GN=LOC101113086 PE=3 SV=1 - [W5P1J8_SHEEP]	11.1	8	8	11	766	85.1936	6.20166	0.872789	11	21.2403	1.48152	11	16.5779	1.19646	11	14.8371	0.953209	11	30.1429	1.39355	11	14.5726	1.52063	11	39.3688	0.765305	11	14.4146	0.576324	11	19.3431	1.14514	11	61.2026
W5P6F4	Uncharacterized protein	C5	Uncharacterized protein OS=Ovis aries OX=9940 GN=C5 PE=4 SV=1 - [W5P6F4_SHEEP]	11.85	21	21	26	1680	188.813	6.65381	0.968392	26	32.9676	1.40328	25	16.6657	1.1831	25	26.5639	0.990345	26	22.3969	1.15791	26	13.4759	1.71815	25	22.9954	0.837274	26	10.4336	0.691343	26	18.4534	1.17272	24	41.6089
W5P994	Lon protease homolog, mitochondrial	LONP1	Lon protease homolog, mitochondrial OS=Ovis aries OX=9940 GN=LONP1 PE=3 SV=1 - [W5P994_SHEEP]	12.87	11	11	14	948	105.309	6.69775	0.824489	14	12.8502	0.957589	14	27.3665	1.00703	14	15.7108	0.978127	14	9.10535	1.01979	14	14.4008	1.00892	14	20.5388	1.31991	14	18.7731	1.03757	14	17.3884	0.929863	14	41.2092
W5NSH2	Uncharacterized protein	ITIH3	Uncharacterized protein OS=Ovis aries OX=9940 GN=ITIH3 PE=4 SV=1 - [W5NSH2_SHEEP]	12.79	11	11	18	891	99.3314	5.8335	0.857647	18	34.3979	0.969892	18	40.7139	0.790574	18	29.4245	0.655541	17	55.2042	1.47101	18	16.8257	1.08867	18	10.0188	0.59983	18	26.2731	1.33026	18	23.4893	0.846477	16	39.2212
W5PN85	Uncharacterized protein	ACAT1	Uncharacterized protein OS=Ovis aries OX=9940 GN=ACAT1 PE=3 SV=1 - [W5PN85_SHEEP]	22.25	8	8	17	427	45.4207	8.55811	1.22032	17	48.2033	0.881024	17	15.566	0.879024	17	12.3955	1.00806	17	30.9038	0.85015	17	16.7894	0.969326	17	21.0227	1.3246	17	7.33072	0.943502	17	20.7088	0.874069	17	26.3806
W5Q687	IF rod domain-containing protein	KRT5	IF rod domain-containing protein OS=Ovis aries OX=9940 GN=KRT5 PE=3 SV=1 - [W5Q687_SHEEP]	18.76	8	18	41	597	62.6852	7.81104	0.844279	17	47.5413	1.14257	17	9.53349	1.2765	17	13.4616	1.1892	17	32.0492	1.10158	17	25.7944	1.08396	17	57.3368	0.985869	17	6.71254	0.733843	17	49.7124	0.975074	16	37.485
W5PZB6	ETF domain-containing protein	ETFB	ETF domain-containing protein OS=Ovis aries OX=9940 GN=ETFB PE=4 SV=1 - [W5PZB6_SHEEP]	28.38	7	7	10	296	32.1701	8.646	1.40407	10	34.5038	0.889901	10	47.4588	0.970162	10	26.0158	0.961453	10	31.062	0.929008	10	23.7499	0.928335	10	19.9493	1.08384	10	20.6503	0.946777	10	13.5975	0.919542	10	34.0992
W5PS94	Uncharacterized protein	NUCB1	Uncharacterized protein OS=Ovis aries OX=9940 GN=NUCB1 PE=4 SV=1 - [W5PS94_SHEEP]	35.22	14	14	24	460	53.489	5.23682	0.95087	24	18.5556	1.13734	24	25.2467	0.994093	24	15.7592	0.96946	24	11.303	1.04503	24	18.6174	0.934992	24	22.1636	1.12026	24	10.7766	0.997886	24	20.2578	1.38707	23	45.3299
W5QAB1	Uncharacterized protein	HPX	Uncharacterized protein OS=Ovis aries OX=9940 GN=HPX PE=4 SV=1 - [W5QAB1_SHEEP]	26.52	13	13	25	460	51.8996	7.02002	1.06995	25	22.0764	1.61505	25	29.688	1.34673	25	17.5789	0.73136	25	21.4947	1.24261	25	15.487	1.49459	25	28.0817	0.820519	25	11.8496	0.567584	25	19.7531	0.596568	24	54.1449
W5P043	Uncharacterized protein	NPM1	Uncharacterized protein OS=Ovis aries OX=9940 GN=NPM1 PE=4 SV=1 - [W5P043_SHEEP]	34.81	10	10	22	293	32.498	4.77979	0.743061	22	27.7209	0.939298	22	30.1939	1.03794	22	23.9675	1.19674	22	22.059	0.929667	22	15.9292	0.886148	22	28.742	0.980622	22	12.1911	1.24423	22	25.5099	0.706481	21	44.1839
W5NXM1	A2M domain-containing protein	LOC105605927	A2M domain-containing protein OS=Ovis aries OX=9940 GN=LOC105605927 PE=4 SV=1 - [W5NXM1_SHEEP]	44.08	1	6	14	152	17.294	8.70459	1.10706	2	21.7057	1.86068	2	4.78515	1.12791	2	0.851717	1.05241	2	21.1912	1.11929	2	21.9973	1.24272	2	9.96503	0.855361	2	18.4331	0.678149	2	10.3004	1.7323	2	56.8591
W5PZ65	Proteasome endopeptidase complex	PSMA7	Proteasome endopeptidase complex OS=Ovis aries OX=9940 GN=PSMA7 PE=3 SV=1 - [W5PZ65_SHEEP]	27.31	5	5	7	216	24.3249	8.70459	0.897057	7	3.84297	1.85641	7	2.44922	1.06175	7	8.19962	1.44419	7	3.20499	0.936048	7	3.28682	1.25854	7	14.4388	0.847633	7	3.93177	0.784854	7	5.89963	2.19031	7	8.22751
W5PFI7	Uncharacterized protein	VCL	Uncharacterized protein OS=Ovis aries OX=9940 GN=VCL PE=4 SV=1 - [W5PFI7_SHEEP]	14.87	1	17	26	1069	116.624	5.96045	1.49432	2	36.241	1.42607	2	2.1583	1.15954	2	6.81182	1.07276	2	38.264	1.10636	2	0.848954	0.866454	2	3.7084	0.712615	2	14.4135	0.814973	2	24.0756	0.965426	2	15.1239
W5QFV7	40S ribosomal protein S8		40S ribosomal protein S8 OS=Ovis aries OX=9940 PE=3 SV=1 - [W5QFV7_SHEEP]	19.27	3	3	9	192	21.7536	10.2134	0.684098	9	26.5909	0.601549	9	10.5523	0.741325	9	18.2375	0.860062	9	8.65724	0.840047	9	11.0299	0.911484	9	12.2025	1.22307	9	11.5103	1.58164	9	3.58962	0.82696	9	15.6884
W5QJ32	Uncharacterized protein	MTHFD1	Uncharacterized protein OS=Ovis aries OX=9940 GN=MTHFD1 PE=3 SV=1 - [W5QJ32_SHEEP]	13.8	14	14	19	935	101.209	6.94678	1.03734	19	13.9547	2.08129	19	17.7321	1.40841	19	12.3139	1.38186	19	14.2212	0.884092	19	13.6509	1.07667	19	14.6483	0.913777	19	13.4492	0.660226	19	12.501	1.0054	19	29.7219
W5P1D8	Uncharacterized protein	HNRNPM	Uncharacterized protein OS=Ovis aries OX=9940 GN=HNRNPM PE=4 SV=1 - [W5P1D8_SHEEP]	23.67	12	12	18	676	72.1008	8.89502	1	18	9.5524	0.734165	18	29.9242	1.08422	18	4.75002	0.989597	18	19.3989	0.998002	18	20.4839	0.870336	18	18.6052	0.939058	18	10.4364	1.24136	18	17.3783	0.61507	18	54.0938
W5QDT2	Uncharacterized protein	SFPQ	Uncharacterized protein OS=Ovis aries OX=9940 GN=SFPQ PE=4 SV=1 - [W5QDT2_SHEEP]	16.67	10	11	18	654	73.3836	9.51025	0.971785	17	25.1711	0.798494	17	19.6092	1.00488	17	25.5832	1.09193	17	8.57439	0.955739	17	20.8421	1.00297	17	15.237	0.912405	17	23.3622	1.30518	17	34.1895	0.6975	14	54.7692
W5NYA9	Uncharacterized protein	SSR3	Uncharacterized protein OS=Ovis aries OX=9940 GN=SSR3 PE=4 SV=1 - [W5NYA9_SHEEP]	15.68	3	3	7	185	21.0612	9.61279	0.716322	7	11.5178	0.673359	7	9.50617	0.915305	7	5.68551	0.907699	7	10.5293	0.884767	7	8.55372	1.03983	7	14.6875	1.34003	7	10.6199	1.32064	7	11.0013	0.847771	7	47.2537
W5PL67	Succinate--CoA ligase [GDP-forming] subunit beta, mitochondrial	SUCLG2	Succinate--CoA ligase [GDP-forming] subunit beta, mitochondrial OS=Ovis aries OX=9940 GN=SUCLG2 PE=3 SV=1 - [W5PL67_SHEEP]	12.04	8	8	14	432	46.6086	7.15186	0.831391	14	22.797	0.986232	14	23.0429	0.820853	14	17.1522	1.07069	14	25.453	0.974369	14	11.8945	1.0638	14	18.9054	1.44048	14	14.0277	1.18394	14	12.5429	0.888769	14	17.2954
W5P5I0	Uncharacterized protein	CFI	Uncharacterized protein OS=Ovis aries OX=9940 GN=CFI PE=3 SV=1 - [W5P5I0_SHEEP]	17.63	11	11	17	607	67.2224	7.69385	1.2327	17	25.5355	1.29086	17	22.3199	1.40338	17	25.7175	0.876174	17	16.6828	1.20815	17	25.2054	1.30024	17	26.1823	0.705579	17	16.4783	0.567166	17	28.9572	0.827846	17	39.978
W5QE14	Uncharacterized protein	PCBP1	Uncharacterized protein OS=Ovis aries OX=9940 GN=PCBP1 PE=4 SV=1 - [W5QE14_SHEEP]	25.56	5	9	15	356	37.4739	7.09326	1.19445	6	6.51158	0.949228	6	11.8765	1.04008	6	9.46201	1.10203	6	14.0966	1.05207	6	10.5219	0.961829	6	19.6557	0.886807	6	14.5303	1.06911	6	12.526	0.920684	6	26.1232
W5PN88	Tr-type G domain-containing protein	EEF2	Tr-type G domain-containing protein OS=Ovis aries OX=9940 GN=EEF2 PE=4 SV=1 - [W5PN88_SHEEP]	18.39	14	15	22	859	95.391	6.82959	1.02148	19	39.5832	0.756476	19	28.4921	0.878836	19	18.5168	1.02875	19	9.49432	0.938197	19	9.66393	1.10106	19	12.9724	0.867597	19	16.818	1.23784	19	26.3636	0.722122	18	53.1039
C9E8M7	Cytochrome b5 type A	CYB5	Cytochrome b5 type A OS=Ovis aries OX=9940 GN=CYB5 PE=2 SV=1 - [C9E8M7_SHEEP]	47.76	5	5	7	134	15.3286	5.16064	0.802393	7	13.5307	1.18496	7	14.914	1.05193	7	13.0089	1.26917	7	12.6873	1.05327	7	15.4553	1.0886	7	15.7079	1.11033	7	7.7492	1.01134	7	3.49743	1.03643	7	47.3996
W5QAB7	RanBD1 domain-containing protein	RANBP1	RanBD1 domain-containing protein OS=Ovis aries OX=9940 GN=RANBP1 PE=4 SV=1 - [W5QAB7_SHEEP]	23.5	4	4	7	200	23.0655	5.70654	0.811739	7	9.99455	1.69437	7	15.5291	1.2951	7	13.0072	1.3966	7	4.93617	0.788415	7	19.6142	1.24663	7	3.97355	0.774184	7	13.3198	0.883492	7	5.00842	1.4316	7	23.8471
W5PR04	Isocitrate dehydrogenase [NADP]	IDH2	Isocitrate dehydrogenase [NADP] OS=Ovis aries OX=9940 GN=IDH2 PE=3 SV=1 - [W5PR04_SHEEP]	23.04	9	9	14	434	48.8659	8.42627	1.83842	14	23.9008	0.877581	14	32.1016	0.879892	14	24.4505	0.728019	14	19.7997	0.772506	14	43.9835	0.776997	14	21.7286	1.03246	14	7.08983	0.787539	14	21.4286	1.10745	14	44.2438
W5P7S6	Alpha-1-acid glycoprotein	ORM1	Alpha-1-acid glycoprotein OS=Ovis aries OX=9940 GN=ORM1 PE=3 SV=1 - [W5P7S6_SHEEP]	38.12	9	9	21	202	23.2405	5.31299	1.09665	21	15.1142	2.58563	21	29.1123	1.56786	21	13.6855	0.655567	21	17.4405	1.32789	21	25.0579	0.989016	21	23.1358	0.48292	21	34.0131	0.541106	21	19.0121	0.643846	21	62.7006
W5PFJ0	Uncharacterized protein	VCL	Uncharacterized protein OS=Ovis aries OX=9940 GN=VCL PE=4 SV=1 - [W5PFJ0_SHEEP]	16.72	1	17	26	951	103.794	5.96045	1.63499	2	10.9987	1.10953	2	14.0326	0.919615	2	11.7516	1.02429	2	8.27747	0.891797	2	1.01262	0.930051	2	15.1403	0.971034	2	1.00777	0.912275	2	6.08122	1.07833	2	1.16442
W5PB20	GBP_C domain-containing protein		GBP_C domain-containing protein OS=Ovis aries OX=9940 PE=4 SV=1 - [W5PB20_SHEEP]	20.11	3	3	6	189	22.1692	5.04639	0.839871	6	8.07583	1.9314	6	9.81153	1.25977	6	10.6138	1.26203	6	6.75695	0.875839	6	13.091	0.984952	6	11.4532	1.02966	6	5.34976	0.756167	6	5.18863	1.93512	6	24.1272
W5P9U4	Proteasome subunit alpha type	PSMA1	Proteasome subunit alpha type OS=Ovis aries OX=9940 GN=PSMA1 PE=3 SV=1 - [W5P9U4_SHEEP]	23.19	8	8	13	263	29.5669	6.60986	1.02243	13	13.988	1.68098	13	19.0795	1.25131	13	16.4149	1.46232	13	26.6897	0.947274	13	24.5538	1.32157	13	12.8798	0.809516	13	9.95349	0.795306	13	19.2184	1.43003	13	39.1172
W5NUU3	Uncharacterized protein	TPM3	Uncharacterized protein OS=Ovis aries OX=9940 GN=TPM3 PE=3 SV=1 - [W5NUU3_SHEEP]	40.35	5	16	24	285	32.9728	4.7417	0.988731	6	25.588	1.16428	6	37.6604	1.1335	6	5.31725	1.19146	6	48.1425	1.06936	6	14.5997	1.02463	6	18.6274	0.84336	6	19.2405	0.844921	6	21.5803	1.69518	6	15.9848
W5P101	Ig-like domain-containing protein	A1BG	Ig-like domain-containing protein OS=Ovis aries OX=9940 GN=A1BG PE=4 SV=1 - [W5P101_SHEEP]	16.53	6	6	10	490	51.9167	8.57275	1.10658	10	6.03799	1.31589	10	16.6665	1.27269	10	9.43784	0.891586	10	20.7049	1.60068	10	10.5278	1.35311	10	23.8194	0.769828	10	9.34226	0.606108	10	6.40188	0.921598	10	52.3122
W5PF18	Uncharacterized protein	LOC101102454	Uncharacterized protein OS=Ovis aries OX=9940 GN=LOC101102454 PE=4 SV=1 - [W5PF18_SHEEP]	44.29	4	4	9	70	8.18449	9.70068	0.772133	9	7.34257	1.18521	9	44.5501	0.902581	9	14.4711	0.984254	9	13.6754	0.994479	9	13.602	1.20925	9	32.4931	1.12397	9	22.3699	1.10398	9	17.1452	1.26248	9	61.6526
P68214	Fibrinogen alpha chain (Fragment)	FGA	Fibrinogen alpha chain (Fragment) OS=Ovis aries OX=9940 GN=FGA PE=1 SV=1 - [FIBA_SHEEP]	100	1	1	3	19	1.84683	3.95459	1.38157	3	1.76909	1.13433	3	2.40399	1.50733	3	1.12072	0.706386	3	1.58969	2.20018	3	3.23674	1.10628	3	2.66156	0.580015	3	3.50305	0.392595	3	14.1312	0.727991	3	25.4621
P0DN39	Apolipoprotein E	APOE	Apolipoprotein E OS=Ovis aries musimon OX=9938 GN=APOE PE=3 SV=1 - [APOE_OVIMU]	32.28	11	11	16	316	36.1767	5.68115	0.924655	16	9.29098	1.17527	16	15.4354	1.30651	16	12.5458	1.06921	16	22.6136	1.29963	16	20.8438	1.07043	16	17.3768	0.922933	16	20.8152	0.811665	16	19.3864	0.814499	16	40.2841
W5Q4Q3	Serpin family D member 1	SERPIND1	Serpin family D member 1 OS=Ovis aries OX=9940 GN=SERPIND1 PE=3 SV=1 - [W5Q4Q3_SHEEP]	12.47	6	6	16	497	54.6089	7.34229	1.02779	16	12.5067	1.45708	16	25.3515	1.19847	16	11.9993	0.918854	16	6.60343	1.26473	16	9.839	1.21666	16	17.6037	0.922991	16	11.8409	0.729681	16	23.1226	1.0789	16	64.4719
W5P9L8	TPR_MLP1_2 domain-containing protein	TPR	TPR_MLP1_2 domain-containing protein OS=Ovis aries OX=9940 GN=TPR PE=4 SV=1 - [W5P9L8_SHEEP]	9.28	23	23	27	2361	267.145	5.0083	0.995536	27	22.3912	0.866288	27	17.2675	1.01838	27	12.5416	0.992216	27	15.7769	1.10557	27	16.8371	1.02489	27	22.8982	1.28819	27	12.5574	0.972258	27	25.344	0.872655	27	50.1749
A2SW69	Annexin A2	ANXA2	Annexin A2 OS=Ovis aries OX=9940 GN=ANXA2 PE=1 SV=1 - [ANXA2_SHEEP]	16.81	7	7	7	339	38.5878	7.31299	1.36668	7	27.7076	1.04223	7	4.23512	1.14096	7	20.0168	0.635749	7	29.4197	1.15455	7	13.4835	1.0216	7	16.9762	0.788875	7	7.12512	1.08436	7	31.9833	0.869923	7	37.5465
W5Q9D5	SMB domain-containing protein	VTN	SMB domain-containing protein OS=Ovis aries OX=9940 GN=VTN PE=4 SV=1 - [W5Q9D5_SHEEP]	14.32	6	6	11	475	53.4569	6.16357	0.778293	11	61.9875	0.840013	11	12.4872	0.868963	11	16.752	0.855704	11	21.9898	1.10177	11	13.8001	1.13197	11	19.2637	1.16041	11	13.112	1.21699	11	19.4892	0.754928	11	38.1124
W5PHI7	SERPIN domain-containing protein	LOC101116892	SERPIN domain-containing protein OS=Ovis aries OX=9940 GN=LOC101116892 PE=3 SV=1 - [W5PHI7_SHEEP]	28.57	2	6	16	203	22.7268	5.09717	0.809405	4	4.36997	2.00131	4	39.9535	1.56189	4	10.6173	0.710232	4	45.5528	1.03917	4	52.7567	1.94272	4	22.5206	0.588191	4	8.73	0.609277	4	4.29451	1.8736	4	84.144
W5Q532	Thioredoxin domain-containing protein	PRDX4	Thioredoxin domain-containing protein OS=Ovis aries OX=9940 GN=PRDX4 PE=4 SV=1 - [W5Q532_SHEEP]	27.84	4	6	11	273	30.514	6.87354	0.742687	8	19.0752	1.03341	8	19.8239	0.986474	8	16.0728	1.04972	8	27.173	1.10435	8	38.4758	1.04273	8	28.9393	1.23973	8	13.3332	1.06978	8	12.9633	1.1261	8	34.3434
W5QC41	Pyruvate kinase	PKM	Pyruvate kinase OS=Ovis aries OX=9940 GN=PKM PE=3 SV=1 - [W5QC41_SHEEP]	24.51	15	16	20	567	61.5528	7.98682	1.08534	19	43.648	0.83082	19	33.3556	1.07604	19	14.0215	1.14611	19	17.9845	1.01699	19	9.6773	0.949157	19	26.1132	0.75141	19	12.0437	1.01224	19	24.7154	1.10582	19	55.7264
W5QGQ8	Succinate--CoA ligase [ADP/GDP-forming] subunit alpha, mitochondrial	SUCLG1	Succinate--CoA ligase [ADP/GDP-forming] subunit alpha, mitochondrial OS=Ovis aries OX=9940 GN=SUCLG1 PE=3 SV=1 - [W5QGQ8_SHEEP]	19.71	8	8	13	350	36.7711	8.93896	1.12397	13	19.738	1.03352	13	17.972	0.909876	13	15.5232	1.06279	13	14.8489	0.87319	13	16.5894	1.08167	13	13.447	1.24483	13	12.2212	1.09258	13	6.79263	0.983449	13	17.8915
W5PVY5	Phosphoglycerate mutase	PGAM2	Phosphoglycerate mutase OS=Ovis aries OX=9940 GN=PGAM2 PE=3 SV=1 - [W5PVY5_SHEEP]	14.84	2	5	15	256	29.0279	8.89502	1.67707	11	26.949	0.981471	11	21.6003	1.0138	11	9.23464	1.05861	11	12.9319	0.918899	11	15.6253	0.986877	11	5.61406	0.740855	11	20.3506	0.939571	11	20.3977	1.14721	11	32.1198
W5NUX8	NTR domain-containing protein	LOC101123672	NTR domain-containing protein OS=Ovis aries OX=9940 GN=LOC101123672 PE=4 SV=1 - [W5NUX8_SHEEP]	10.17	12	16	19	1544	169.263	8.29443	0.806422	14	27.7427	1.30009	14	25.3736	1.13206	14	15.0353	0.846499	14	17.7413	1.13672	14	14.0975	1.85251	14	28.9044	1.00191	14	14.462	0.690253	14	13.956	1.06728	14	48.4461
W5NTZ8	Uncharacterized protein	RCN2	Uncharacterized protein OS=Ovis aries OX=9940 GN=RCN2 PE=4 SV=1 - [W5NTZ8_SHEEP]	24.07	7	7	16	270	31.9741	4.36084	0.905049	16	47.0278	0.894853	16	21.2	0.736419	16	40.2506	0.865706	16	23.9331	0.902281	16	19.615	1.04574	16	28.2435	1.22746	16	14.2571	1.1008	16	38.6586	0.874777	16	68.5856
W5PRD7	PHB domain-containing protein	STOML2	PHB domain-containing protein OS=Ovis aries OX=9940 GN=STOML2 PE=4 SV=1 - [W5PRD7_SHEEP]	12.64	5	5	9	356	38.7613	7.94287	1.28756	9	42.9745	0.763932	9	37.0458	0.99627	9	25.0326	0.98827	9	6.12991	1.05404	9	16.1214	0.783821	9	25.2162	1.15088	9	14.9047	1.02948	9	23.4344	0.709571	9	7.30541
W5P114	Ribosomal_S7 domain-containing protein	RPS5	Ribosomal_S7 domain-containing protein OS=Ovis aries OX=9940 GN=RPS5 PE=3 SV=1 - [W5P114_SHEEP]	38.24	9	9	14	204	22.8621	9.71533	0.893005	14	14.8677	0.821907	14	34.4597	0.974309	14	6.68786	0.928697	14	11.5926	1.06925	14	22.0905	0.835737	14	12.5571	1.02162	14	13.1259	1.21116	14	5.94182	1.11598	11	45.8666
H9CJU2	Follistatin	Fst	Follistatin OS=Ovis aries OX=9940 GN=Fst PE=2 SV=1 - [H9CJU2_SHEEP]	25.29	2	10	15	344	37.9445	6.07471	1.22951	2	40.6671	0.958038	2	24.0848	1.17335	2	28.5278	1.04684	2	22.8929	0.912365	2	8.8204	0.844075	2	42.5492	1.06473	2	2.89574	0.941614	2	24.4534	0.824799	2	104.184
W5NUE3	Thioredoxin domain-containing protein	PRDX1	Thioredoxin domain-containing protein OS=Ovis aries OX=9940 GN=PRDX1 PE=4 SV=1 - [W5NUE3_SHEEP]	33.88	6	8	13	242	27.1128	8.90967	1.03413	10	52.1374	1.03757	10	26.5205	0.922649	10	14.0414	1.1718	10	11.6144	0.912704	10	12.0261	1.19053	10	19.3437	0.838838	10	4.20148	1.1741	10	19.141	0.949087	10	62.605
W5QFQ0	Malate dehydrogenase	MDH1	Malate dehydrogenase OS=Ovis aries OX=9940 GN=MDH1 PE=3 SV=1 - [W5QFQ0_SHEEP]	32.63	12	12	16	334	36.416	6.27783	1.70476	16	88.3093	1.00768	16	21.3295	0.950609	16	21.059	1.03435	16	42.5138	0.798009	16	55.7844	0.942809	16	41.2297	0.786098	16	28.8803	0.831739	16	29.6839	0.96192	16	29.6718
W5PCR3	Uncharacterized protein	SAFB	Uncharacterized protein OS=Ovis aries OX=9940 GN=SAFB PE=4 SV=1 - [W5PCR3_SHEEP]	18.56	9	15	16	900	100.434	5.38916	0.804113	9	13.3619	0.932341	9	27.8077	0.9743	9	26.7141	0.893487	9	18.309	1.02307	9	10.1009	0.915465	9	12.7126	1.32675	9	13.5126	1.18115	9	10.2622	0.947045	9	36.176
W5PUC2	Uncharacterized protein	ACADS	Uncharacterized protein OS=Ovis aries OX=9940 GN=ACADS PE=4 SV=1 - [W5PUC2_SHEEP]	11.82	4	4	7	406	43.4452	8.66064	0.99846	7	20.226	1.20495	7	31.9486	0.904732	7	7.10213	1.0414	7	13.0323	0.880092	7	13.5787	1.05172	7	27.8774	1.24454	7	9.93429	1.10657	7	3.50398	1.47223	7	28.3812
W5PIN6	L-lactate dehydrogenase	LDHA	L-lactate dehydrogenase OS=Ovis aries OX=9940 GN=LDHA PE=3 SV=1 - [W5PIN6_SHEEP]	23.19	4	7	11	332	36.5743	8.00146	1.11129	5	30.2724	0.880763	5	6.47095	1.00445	5	13.9562	1.08329	5	20.2709	1.12986	5	5.79762	1.13386	5	5.71945	0.689343	5	13.4061	0.965807	5	16.5616	0.684823	5	54.7318
U3MXA9	Keratin 17	KRT17	Keratin 17 OS=Ovis aries OX=9940 GN=KRT17 PE=2 SV=1 - [U3MXA9_SHEEP]	25.4	2	15	25	441	48.6544	5.10986	1.27261	3	0.105367	1.10629	3	9.46008	1.14845	3	3.04009	1.13106	3	17.3651	1.15887	3	12.1177	0.930486	3	7.58777	0.869149	3	2.23025	0.893873	3	6.43093	1.10071	3	12.9179
W5Q8Q7	Dolichyl-diphosphooligosaccharide--protein glycosyltransferase subunit 2	RPN2	Dolichyl-diphosphooligosaccharide--protein glycosyltransferase subunit 2 OS=Ovis aries OX=9940 GN=RPN2 PE=3 SV=1 - [W5Q8Q7_SHEEP]	17.11	10	10	15	643	70.5578	5.8335	0.763168	15	24.5438	1.03915	15	14.389	0.974971	15	12.2017	1.1364	15	13.3275	0.833332	15	9.7235	1.12797	15	21.8508	1.31896	15	17.8384	1.16911	15	25.5124	1.15326	15	47.9721
W5PV69	Histone H2A	HIST2H2AB	Histone H2A OS=Ovis aries OX=9940 GN=HIST2H2AB PE=3 SV=1 - [W5PV69_SHEEP]	24.62	2	4	17	130	13.9868	10.8872	0.524985	2	7.51735	0.735716	2	46.9293	0.816928	2	16.308	1.05283	2	25.0646	0.936686	2	3.36479	1.06892	2	7.98237	1.66002	2	11.9181	1.28398	2	10.9729	0.437183	2	28.9769
W5Q6B8	IF rod domain-containing protein	LOC101112304	IF rod domain-containing protein OS=Ovis aries OX=9940 GN=LOC101112304 PE=3 SV=1 - [W5Q6B8_SHEEP]	20.22	4	15	30	534	57.2708	8.30908	1.21371	4	10.2014	1.11743	4	15.4579	1.29167	4	17.3507	1.55107	4	10.0352	1.2866	4	19.7786	0.925909	4	20.4172	0.971741	4	14.5558	0.508366	4	10.9138	1.15103	4	52.4375
W5QG24	Uncharacterized protein	PPT1	Uncharacterized protein OS=Ovis aries OX=9940 GN=PPT1 PE=4 SV=1 - [W5QG24_SHEEP]	10.42	4	4	8	307	34.1313	6.7124	0.67023	8	36.4016	0.662545	8	42.5578	0.776416	8	27.4552	0.867123	8	23.3486	0.892717	8	17.3781	0.914897	8	12.6543	1.46984	8	20.0665	1.40178	8	16.3055	0.799154	8	34.6718
W5Q6A4	Keratin, type I cytoskeletal 15	KRT15	Keratin, type I cytoskeletal 15 OS=Ovis aries OX=9940 GN=KRT15 PE=3 SV=1 - [W5Q6A4_SHEEP]	13.97	2	8	19	458	49.5853	4.89404	1.16341	3	7.55267	1.11697	3	20.7217	1.2753	3	17.1833	0.764015	3	27.6027	0.768699	3	31.1708	1.13355	3	33.6431	0.606725	3	3.84201	1.14942	3	18.9965	1.31091	3	6.01535
W5NU63	Uncharacterized protein	MYH10	Uncharacterized protein OS=Ovis aries OX=9940 GN=MYH10 PE=3 SV=1 - [W5NU63_SHEEP]	8	10	17	21	1976	228.959	5.5415	0.992029	12	20.7017	0.855585	12	30.2491	1.05092	12	12.7982	0.948249	12	15.6096	1.07044	12	22.3014	0.960892	12	12.5563	0.97842	12	15.3654	1.16538	12	17.2358	0.744716	12	28.4548
P31514	Follistatin (Fragment)	FST	Follistatin (Fragment) OS=Ovis aries OX=9940 GN=FST PE=2 SV=1 - [FST_SHEEP]	25.22	1	9	14	337	37.057	5.41455	0.744843	1		0.923711	1		0.907008	1		0.829189	1		1.06549	1		1.24746	1		1.12585	1		1.17559	1		1.48051	1
W5NWF7	Elongation factor Tu	TUFM	Elongation factor Tu OS=Ovis aries OX=9940 GN=TUFM PE=3 SV=1 - [W5NWF7_SHEEP]	22.46	8	8	16	414	45.4276	6.53662	0.991117	16	27.3322	0.807178	16	18.6554	0.854051	16	10.5304	0.910872	16	17.7745	0.940334	16	17.8675	0.948108	16	21.785	1.30538	16	7.3362	1.09664	16	12.8319	1.00164	16	26.2821
W5PZI1	Clusterin	LOC101113728	Clusterin OS=Ovis aries OX=9940 GN=LOC101113728 PE=3 SV=1 - [W5PZI1_SHEEP]	13.44	5	5	11	439	50.9842	6.07471	0.973432	11	25.9245	1.15806	11	33.4059	1.12118	11	16.4882	0.99785	11	5.29685	1.22154	11	13.0255	1.16789	11	27.0336	0.886853	11	17.8118	0.948267	11	23.2343	0.72697	11	37.6098
B0LXN9	Glutathione S-transferase A1	GSTA1	Glutathione S-transferase A1 OS=Ovis aries OX=9940 GN=GSTA1 PE=2 SV=1 - [B0LXN9_SHEEP]	26.13	5	8	22	222	25.3423	8.57275	0.927895	14	20.4198	0.624868	14	19.274	0.709203	14	13.8732	0.871481	14	12.6619	1.0904	14	7.05763	1.20276	14	14.4748	0.768429	14	6.02479	1.58812	14	15.0795	0.444266	7	24.2682
W5PVV9	SH3 domain-containing protein	MIA3	SH3 domain-containing protein OS=Ovis aries OX=9940 GN=MIA3 PE=4 SV=1 - [W5PVV9_SHEEP]	10.81	23	23	28	1868	206.886	4.88135	0.908094	28	14.2963	0.959439	28	26.9618	0.961449	28	10.2109	0.971168	28	15.0162	0.952331	28	13.6648	0.961757	28	19.8905	1.21294	28	12.6308	1.09551	28	13.995	0.877639	28	37.8876
W5Q8N4	Myosin light chain 2	MYL2	Myosin light chain 2 OS=Ovis aries OX=9940 GN=MYL2 PE=2 SV=1 - [W5Q8N4_SHEEP]	16.27	3	3	9	166	18.8784	4.93213	5.13397	9	16.7748	0.540828	8	33.988	0.735555	9	24.2077	0.417911	8	63.6917	0.370385	9	119.594	0.362108	9	35.7089	0.281363	8	33.4176	0.299051	9	55.2475	0.494565	8	26.9145
W5QEA9	Uncharacterized protein	ATP5PB	Uncharacterized protein OS=Ovis aries OX=9940 GN=ATP5PB PE=4 SV=1 - [W5QEA9_SHEEP]	21.09	6	6	15	256	28.7123	9.31982	0.982311	15	42.7519	0.986167	15	26.7804	0.979132	15	17.0952	1.02944	15	18.5944	0.996613	15	21.5262	0.936449	15	19.5176	1.16601	15	16.8344	1.00439	15	23.4736	0.717941	15	83.9378
C5IWV1	Fumarate hydratase	FH	Fumarate hydratase OS=Ovis aries OX=9940 GN=FH PE=2 SV=1 - [C5IWV1_SHEEP]	21.18	11	11	18	510	54.5873	8.89502	1.12177	18	37.4758	0.895388	17	28.4127	0.89568	18	21.5305	1.0417	18	21.1498	0.912302	18	22.7033	0.945351	18	22.8263	1.20255	18	18.7538	1.12319	18	17.7338	0.917877	18	45.3036
B2MVW8	SLC25A4		SLC25A4 OS=Ovis aries OX=9940 PE=2 SV=1 - [B2MVW8_SHEEP]	24.16	1	8	17	298	32.9693	9.83252	4.85288	1		0.595756	1		0.534313	1		0.32811	1		0.316477	1		0.401976	1		0.292427	1		0.342128	1		1.86138	1
W5PD32	Uncharacterized protein	MANF	Uncharacterized protein OS=Ovis aries OX=9940 GN=MANF PE=4 SV=1 - [W5PD32_SHEEP]	39.46	10	10	15	185	20.982	8.80713	0.638143	15	30.3298	0.808785	15	14.0117	0.822119	15	7.02091	1.16331	15	10.6338	0.857727	15	16.8903	1.13501	15	17.8453	1.42626	15	9.80874	1.24295	15	16.6833	0.773935	15	27.1538
W5Q648	Uncharacterized protein	MATR3	Uncharacterized protein OS=Ovis aries OX=9940 GN=MATR3 PE=4 SV=1 - [W5Q648_SHEEP]	12.75	13	13	15	855	95.2762	6.26514	1.01802	15	20.5829	0.752263	15	22.8138	1.06829	15	17.0645	1.06303	15	12.4976	1.07035	15	21.2618	0.848543	15	15.4896	1.03708	15	10.412	1.16961	15	18.0952	0.871741	13	51.6329
W5PIU7	Myotrophin	MTPN	Myotrophin OS=Ovis aries OX=9940 GN=MTPN PE=4 SV=1 - [W5PIU7_SHEEP]	14.29	1	1	4	119	13.17	6.91748	1.12731	4	20.6085	1.72843	4	3.82137	1.12616	4	15.7969	1.10908	4	32.2877	1.1275	4	9.14215	1.10571	4	12.6698	0.785549	4	6.15631	0.724435	4	10.2774	1.88307	4	30.4885
W5PWA8	Uncharacterized protein	HSPB1	Uncharacterized protein OS=Ovis aries OX=9940 GN=HSPB1 PE=4 SV=1 - [W5PWA8_SHEEP]	13.59	4	4	11	184	19.4968	8.36768	1.72144	11	60.7051	0.686319	10	14.8144	0.937867	11	11.7906	0.916214	11	26.1464	0.982793	11	22.2223	1.00422	10	24.0971	0.720137	11	24.4317	1.1297	11	43.0832	0.561448	7	49.1043
W5NXW9	Immunoglobulin heavy constant mu	IGHM	Immunoglobulin heavy constant mu OS=Ovis aries OX=9940 GN=IGHM PE=4 SV=1 - [W5NXW9_SHEEP]	13.38	4	4	6	456	49.8654	5.68115	0.925777	6	13.9594	1.22546	6	16.7776	1.0733	6	15.0646	0.811314	6	21.1928	1.30045	6	7.11096	1.04049	6	9.39121	1.02076	6	8.86526	0.913468	6	18.1747	1.14388	6	83.912
W5PBY2	Uncharacterized protein	C4BPA	Uncharacterized protein OS=Ovis aries OX=9940 GN=C4BPA PE=4 SV=1 - [W5PBY2_SHEEP]	14.97	11	11	17	608	68.185	6.99072	1.12515	17	36.3187	1.20225	17	31.11	1.28379	17	17.9459	1.0025	17	21.4089	1.22794	17	10.7968	1.01513	17	15.1899	1.00477	17	4.67522	0.771999	17	7.63495	0.947892	15	54.8059
W5PQ67	Myosin light chain 4	MYL4	Myosin light chain 4 OS=Ovis aries OX=9940 GN=MYL4 PE=2 SV=1 - [W5PQ67_SHEEP]	13.47	2	2	4	193	21.2828	5.03369	5.92569	4	2.3767	0.411046	3	20.9991	0.575477	4	11.6841	0.24202	4	10.1498	0.265587	4	12.0491	0.25784	4	35.0829	0.167597	4	21.217	0.185835	4	36.6434	0.578278	3	4.41313
W5NUN0	Thioredoxin domain-containing protein	PRDX3	Thioredoxin domain-containing protein OS=Ovis aries OX=9940 GN=PRDX3 PE=4 SV=1 - [W5NUN0_SHEEP]	18.68	5	5	14	257	28.2235	7.88428	1.13061	14	17.6888	0.930218	14	25.0492	0.834307	14	30.882	0.822399	14	14.315	0.97894	14	17.8498	0.962177	14	14.3473	1.217	14	20.498	1.04597	14	29.9326	1.00226	14	48.0676
W5NY22	Protein-L-isoaspartate O-methyltransferase	PCMT1	Protein-L-isoaspartate O-methyltransferase OS=Ovis aries OX=9940 GN=PCMT1 PE=3 SV=1 - [W5NY22_SHEEP]	25	5	5	7	212	22.8416	5.79541	0.985868	7	29.8109	2.01932	7	22.2546	1.17099	7	15.2242	1.66655	7	13.7089	0.858788	7	11.9458	1.4069	7	5.18248	0.783173	7	5.98443	0.567985	7	18.2178	1.8311	7	26.9433
W5Q216	Succinate dehydrogenase [ubiquinone] flavoprotein subunit, mitochondrial	SDHA	Succinate dehydrogenase [ubiquinone] flavoprotein subunit, mitochondrial OS=Ovis aries OX=9940 GN=SDHA PE=3 SV=1 - [W5Q216_SHEEP]	15.44	10	10	15	680	74.5353	8.08936	1.31256	15	60.8972	1.00911	15	56.7252	0.988341	15	19.2079	1.01507	15	23.7848	0.895024	15	22.6111	0.899658	15	16.8945	1.05426	15	18.8384	0.890243	15	24.0959	1.02198	15	62.7243
W5PE90	Uncharacterized protein	ITPR1	Uncharacterized protein OS=Ovis aries OX=9940 GN=ITPR1 PE=4 SV=1 - [W5PE90_SHEEP]	5.28	10	15	19	2707	308.048	6.17627	1.10106	12	21.3132	0.896704	12	19.6941	0.906623	12	11.5556	0.796431	12	28.4415	1.04566	12	16.8777	1.04202	12	20.7523	1.16498	12	10.2098	1.04315	12	16.0908	0.855975	12	45.4092
W5PFC9	Uncharacterized protein	LOC101117129	Uncharacterized protein OS=Ovis aries OX=9940 GN=LOC101117129 PE=3 SV=1 - [W5PFC9_SHEEP]	5.82	2	4	14	705	77.8879	6.60986	1.03731	2	4.87926	1.37598	2	10.9454	1.31533	2	15.9149	0.991594	2	16.5556	1.2347	2	17.2534	1.52988	2	24.8716	0.842505	2	15.9529	0.654332	2	29.5863	1.26651	2	27.2552
W5PID9	MACPF domain-containing protein	C9	MACPF domain-containing protein OS=Ovis aries OX=9940 GN=C9 PE=4 SV=1 - [W5PID9_SHEEP]	13.14	9	9	12	548	61.9005	5.99854	0.975553	12	25.4064	1.30599	12	13.244	1.33832	12	9.72463	0.837402	12	31.2561	1.40572	12	19.2802	1.31059	12	18.5611	0.959215	12	4.7032	0.712526	12	17.5449	0.726968	12	36.9967
P50413	Thioredoxin	TXN	Thioredoxin OS=Ovis aries OX=9940 GN=TXN PE=3 SV=2 - [THIO_SHEEP]	20.95	2	2	7	105	11.8348	5.03369	0.799832	7	21.3897	1.88736	7	13.2218	1.26913	7	6.58081	1.55335	7	10.3756	0.768876	7	3.27664	1.40946	7	10.9149	0.795403	7	4.64918	0.785719	7	4.99655	1.51316	7	5.96358
W5Q7R4	Inhibin beta A chain	INHBA	Inhibin beta A chain OS=Ovis aries OX=9940 GN=INHBA PE=3 SV=1 - [W5Q7R4_SHEEP]	20.47	12	12	20	425	47.535	7.86963	0.878687	18	29.2291	1.08062	18	19.5654	1.213	18	15.6059	1.12948	18	23.4859	1.19594	18	13.0133	1.03896	18	18.4064	1.2222	18	13.5322	0.810344	18	17.6019	1.13448	18	28.9274
W5PW77	PHB domain-containing protein	ERLIN1	PHB domain-containing protein OS=Ovis aries OX=9940 GN=ERLIN1 PE=4 SV=1 - [W5PW77_SHEEP]	22.44	6	10	15	352	39.5446	8.29443	0.780063	10	26.1317	0.804095	10	9.43808	0.971433	10	11.9789	1.05668	10	26.9642	0.973799	10	19.4957	0.93795	10	21.5985	1.33866	10	9.88305	1.20154	10	12.5229	0.924937	10	19.8059
B2LYK7	MICOS complex subunit	CHCHD3	MICOS complex subunit OS=Ovis aries OX=9940 GN=CHCHD3 PE=2 SV=1 - [B2LYK7_SHEEP]	33.48	9	9	14	227	26.1563	8.33838	0.860842	14	19.4371	0.831863	14	10.8985	0.921294	14	12.7891	0.891702	14	15.0018	0.926669	14	10.7349	0.938032	14	15.4713	1.24719	14	15.2136	1.11125	14	12.6766	0.736836	14	31.5749
W5QHC9	TGc domain-containing protein	EPB42	TGc domain-containing protein OS=Ovis aries OX=9940 GN=EPB42 PE=4 SV=1 - [W5QHC9_SHEEP]	11.87	10	10	16	691	77.2094	6.85889	0.964967	16	15.6087	1.82355	16	21.6776	1.21686	16	16.6873	1.34991	16	28.8496	0.971258	16	17.7005	1.48767	16	13.9866	0.882555	16	10.2066	0.618465	16	28.4478	1.89834	16	29.4023
W5PHP7	SERPIN domain-containing protein		SERPIN domain-containing protein OS=Ovis aries OX=9940 PE=3 SV=1 - [W5PHP7_SHEEP]	13.5	5	6	11	452	50.339	7.54736	0.811602	7	12.9888	1.46953	7	20.4986	1.21205	7	18.766	0.948658	7	19.8226	1.35312	7	7.54761	2.04371	7	12.8101	0.888149	7	9.06349	0.601592	7	9.30362	0.959354	7	33.8273
W5PB83	Serine hydroxymethyltransferase	SHMT2	Serine hydroxymethyltransferase OS=Ovis aries OX=9940 GN=SHMT2 PE=3 SV=1 - [W5PB83_SHEEP]	27.99	10	10	14	343	37.6367	8.93896	0.813687	14	17.259	1.1549	14	43.2429	0.926175	14	10.2071	1.10186	14	15.6734	0.981883	14	13.6022	1.05151	14	16.1405	1.1112	14	14.814	1.03665	14	16.3405	0.865912	14	68.8584
P79362	Cathelicidin-2	CATHL2	Cathelicidin-2 OS=Ovis aries OX=9940 GN=CATHL2 PE=2 SV=1 - [CTHL2_SHEEP]	23.3	4	4	8	176	19.8294	9.46631	0.73333	8	10.0369	1.67185	8	10.7357	1.01644	8	10.5385	3.80187	8	17.6278	1.18391	8	8.66253	0.916443	8	16.9672	0.649498	8	14.0596	0.509615	8	11.9588	1.36084	8	21.6695
W5NTE1	Uncharacterized protein	DHCR7	Uncharacterized protein OS=Ovis aries OX=9940 GN=DHCR7 PE=4 SV=1 - [W5NTE1_SHEEP]	11.5	6	6	11	452	51.1531	8.92432	0.804319	11	11.2124	0.860488	11	34.6448	0.963164	11	6.73911	0.913085	11	13.0889	0.976084	11	13.8715	0.925481	11	19.3579	1.31551	11	7.12007	1.15178	11	9.79092	0.840691	10	21.8482
W5QGM7	H15 domain-containing protein	H1F0	H15 domain-containing protein OS=Ovis aries OX=9940 GN=H1F0 PE=3 SV=1 - [W5QGM7_SHEEP]	23.71	6	6	14	194	20.9682	10.9019	1.06764	14	33.2584	0.550277	13	35.4793	0.864032	14	16.4552	0.872301	14	19.1842	0.904245	14	14.0998	0.719835	14	24.6236	1.40058	14	26.2115	1.26085	14	19.2455	0.647409	13	58.2826
W5P671	Uncharacterized protein	DDAH2	Uncharacterized protein OS=Ovis aries OX=9940 GN=DDAH2 PE=4 SV=1 - [W5P671_SHEEP]	39.86	10	10	16	286	29.7884	5.8208	0.9654	16	22.5673	1.72701	16	42.4507	1.15129	16	18.0355	1.4792	16	24.9953	0.887298	16	15.402	1.34166	16	14.6745	0.979415	16	10.3252	0.572726	16	38.7392	1.55402	16	54.5998
W5QHP5	WD_REPEATS_REGION domain-containing protein	GNB4	WD_REPEATS_REGION domain-containing protein OS=Ovis aries OX=9940 GN=GNB4 PE=4 SV=1 - [W5QHP5_SHEEP]	13.82	2	4	8	340	37.557	5.99854	2.40923	1		0.769796	1		0.799801	1		0.799241	1		0.959843	1		0.70471	1		0.828786	1		0.818123	1		0.923746	1
W5PUT6	Clathrin heavy chain	CLTC	Clathrin heavy chain OS=Ovis aries OX=9940 GN=CLTC PE=3 SV=1 - [W5PUT6_SHEEP]	6.38	12	12	17	1678	191.765	5.65576	1.21868	17	15.3605	1.14037	17	26.8736	1.05281	17	11.7208	0.998894	17	10.832	0.96202	17	16.8999	1.01366	17	9.67809	0.905829	17	9.17884	0.895695	17	22.7883	1.10214	17	26.571
W5PPE8	Uncharacterized protein	COX4I1	Uncharacterized protein OS=Ovis aries OX=9940 GN=COX4I1 PE=1 SV=1 - [W5PPE8_SHEEP]	38.46	8	8	13	169	19.403	9.34912	1.26002	13	79.5595	0.848802	13	27.526	0.96069	13	23.8018	0.921567	13	16.8872	0.881345	13	22.6468	0.958567	13	20.7163	1.23441	13	21.2212	0.963437	13	29.6154	0.946457	12	35.6133
W5NW44	HATPase_c domain-containing protein	TRAP1	HATPase_c domain-containing protein OS=Ovis aries OX=9940 GN=TRAP1 PE=3 SV=1 - [W5NW44_SHEEP]	6.59	4	5	8	683	77.1978	6.69775	0.869365	3	1.83383	1.04753	3	34.4534	0.980728	3	1.39492	0.96427	3	8.24975	1.00313	3	10.6935	1.05676	3	8.20536	1.19878	3	2.43835	1.14205	3	9.51174	1.16292	3	28.3798
W5P935	Str_synth domain-containing protein	APMAP	Str_synth domain-containing protein OS=Ovis aries OX=9940 GN=APMAP PE=4 SV=1 - [W5P935_SHEEP]	21.84	8	8	10	412	45.9978	7.03467	0.767766	10	46.5737	0.835931	10	8.40912	1.02393	10	9.69062	1.014	10	8.7989	1.00098	10	7.19923	0.920904	10	16.2572	1.32189	10	15.0837	1.1375	10	18.7716	0.827154	10	26.4653
W5P4M1	PHB domain-containing protein	PHB2	PHB domain-containing protein OS=Ovis aries OX=9940 GN=PHB2 PE=4 SV=1 - [W5P4M1_SHEEP]	27.78	9	9	13	270	30.5504	9.90576	1.01697	13	14.4256	0.876201	13	31.5237	0.920468	13	24.7482	0.981095	13	16.4784	1.06599	13	15.9829	0.905218	13	17.5283	1.19273	13	18.172	0.960973	13	28.5554	1.05823	13	64.9508
W5NR14	Isocitrate dehydrogenase [NAD] subunit, mitochondrial	IDH3A	Isocitrate dehydrogenase [NAD] subunit, mitochondrial OS=Ovis aries OX=9940 GN=IDH3A PE=3 SV=1 - [W5NR14_SHEEP]	19.95	9	9	18	366	39.7762	6.97607	0.958387	18	25.1842	0.929898	18	28.016	0.957169	18	11.9408	0.961904	18	17.357	0.846645	18	27.7846	1.00997	18	10.9632	1.34737	18	15.0715	1.07163	18	20.0671	0.894044	18	43.9662
P32262	Antithrombin-III	SERPINC1	Antithrombin-III OS=Ovis aries OX=9940 GN=SERPINC1 PE=2 SV=1 - [ANT3_SHEEP]	18.06	10	10	15	465	52.4658	6.85889	1.00536	15	24.298	1.2717	15	27.5343	1.27223	15	21.6526	0.912309	15	19.3788	1.3984	15	10.6038	1.57286	15	20.8484	0.874206	15	11.7228	0.616789	15	16.1383	0.770627	14	47.6322
C5IJ85	RAB1A		RAB1A OS=Ovis aries OX=9940 PE=2 SV=1 - [C5IJ85_SHEEP]	40.2	1	9	10	204	22.8946	8.104	0.922707	1		1.2687	1		1.1215	1		0.972266	1		1.23561	1		1.16587	1		1.00509	1		0.918815	1		1.1359	1
W5QI00	Uncharacterized protein	LACTB	Uncharacterized protein OS=Ovis aries OX=9940 GN=LACTB PE=4 SV=1 - [W5QI00_SHEEP]	11.72	6	6	9	435	49.1851	8.01611	0.724075	9	42.557	1.05276	9	28.2331	0.760383	9	27.7266	0.889787	9	11.9593	0.938723	9	23.5304	1.16433	9	12.2019	1.27209	9	22.4227	1.28476	9	20.4476	1.36334	9	46.6596
W5QIY3	Proteasome subunit alpha type	PSMA3	Proteasome subunit alpha type OS=Ovis aries OX=9940 GN=PSMA3 PE=3 SV=1 - [W5QIY3_SHEEP]	27.06	8	8	8	255	28.4011	5.32568	0.919501	7	11.7941	1.77116	7	8.63628	1.17771	7	8.85886	1.34159	7	20.2327	0.945028	7	9.99244	1.3779	7	7.9832	0.833868	7	7.21019	0.781007	7	13.3165	1.6195	7	13.873
W5QDG7	Uncharacterized protein	FN1	Uncharacterized protein OS=Ovis aries OX=9940 GN=FN1 PE=4 SV=1 - [W5QDG7_SHEEP]	7.47	17	17	24	2478	271.877	5.5415	1.15676	24	25.5507	1.28992	23	17.3834	1.2924	23	10.9403	0.862989	23	21.4446	1.20438	24	13.7608	1.25715	23	6.24557	0.835195	23	13.8446	0.821424	24	15.1118	0.748507	22	27.8973
W5NYA7	Uncharacterized protein	PEBP1	Uncharacterized protein OS=Ovis aries OX=9940 GN=PEBP1 PE=4 SV=1 - [W5NYA7_SHEEP]	48.66	7	7	12	187	21.0027	7.48877	0.794268	12	19.8562	1.86451	12	11.7408	1.22236	12	11.0449	1.59839	12	19.9618	0.792737	12	12.0709	1.4778	12	7.11645	0.717223	12	5.979	0.766284	12	14.4013	1.72855	12	49.9338
W5PTS8	Malectin domain-containing protein	MLEC	Malectin domain-containing protein OS=Ovis aries OX=9940 GN=MLEC PE=4 SV=1 - [W5PTS8_SHEEP]	29.46	6	6	10	224	25.6319	5.05908	0.597902	10	15.8602	0.967928	10	24.9689	0.877619	10	16.3605	0.984602	10	9.38309	0.887115	10	6.57626	1.07226	10	4.9786	1.47919	10	11.1177	1.24995	10	12.3128	0.901252	10	29.9175
W5Q9Z9	Ribos_L4_asso_C domain-containing protein	RPL4	Ribos_L4_asso_C domain-containing protein OS=Ovis aries OX=9940 GN=RPL4 PE=4 SV=1 - [W5Q9Z9_SHEEP]	15.4	8	8	15	435	49.107	10.9165	0.824283	15	52.4971	0.739705	15	19.6255	0.8893	15	16.7848	1.04771	15	14.0682	0.881666	15	15.35	0.82321	15	26.3101	1.19484	15	12.6278	1.4933	15	20.7115	0.874951	13	63.1024
W5NR00	Uncharacterized protein	RANBP2	Uncharacterized protein OS=Ovis aries OX=9940 GN=RANBP2 PE=4 SV=1 - [W5NR00_SHEEP]	4.74	14	16	21	3018	334.371	5.77002	1.08679	17	13.9415	0.860866	17	26.6811	0.97826	17	10.6337	0.907507	17	22.6972	1.06497	17	13.6192	0.939422	17	25.8064	1.22804	17	16.8717	1.01292	17	17.4712	0.771632	16	55.8105
W5NRR3	Poly [ADP-ribose] polymerase	PARP1	Poly [ADP-ribose] polymerase OS=Ovis aries OX=9940 GN=PARP1 PE=4 SV=1 - [W5NRR3_SHEEP]	9.25	10	10	11	1016	113.284	8.83643	1.01744	11	48.0924	0.7917	11	26.899	0.976332	11	13.6767	1.06019	11	13.7369	0.917478	11	12.6859	0.826371	11	13.7984	1.17974	11	24.6151	1.18752	11	22.4017	0.829331	9	40.3258
W5NRH2	Anaphylatoxin-like domain-containing protein	LOC101103133	Anaphylatoxin-like domain-containing protein OS=Ovis aries OX=9940 GN=LOC101103133 PE=4 SV=1 - [W5NRH2_SHEEP]	53.17	3	6	15	126	14.6482	6.97607	0.999302	11	26.8754	1.45215	11	9.47123	1.50327	11	12.3285	0.82061	11	15.9743	1.31027	11	5.64479	1.4936	11	42.2425	0.763567	11	13.7171	0.580871	11	21.5302	0.684223	11	34.5769
W5PSM6	Uncharacterized protein	HABP2	Uncharacterized protein OS=Ovis aries OX=9940 GN=HABP2 PE=3 SV=1 - [W5PSM6_SHEEP]	13.98	6	6	9	558	62.4006	6.81494	0.865404	9	35.9964	0.907309	9	19.0179	0.969489	9	27.6826	1.05027	9	35.1044	1.15792	9	15.2918	1.09293	9	11.1406	1.42976	9	33.1606	1.00907	9	15.3172	0.802769	8	59.0603
W5PFR7	Lactamase_B domain-containing protein	ETHE1	Lactamase_B domain-containing protein OS=Ovis aries OX=9940 GN=ETHE1 PE=4 SV=1 - [W5PFR7_SHEEP]	24.41	5	5	12	254	27.604	7.66455	0.96671	12	22.6478	1.04604	12	31.1367	0.960816	12	8.85321	1.01316	12	5.71231	1.05634	12	22.9591	1.09538	12	14.9784	1.24193	12	22.0618	1.05942	12	24.8976	0.975288	12	39.8012
W5P276	Pyruvate kinase	PKLR	Pyruvate kinase OS=Ovis aries OX=9940 GN=PKLR PE=3 SV=1 - [W5P276_SHEEP]	15.1	8	9	11	510	54.7257	6.48096	0.913142	10	18.2038	1.68007	10	24.1908	1.05191	10	10.0323	1.561	10	13.7759	0.982701	10	12.2713	1.29607	10	6.81931	0.824262	10	11.1694	0.692238	10	21.2069	2.36842	10	26.8879
W5PTA0	Uncharacterized protein	ATP5PO	Uncharacterized protein OS=Ovis aries OX=9940 GN=ATP5PO PE=3 SV=1 - [W5PTA0_SHEEP]	31.92	6	6	11	213	23.3886	9.89111	1.08232	11	64.7469	0.992943	11	29.5977	0.973474	11	23.7319	1.05311	11	24.265	0.754414	11	42.9559	1.03746	11	35.4442	1.10354	11	15.1101	0.918452	11	20.4244	0.77992	11	45.0361
W5NRK4	Glutamate dehydrogenase	GLUD1	Glutamate dehydrogenase OS=Ovis aries OX=9940 GN=GLUD1 PE=3 SV=1 - [W5NRK4_SHEEP]	10.92	6	6	10	522	57.7383	7.59131	0.899926	10	17.573	0.943565	10	33.6488	0.959903	10	10.1349	0.939779	10	15.8056	0.931135	10	16.8761	0.942103	10	8.40811	1.27234	10	14.8348	1.1771	10	19.3502	1.13443	10	66.9842
W5QB13	Uncharacterized protein	NSFL1C	Uncharacterized protein OS=Ovis aries OX=9940 GN=NSFL1C PE=4 SV=1 - [W5QB13_SHEEP]	19.46	7	7	10	370	40.6153	5.18604	1.07664	10	9.12073	1.52866	10	18.9437	1.18967	10	12.9093	1.32839	10	26.2543	1.00514	10	21.9743	1.19462	10	12.3104	0.859073	10	5.20448	0.734365	10	2.39274	1.40321	10	8.2257
W5P7B0	RNA helicase	DDX31	RNA helicase OS=Ovis aries OX=9940 GN=DDX31 PE=3 SV=1 - [W5P7B0_SHEEP]	7.92	5	5	7	707	78.3043	9.48096	1.02558	7	28.7177	0.73304	7	32.9396	0.943729	7	6.99035	0.851628	7	14.4336	1.21126	7	43.475	0.823149	7	23.7651	1.18945	7	8.73887	1.11751	7	14.3189	0.97857	6	93.4143
W5QHD8	26S proteasome non-ATPase regulatory subunit 2	PSMD2	26S proteasome non-ATPase regulatory subunit 2 OS=Ovis aries OX=9940 GN=PSMD2 PE=3 SV=1 - [W5QHD8_SHEEP]	7.35	7	7	8	979	107.54	5.33838	0.974725	8	25.0427	1.69636	8	5.55985	1.06448	8	7.0409	1.35502	8	20.9015	0.877769	8	7.75012	1.1357	8	10.7777	0.913102	8	10.8881	0.766942	8	6.83443	1.57822	8	22.6946
W5NZJ3	Uncharacterized protein	HNRNPH1	Uncharacterized protein OS=Ovis aries OX=9940 GN=HNRNPH1 PE=4 SV=1 - [W5NZJ3_SHEEP]	15.37	4	7	11	449	49.1984	6.30322	1.33734	5	41.256	0.937944	5	63.582	0.986307	5	14.923	0.976832	5	35.868	1.06998	5	9.1882	0.98013	5	24.5352	0.859849	5	2.17229	0.910796	5	15.7564	1.60048	5	55.3842
A2P2I3	VH region (Fragment)	VH	VH region (Fragment) OS=Ovis aries OX=9940 GN=VH PE=2 SV=1 - [A2P2I3_SHEEP]	7.04	1	1	5	142	15.0516	8.77783	0.771433	5	13.2361	1.8329	5	1.02629	1.4654	5	10.8482	1.06197	5	4.38614	1.16656	5	8.11854	1.72317	5	4.48729	1.03084	5	3.78004	0.636185	5	6.61622	0.700513	4	97.6879
W5Q4S7	Uncharacterized protein	SLC27A1	Uncharacterized protein OS=Ovis aries OX=9940 GN=SLC27A1 PE=4 SV=1 - [W5Q4S7_SHEEP]	12.21	6	6	6	524	57.4039	8.85107	0.880213	6	15.5348	1.17352	6	21.7423	1.07785	6	7.5649	1.08984	6	8.89547	0.95479	6	19.0554	1.06191	6	19.6266	1.21243	6	14.8651	0.98121	6	6.92429	1.16334	6	20.9718
W5PZU9	Uncharacterized protein	LOC101106720	Uncharacterized protein OS=Ovis aries OX=9940 GN=LOC101106720 PE=3 SV=1 - [W5PZU9_SHEEP]	25.11	4	7	14	223	25.4496	8.93896	0.923116	6	31.7657	1.02766	6	50.6328	0.952199	6	18.3348	0.85196	6	36.5347	1.12415	6	31.6483	1.40989	6	11.6799	0.753887	6	4.66855	1.13224	6	19.6283	0.789028	6	43.237
W5PAJ2	Prosaposin	PSAP	Prosaposin OS=Ovis aries OX=9940 GN=PSAP PE=4 SV=1 - [W5PAJ2_SHEEP]	10.48	7	7	12	525	58.0857	5.10986	0.699856	12	39.5526	0.804845	12	27.4909	0.759917	12	16.9907	0.763157	12	28.1911	0.895682	12	19.3761	1.27369	12	18.528	1.42561	12	25.6526	1.35531	12	16.6415	0.757787	12	25.0186
W5PSW9	Ribosomal_L2_C domain-containing protein	RPL8	Ribosomal_L2_C domain-containing protein OS=Ovis aries OX=9940 GN=RPL8 PE=3 SV=1 - [W5PSW9_SHEEP]	30.35	9	9	17	257	28.0073	11.0337	0.774207	17	34.6916	0.739149	17	23.8313	0.796662	17	15.0339	0.879064	17	16.0999	0.886791	17	11.3926	0.846779	17	16.2848	1.32425	17	12.5618	1.39223	17	20.8858	0.909825	17	33.2984
W5QJ98	Uncharacterized protein	LOC105614854	Uncharacterized protein OS=Ovis aries OX=9940 GN=LOC105614854 PE=3 SV=1 - [W5QJ98_SHEEP]	31.72	6	6	16	145	16.3846	4.18311	0.786257	16	27.6885	1.15571	16	10.494	0.87469	16	7.44561	1.27378	16	33.2968	0.935948	16	19.2812	1.25001	16	8.3913	1.00177	16	6.66453	1.14378	16	15.4037	1.38964	16	30.0573
W5P359	Uncharacterized protein	STIP1	Uncharacterized protein OS=Ovis aries OX=9940 GN=STIP1 PE=4 SV=1 - [W5P359_SHEEP]	15.2	12	12	16	592	68.1201	7.18115	1.02627	16	15.0265	1.45616	16	13.7545	1.06389	16	15.0966	1.15749	16	16.0669	0.902651	16	16.9238	1.14028	16	24.3993	0.860634	16	10.1429	0.912364	16	12.0552	1.54374	16	29.9952
W5QG75	40S ribosomal protein S3a	RPS3A	40S ribosomal protein S3a OS=Ovis aries OX=9940 GN=RPS3A PE=3 SV=1 - [W5QG75_SHEEP]	27.27	8	8	15	264	29.9257	9.72998	1.0732	15	29.8937	1.02413	15	19.558	1.05432	15	16.1058	1.04324	15	21.9703	1.02763	15	14.0067	1.02707	15	22.6036	0.961387	15	17.222	0.964814	15	29.7661	1.01466	14	26.1654
B0LRN3	Histone H3 (Fragment)		Histone H3 (Fragment) OS=Ovis aries OX=9940 PE=2 SV=1 - [B0LRN3_SHEEP]	33.59	2	7	25	131	14.7032	11.1362	0.852214	6	38.37	0.695723	6	21.2385	0.79845	6	18.6784	0.916944	6	17.1141	0.820806	6	6.60144	0.951646	6	16.6777	1.56188	6	15.7791	1.24552	6	29.1275	0.820554	6	26.5466
W5P0Q4	Uncharacterized protein	LOC101102413	Uncharacterized protein OS=Ovis aries OX=9940 GN=LOC101102413 PE=3 SV=1 - [W5P0Q4_SHEEP]	21.15	8	8	11	416	46.2164	8.29443	0.671283	11	15.1042	0.647141	11	28.0938	0.610892	11	19.595	0.849451	11	9.50351	3.75799	11	24.1207	0.622194	11	18.9573	0.920573	11	9.78452	0.406254	11	51.2371	1.52455	11	24.2482
W5PGX0	Dolichyl-diphosphooligosaccharide--protein glycosyltransferase 48 kDa subunit	DDOST	Dolichyl-diphosphooligosaccharide--protein glycosyltransferase 48 kDa subunit OS=Ovis aries OX=9940 GN=DDOST PE=3 SV=1 - [W5PGX0_SHEEP]	11.93	6	6	11	461	51.3835	6.26514	0.871424	11	24.0125	1.09296	11	34.2964	0.980438	11	11.0857	1.02362	11	20.1633	0.956223	11	12.7644	0.912949	11	16.9911	1.35697	11	10.8014	1.06124	11	12.8806	1.05747	11	11.8939
W5P6X5	Stathmin	STMN1	Stathmin OS=Ovis aries OX=9940 GN=STMN1 PE=3 SV=1 - [W5P6X5_SHEEP]	34.23	8	8	14	149	17.292	5.97314	0.782951	14	24.5072	0.824133	13	26.165	0.895481	14	10.4739	1.09241	14	12.06	0.859837	14	23.2321	0.932687	14	14.0627	0.993823	14	15.5127	1.40917	14	18.944	0.752074	14	68.6868
W5PEC3	Annexin	ANXA6	Annexin OS=Ovis aries OX=9940 GN=ANXA6 PE=3 SV=1 - [W5PEC3_SHEEP]	11.29	8	9	12	753	84.1528	6.27783	0.978816	9	17.3626	0.854876	9	25.8819	0.853807	9	8.2216	1.01542	9	10.5437	1.02513	9	5.36397	1.15603	9	13.6799	1.07633	9	6.96847	1.31373	9	9.0788	0.734045	9	38.4524
W5Q1F6	Uncharacterized protein	AIFM1	Uncharacterized protein OS=Ovis aries OX=9940 GN=AIFM1 PE=4 SV=1 - [W5Q1F6_SHEEP]	20.23	10	10	16	613	66.826	9.18799	1.18933	16	24.5709	0.972995	16	53.8023	0.954587	16	8.02505	0.955484	16	34.2648	1.0467	16	9.26477	0.965165	16	23.4677	1.11382	16	17.7842	0.938144	16	19.5704	1.03599	16	53.0017
W5NUG0	Aspartate aminotransferase	GOT2	Aspartate aminotransferase OS=Ovis aries OX=9940 GN=GOT2 PE=4 SV=1 - [W5NUG0_SHEEP]	24.19	12	12	18	430	47.4752	9.0708	1.01541	18	65.9323	0.849259	18	23.5394	0.901101	18	15.0722	1.00493	18	9.35597	0.843835	18	12.4625	1.09565	18	21.7966	1.14686	18	16.8869	1.03944	18	22.4259	0.920398	18	57.0552
W5QEH9	Uncharacterized protein	THRAP3	Uncharacterized protein OS=Ovis aries OX=9940 GN=THRAP3 PE=4 SV=1 - [W5QEH9_SHEEP]	12.12	9	10	15	957	108.626	10.1548	0.790574	14	26.1178	0.870245	14	28.9016	0.943724	14	13.1843	0.984859	14	15.0546	0.907001	14	7.84842	0.907549	14	16.1059	1.29603	14	10.8243	1.22001	14	14.9265	0.696409	14	50.4405
W5Q7M7	Uncharacterized protein	HNRNPA3	Uncharacterized protein OS=Ovis aries OX=9940 GN=HNRNPA3 PE=4 SV=1 - [W5Q7M7_SHEEP]	25.53	7	9	17	380	39.6846	9.01221	0.883834	14	30.744	0.729231	14	19.1899	0.988674	14	14.2395	0.856959	14	20.9833	0.991116	14	16.2522	0.875866	14	27.6787	0.876815	14	26.793	1.28915	14	13.365	0.607463	13	51.1566
W5P5T8	40S ribosomal protein S7	RPS7	40S ribosomal protein S7 OS=Ovis aries OX=9940 GN=RPS7 PE=3 SV=1 - [W5P5T8_SHEEP]	25.86	5	5	11	174	19.8742	10.3013	0.848061	11	19.0588	0.886371	11	30.2997	0.87395	11	16.8562	0.974528	11	8.24974	1.01099	11	17.217	0.963864	11	13.0585	1.08357	11	5.77831	1.3304	11	25.7652	0.980077	10	84.1087
W5NRH5	Uncharacterized protein	HSD17B4	Uncharacterized protein OS=Ovis aries OX=9940 GN=HSD17B4 PE=4 SV=1 - [W5NRH5_SHEEP]	10.99	9	9	13	737	79.7283	8.33838	0.665509	13	17.1742	0.943624	13	15.2705	0.906774	13	16.435	1.00162	13	34.3314	0.935442	13	9.07872	1.05299	13	5.99626	1.34579	13	13.6673	1.16087	13	14.0753	0.933245	13	39.1293
W5PEA4	Succinate--CoA ligase [ADP-forming] subunit beta, mitochondrial	SUCLA2	Succinate--CoA ligase [ADP-forming] subunit beta, mitochondrial OS=Ovis aries OX=9940 GN=SUCLA2 PE=3 SV=1 - [W5PEA4_SHEEP]	14.47	7	7	7	463	50.1593	6.94678	1.68058	7	74.4652	0.851648	7	43.1674	0.81839	7	8.12194	0.794183	7	30.7956	0.976279	7	22.0443	0.953222	7	34.8467	1.03322	7	8.64177	0.936792	7	20.2638	0.955621	7	16.5982
W5PHN8	Aldo_ket_red domain-containing protein	LOC101107119	Aldo_ket_red domain-containing protein OS=Ovis aries OX=9940 GN=LOC101107119 PE=4 SV=1 - [W5PHN8_SHEEP]	29.1	5	11	13	323	36.6481	7.44482	0.854505	6	5.63906	2.60208	6	7.7311	1.51809	6	12.2804	1.70275	6	28.0875	0.855504	6	13.5146	1.41834	6	23.9162	0.714206	6	16.9261	0.554651	6	18.8487	1.56577	6	3.27333
W5P4C0	Ribosomal_S13_N domain-containing protein	RPS13	Ribosomal_S13_N domain-containing protein OS=Ovis aries OX=9940 GN=RPS13 PE=3 SV=1 - [W5P4C0_SHEEP]	37.01	7	7	13	154	17.5718	10.3599	0.900628	13	45.3882	0.960977	13	22.1127	0.917593	13	26.7552	1.01352	13	16.4529	0.908971	13	25.8817	1.00147	13	15.2659	1.09209	13	15.1683	1.20011	13	27.2968	1.06333	13	28.8749
W5PSC3	PDZ domain-containing protein	PSMD9	PDZ domain-containing protein OS=Ovis aries OX=9940 GN=PSMD9 PE=4 SV=1 - [W5PSC3_SHEEP]	24.89	5	5	8	221	24.2413	6.63916	0.951356	8	18.1132	1.9297	8	24.1285	1.30812	8	12.018	1.50069	8	17.1969	0.979517	8	8.42846	1.23135	8	19.1501	0.795565	8	25.5691	0.602627	8	19.747	1.71467	8	56.0542
D6PZY4	Factor H (Fragment)	fH	Factor H (Fragment) OS=Ovis aries OX=9940 GN=fH PE=2 SV=1 - [D6PZY4_SHEEP]	12.33	4	13	22	1111	125.295	6.7124	1.15101	9	13.1287	1.33195	9	4.66281	1.45606	9	9.89894	0.883424	9	17.7784	1.26984	9	7.11693	1.39401	9	10.0538	0.83422	9	15.9758	0.644116	9	19.4028	0.644203	9	19.8162
W5QHQ7	Uncharacterized protein	NCL	Uncharacterized protein OS=Ovis aries OX=9940 GN=NCL PE=4 SV=1 - [W5QHQ7_SHEEP]	15.66	10	13	14	677	73.2955	4.64014	0.821604	11	30.6025	0.741204	10	22.1166	0.909102	11	23.1021	0.971538	11	26.0705	1.00503	11	10.6509	1.10413	11	18.432	0.875011	11	8.14789	1.43802	11	14.6725	0.670162	8	20.233
W5Q0Q1	14_3_3 domain-containing protein	YWHAQ	14_3_3 domain-containing protein OS=Ovis aries OX=9940 GN=YWHAQ PE=3 SV=1 - [W5Q0Q1_SHEEP]	25.1	3	7	16	251	28.2879	4.79248	0.690627	6	24.2976	0.958257	6	28.3213	0.801601	6	13.7285	1.19083	6	5.67088	0.866296	6	4.05529	1.37927	6	22.7916	0.869537	6	19.1852	1.36508	6	7.86743	0.705272	6	14.7472
W5Q329	Uncharacterized protein	UGGT1	Uncharacterized protein OS=Ovis aries OX=9940 GN=UGGT1 PE=4 SV=1 - [W5Q329_SHEEP]	8.18	11	12	15	1333	152.494	5.64307	0.810268	14	25.8715	0.949759	14	21.9311	0.872139	14	8.63831	0.945367	14	24.8093	0.925325	14	11.6757	1.0845	14	21.7877	1.28945	14	12.6993	1.17143	14	23.9875	1.00684	14	22.2951
W5Q952	Aly/REF export factor	ALYREF	Aly/REF export factor OS=Ovis aries OX=9940 GN=ALYREF PE=4 SV=1 - [W5Q952_SHEEP]	17.98	4	4	6	267	28.2193	10.6821	0.90461	6	19.1783	0.859237	6	6.14332	0.956795	6	3.93945	0.997378	6	12.9595	0.942632	6	13.3765	1.02672	6	10.9408	1.17059	6	18.8405	1.20119	6	11.571	1.07019	6	40.1658
Q717R8	Elongation factor 1-delta	EEF1D	Elongation factor 1-delta OS=Ovis aries OX=9940 GN=EEF1D PE=2 SV=1 - [EF1D_SHEEP]	15.88	3	3	5	277	30.8016	5.60498	1.09228	5	33.5076	0.780803	5	31.9397	0.871001	5	48.7529	1.07436	5	6.01068	1.03141	5	34.1008	0.724981	5	43.3945	0.985713	5	25.0569	1.35301	5	27.1771	0.735291	4	47.4392
W5PB39	Dihydrolipoyl dehydrogenase	DLD	Dihydrolipoyl dehydrogenase OS=Ovis aries OX=9940 GN=DLD PE=3 SV=1 - [W5PB39_SHEEP]	15.91	9	9	14	509	54.1351	7.6792	1.38808	14	51.0415	0.71142	14	17.7732	0.831608	14	5.78344	0.892614	14	17.2388	0.847466	14	20.5624	0.881916	14	36.955	1.19862	14	8.85496	1.1991	14	14.32	0.760117	13	33.2179
W5PMD1	Uncharacterized protein	SPCS2	Uncharacterized protein OS=Ovis aries OX=9940 GN=SPCS2 PE=4 SV=1 - [W5PMD1_SHEEP]	31.15	7	7	10	260	28.4234	8.55811	0.926258	10	40.7997	1.04797	9	35.3534	1.06983	10	44.5327	1.05833	9	33.3308	1.06908	9	18.8502	1.10395	9	30.5738	1.0711	9	22.1219	1.02598	10	23.7221	1.49322	9	33.2762
W5P812	Uncharacterized protein	AMBP	Uncharacterized protein OS=Ovis aries OX=9940 GN=AMBP PE=4 SV=1 - [W5P812_SHEEP]	19.89	6	6	7	352	39.2033	7.40088	0.924459	7	5.90589	1.38539	7	12.8598	1.43716	7	12.8147	0.890393	7	8.97927	1.26401	7	12.5313	1.37151	7	14.0406	0.702882	7	7.17246	0.811162	7	24.3671	0.772722	7	36.3592
W5PMC5	Ribosomal_L7Ae domain-containing protein	LOC101110546	Ribosomal_L7Ae domain-containing protein OS=Ovis aries OX=9940 GN=LOC101110546 PE=3 SV=1 - [W5PMC5_SHEEP]	36.52	5	5	9	115	12.7757	9.62744	0.769536	9	33.719	0.881227	9	53.2834	0.903872	9	14.1752	1.10876	9	10.8196	0.869903	9	27.2959	1.1819	9	7.12728	1.04222	9	10.1522	1.28609	9	12.5457	1.05943	9	52.2579
W5P8N9	Isocitrate dehydrogenase [NAD] subunit, mitochondrial	IDH3B	Isocitrate dehydrogenase [NAD] subunit, mitochondrial OS=Ovis aries OX=9940 GN=IDH3B PE=3 SV=1 - [W5P8N9_SHEEP]	15.92	5	5	11	333	36.948	8.27979	1.0341	11	20.448	0.962811	11	25.7061	0.901935	11	22.5941	0.993951	11	28.3491	0.927503	11	20.023	1.10719	11	20.8687	1.21942	11	14.2721	1.02468	11	25.217	1.13137	11	18.8625
A0A0A0WFR4	Inhibin alpha chain		Inhibin alpha chain OS=Ovis aries OX=9940 PE=2 SV=1 - [A0A0A0WFR4_SHEEP]	15.83	4	4	13	360	38.9849	7.66455	0.846087	13	38.6037	0.872405	13	25.578	1.15594	13	11.3896	1.05945	13	20.8873	0.827829	13	14.0635	1.229	13	33.8604	1.20894	13	10.1095	1.00738	13	21.7295	0.716735	12	69.2277
W5QD30	Proteasome subunit alpha type	PSMA5	Proteasome subunit alpha type OS=Ovis aries OX=9940 GN=PSMA5 PE=3 SV=1 - [W5QD30_SHEEP]	16.18	3	3	6	241	26.3942	4.79248	0.940423	6	9.22251	1.74601	6	26.9961	1.1509	6	11.3709	1.10855	6	18.8736	0.887158	6	20.3037	1.28731	6	18.3631	0.856366	6	7.62864	0.783831	6	17.4763	1.77425	6	16.9124
W5QH46	Uncharacterized protein	KNG1	Uncharacterized protein OS=Ovis aries OX=9940 GN=KNG1 PE=4 SV=1 - [W5QH46_SHEEP]	19.87	3	14	20	619	68.8688	6.52197	0.933473	6	36.5048	1.28565	6	36.3993	1.18563	6	8.83965	0.910679	6	22.8201	1.04454	6	20.071	1.28698	6	26.3537	0.953126	6	12.5493	0.78255	6	37.0346	1.13902	6	10.2136
W5Q1M9	Uncharacterized protein	DDX17	Uncharacterized protein OS=Ovis aries OX=9940 GN=DDX17 PE=3 SV=1 - [W5Q1M9_SHEEP]	20.38	6	12	13	633	70.4051	8.49951	0.84628	7	17.1396	1.23008	6	21.0597	1.03484	7	5.48727	1.30802	7	28.7868	0.990449	7	15.0584	1.01791	7	6.92081	0.930807	7	3.99216	1.03275	7	7.69598	1.15736	6	50.9143
W5PLP3	Uncharacterized protein	SMARCA5	Uncharacterized protein OS=Ovis aries OX=9940 GN=SMARCA5 PE=4 SV=1 - [W5PLP3_SHEEP]	6.05	5	7	9	1057	122.357	8.08936	0.944227	7	35.5918	0.779818	7	27.6342	1.01404	7	12.6445	1.06512	7	16.6923	1.06099	7	5.30719	0.863083	7	12.33	1.32164	7	12.3258	1.13014	7	12.115	0.725973	7	31.8027
W5PN97	C-type lectin domain-containing protein	CLEC3B	C-type lectin domain-containing protein OS=Ovis aries OX=9940 GN=CLEC3B PE=4 SV=1 - [W5PN97_SHEEP]	24.88	4	4	6	205	22.2531	5.64307	1.14213	6	10.7673	1.31899	6	17.1876	1.45868	6	12.588	1.05286	5	20.1125	1.4123	6	18.7025	1.16781	6	21.9322	0.733073	6	9.41618	0.612196	6	9.25713	0.944336	6	30.3913
W5QJ27	Uncharacterized protein	SYNE2	Uncharacterized protein OS=Ovis aries OX=9940 GN=SYNE2 PE=4 SV=1 - [W5QJ27_SHEEP]	2.72	23	23	26	6879	793.186	5.30029	0.884582	25	23.7531	0.983721	25	29.1127	1.0268	25	15.4514	1.08209	25	18.9633	1.06442	25	10.1946	0.894494	25	23.4128	1.24007	25	13.8787	1.03202	25	12.4086	1.03142	25	57.9848
W5P0L8	Uncharacterized protein	ACTN2	Uncharacterized protein OS=Ovis aries OX=9940 GN=ACTN2 PE=4 SV=1 - [W5P0L8_SHEEP]	11.5	9	10	11	896	103.997	5.42725	3.90065	9	59.6649	0.75829	9	59.1103	0.76848	9	26.8711	0.312532	9	56.3434	0.588425	9	58.681	0.585549	9	33.4108	0.380196	9	26.306	0.404932	9	62.5829	1.57846	8	126.704
W5QH45	Uncharacterized protein	KNG1	Uncharacterized protein OS=Ovis aries OX=9940 GN=KNG1 PE=4 SV=1 - [W5QH45_SHEEP]	26.38	1	12	15	436	48.6592	6.53662	1.14143	1		1.57433	1		1.24918	1		0.724758	1		1.45349	1		1.31772	1		0.766458	1		0.710971	1		1.15592	1
W5PYM5	Uncharacterized protein	CCT8	Uncharacterized protein OS=Ovis aries OX=9940 GN=CCT8 PE=3 SV=1 - [W5PYM5_SHEEP]	12.23	7	7	12	548	59.5714	5.59229	1.04496	12	17.8571	1.0085	12	22.8195	0.959656	12	14.1194	0.936938	12	13.3368	1.12716	12	14.1655	0.918843	12	16.1648	0.870716	12	9.1701	1.1746	12	27.0107	0.932684	11	41.9596
W5Q697	Uncharacterized protein	ILF3	Uncharacterized protein OS=Ovis aries OX=9940 GN=ILF3 PE=4 SV=1 - [W5Q697_SHEEP]	8.76	7	7	10	890	94.7399	8.86572	0.903479	10	31.3657	1.11928	10	17.7226	0.937938	10	10.0144	0.986945	10	20.9214	0.963364	10	25.1322	0.987074	10	16.3027	0.924155	10	11.7623	1.0744	10	28.924	1.2018	10	48.6556
W5PQK6	Uncharacterized protein	TLN1	Uncharacterized protein OS=Ovis aries OX=9940 GN=TLN1 PE=4 SV=1 - [W5PQK6_SHEEP]	4.01	11	12	13	2542	269.696	6.15088	1.38653	12	21.4647	1.11853	12	21.4944	1.16598	12	14.6586	1.12888	12	15.5275	0.986209	12	26.5001	0.890889	12	24.3972	0.905884	12	20.9086	0.877758	12	21.8784	1.00527	10	50.3199
W5PFF9	Uncharacterized protein		Uncharacterized protein OS=Ovis aries OX=9940 PE=4 SV=1 - [W5PFF9_SHEEP]	8.95	2	11	15	1218	137.948	6.93213	1.056	2	13.9412	1.42103	2	22.4092	1.24377	2	8.09265	0.956099	2	79.1629	1.53721	2	14.14	1.03419	2	20.5735	0.941919	2	4.15297	0.650663	2	16.8357	1.02451	2	53.4344
W5PZ59	Core histone macro-H2A	H2AFY	Core histone macro-H2A OS=Ovis aries OX=9940 GN=H2AFY PE=4 SV=1 - [W5PZ59_SHEEP]	29.84	8	8	9	372	39.6225	9.78857	0.659706	9	20.6979	0.94914	9	19.4587	0.888994	9	10.0673	1.0029	9	10.6093	0.812364	9	10.1581	1.11805	9	10.5778	1.35566	9	10.4063	1.26982	9	16.6537	0.903944	9	38.3879
W5PDC0	RRM domain-containing protein		RRM domain-containing protein OS=Ovis aries OX=9940 PE=4 SV=1 - [W5PDC0_SHEEP]	12.84	1	7	8	693	78.0277	4.83057	1.37982	1		0.863349	1		0.961546	1		1.03392	1		0.863971	1		0.89741	1		1.10137	1		1.08307	1		0.708791	1
W5P5C3	Plug_translocon domain-containing protein	SEC61A1	Plug_translocon domain-containing protein OS=Ovis aries OX=9940 GN=SEC61A1 PE=3 SV=1 - [W5P5C3_SHEEP]	14.16	7	7	10	452	49.3398	7.63525	0.807582	10	19.8917	0.931926	10	26.3262	0.921469	10	21.0097	0.962316	10	14.9505	0.917454	10	11.5815	1.26482	10	17.5126	1.29782	10	17.5998	1.25369	10	16.1127	0.801939	10	37.4473
M4T8F1	Peroxiredoxin 6	Prdx6	Peroxiredoxin 6 OS=Ovis aries OX=9940 GN=Prdx6 PE=2 SV=1 - [M4T8F1_SHEEP]	27.68	7	7	9	224	25.0511	6.37939	0.916191	9	13.0654	1.82991	9	18.0857	1.10687	9	10.8209	1.53953	9	15.7798	0.942111	9	19.3796	1.4819	9	22.0529	0.735278	9	11.4253	0.783072	9	5.87105	1.82499	9	19.1974
W5PH42	Uncharacterized protein	NUP205	Uncharacterized protein OS=Ovis aries OX=9940 GN=NUP205 PE=4 SV=1 - [W5PH42_SHEEP]	2.68	5	5	6	2012	227.454	6.26514	0.928582	6	33.1295	0.799105	6	44.1499	0.94146	6	15.6622	0.838665	6	17.3655	1.11457	6	10.9578	0.803185	6	42.6586	1.21267	6	11.643	1.03302	6	18.048	0.694007	6	61.7624
W5QFH5	Uncharacterized protein	RAB1A	Uncharacterized protein OS=Ovis aries OX=9940 GN=RAB1A PE=4 SV=1 - [W5QFH5_SHEEP]	37.93	1	9	10	203	22.3483	7.03467	1.18584	1		1.03511	1		1.10909	1		1.0997	1		0.942905	1		1.06033	1		0.877438	1		0.980694	1		1.49024	1
W5QEU6	Annexin	ANXA4	Annexin OS=Ovis aries OX=9940 GN=ANXA4 PE=3 SV=1 - [W5QEU6_SHEEP]	12.19	3	4	6	320	35.9291	7.23975	0.869	5	11.3672	1.08185	5	19.409	1.03524	5	25.2335	1.05516	5	16.905	1.15214	5	27.6233	1.26052	5	33.8649	0.936207	5	6.01289	1.08186	5	50.8017	1.02793	5	21.9052
W5P6M2	Uncharacterized protein	PSMD5	Uncharacterized protein OS=Ovis aries OX=9940 GN=PSMD5 PE=4 SV=1 - [W5P6M2_SHEEP]	10.52	5	5	7	504	56.1522	5.32568	0.825541	7	14.2171	2.10202	7	7.67725	1.25246	7	15.3045	1.48633	7	18.8371	0.881807	7	9.8988	1.51864	7	23.349	0.678598	7	31.0587	0.618654	7	17.5769	1.65647	7	9.86392
W5P761	Jagunal homolog 1	JAGN1	Jagunal homolog 1 OS=Ovis aries OX=9940 GN=JAGN1 PE=4 SV=1 - [W5P761_SHEEP]	6.56	1	1	4	183	21.0581	9.80322	1.13358	4	6.92121	0.863384	4	14.7108	1.19978	4	11.8799	0.896091	4	13.1919	1.20607	4	3.16749	0.985727	4	19.2547	0.943346	4	8.50266	0.811187	4	19.9339	1.09871	4	20.7924
W5PWT2	ZP domain-containing protein	ZP3	ZP domain-containing protein OS=Ovis aries OX=9940 GN=ZP3 PE=4 SV=1 - [W5PWT2_SHEEP]	21.81	8	8	9	408	44.9156	7.13721	1.22067	9	12.0406	1.41575	9	17.8117	1.66704	9	13.0545	1.17176	9	7.21727	2.57368	9	15.8035	0.855192	9	36.4743	0.559439	9	14.6752	0.253807	9	64.2174	0.58275	8	75.275
W5NY95	Uncharacterized protein	C2	Uncharacterized protein OS=Ovis aries OX=9940 GN=C2 PE=3 SV=1 - [W5NY95_SHEEP]	8.76	12	13	16	1244	138.308	7.92822	1.22471	15	28.4207	1.39933	15	19.0773	1.50795	15	14.058	0.815354	15	6.59164	1.28687	15	9.49692	1.51982	15	14.3541	0.745651	15	18.5841	0.539804	15	30.4415	0.715733	13	20.5575
W5QBF9	Uncharacterized protein	HADHB	Uncharacterized protein OS=Ovis aries OX=9940 GN=HADHB PE=3 SV=1 - [W5QBF9_SHEEP]	13.05	7	7	9	475	51.3064	9.31982	1.05774	9	20.3919	1.27944	9	15.9986	0.908985	9	32.5374	0.941538	9	21.1996	0.863621	9	36.1757	1.05303	9	15.4921	1.07871	9	15.5085	0.964115	9	19.7833	1.16033	9	10.1707
Q7M355	Glutathione peroxidase (Fragment)		Glutathione peroxidase (Fragment) OS=Ovis aries OX=9940 PE=1 SV=1 - [Q7M355_SHEEP]	84.62	1	1	4	13	1.16866	9.99365	1.09277	4	6.58017	1.87624	4	11.9623	1.51552	4	5.52683	1.40102	4	11.7944	1.09866	4	9.75225	1.45619	4	14.5759	0.635339	4	11.2661	0.509872	4	10.0449	1.85897	4	9.85349
W5PBP1	Uncharacterized protein	RPS14	Uncharacterized protein OS=Ovis aries OX=9940 GN=RPS14 PE=3 SV=1 - [W5PBP1_SHEEP]	35.63	5	5	6	160	17.247	10.1841	0.93416	6	26.0325	0.834964	6	16.352	1.06029	6	16.177	1.26362	6	35.2458	1.10011	6	10.4064	0.949582	6	14.8544	0.957775	6	12.9494	1.16188	6	10.3664	0.795744	6	25.5551
W5PVT6	UBA_e1_C domain-containing protein	UBA1	UBA_e1_C domain-containing protein OS=Ovis aries OX=9940 GN=UBA1 PE=3 SV=1 - [W5PVT6_SHEEP]	8.5	9	9	11	1059	117.87	5.78271	1.0232	11	9.04859	1.35396	11	14.271	1.00319	11	6.18617	1.14354	11	23.5879	1.04301	11	16.6039	1.07529	11	12.031	0.879567	11	4.73441	0.928153	11	23.004	1.49336	11	25.784
R9QXS6	Lactoferrin		Lactoferrin OS=Ovis aries OX=9940 PE=2 SV=1 - [R9QXS6_SHEEP]	8.19	3	7	22	708	77.1694	8.01611	1.11427	5	27.2991	1.41203	5	20.5675	1.05215	5	7.18027	1.86388	5	55.9526	0.899041	5	20.231	1.20542	5	18.2077	0.797152	5	8.28159	0.620928	5	6.81398	1.08543	5	27.4916
W5PVL5	Uncharacterized protein	HSPA4	Uncharacterized protein OS=Ovis aries OX=9940 GN=HSPA4 PE=3 SV=1 - [W5PVL5_SHEEP]	11.89	12	12	14	841	94.4704	5.21143	1.05699	14	25.1563	0.986919	14	14.8435	1.01409	14	9.84505	1.19852	14	21.7866	0.936242	14	16.061	1.07974	14	16.3035	0.909718	14	9.29015	1.07778	14	6.47919	0.721684	14	18.8
W5P1G7	Uncharacterized protein		Uncharacterized protein OS=Ovis aries OX=9940 PE=4 SV=1 - [W5P1G7_SHEEP]	9.93	2	4	8	403	44.9009	6.27783	1.20982	3	14.3983	0.73902	3	74.0548	0.968733	3	40.0007	1.04497	3	7.46794	1.08112	3	13.141	0.957601	3	2.65799	0.956978	3	1.12038	1.05797	3	6.32074	0.727018	3	66.6471
W5PFK6	Uncharacterized protein	ECE1	Uncharacterized protein OS=Ovis aries OX=9940 GN=ECE1 PE=4 SV=1 - [W5PFK6_SHEEP]	15.16	12	12	20	752	85.0243	6.31592	0.978259	20	34.1007	0.973862	20	14.8078	1.00122	20	14.7348	0.964435	20	26.4681	0.882224	20	16.9639	0.893886	20	11.5453	1.2077	20	20.4661	1.02451	20	23.1214	0.998682	20	35.4186
W5P722	Methyl-CpG-binding protein 2	MECP2	Methyl-CpG-binding protein 2 OS=Ovis aries OX=9940 GN=MECP2 PE=4 SV=1 - [W5P722_SHEEP]	16.18	6	6	9	482	51.9824	9.96436	0.951172	9	17.8104	0.991501	9	20.5483	0.967082	9	9.6915	0.923192	9	15.4246	1.09392	9	14.0898	1.04489	9	29.0258	1.30014	9	10.5077	1.04086	9	10.157	0.832625	9	31.2338
W5NXN2	FERM domain-containing protein		FERM domain-containing protein OS=Ovis aries OX=9940 PE=4 SV=1 - [W5NXN2_SHEEP]	18.63	10	12	18	553	65.3697	5.99854	0.859032	16	10.6595	1.45428	16	10.0683	1.16996	16	9.39699	1.34564	16	12.837	1.04292	16	7.76152	1.35299	16	11.3037	0.766305	16	5.25183	0.871094	16	14.9225	1.44751	16	30.3817
W5NTI0	DNA topoisomerase I	TOP1	DNA topoisomerase I OS=Ovis aries OX=9940 GN=TOP1 PE=3 SV=1 - [W5NTI0_SHEEP]	14.77	10	10	14	765	90.418	9.36377	0.728564	14	25.8061	0.975432	14	18.9054	0.829987	14	14.9346	0.911627	14	20.1635	0.932969	14	21.3727	1.11446	14	12.0567	1.11508	14	13.1944	1.15922	14	22.0325	1.27532	14	27.8536
W5NUV1	WD_REPEATS_REGION domain-containing protein	GNB1	WD_REPEATS_REGION domain-containing protein OS=Ovis aries OX=9940 GN=GNB1 PE=4 SV=1 - [W5NUV1_SHEEP]	13.82	3	5	11	340	37.353	5.99854	1.21769	5	9.5485	1.36434	5	58.7466	0.945308	5	4.92587	0.869379	5	10.1229	1.0641	5	3.89238	0.832944	5	25.2977	1.05832	5	2.25257	1.00086	5	15.8831	1.64486	5	51.461
W5P2D1	DNA topoisomerase 2	TOP2B	DNA topoisomerase 2 OS=Ovis aries OX=9940 GN=TOP2B PE=3 SV=1 - [W5P2D1_SHEEP]	6.57	11	12	15	1613	181.612	8.04541	0.868058	14	32.8997	0.905056	14	22.8826	0.981611	14	8.7856	0.856927	14	14.6062	1.01967	14	14.178	0.963085	14	14.4418	1.31585	14	16.7323	1.13172	14	15.4387	0.767363	14	55.4149
B7U168	SLC25A3	SLC25A3	SLC25A3 OS=Ovis aries OX=9940 GN=SLC25A3 PE=2 SV=1 - [B7U168_SHEEP]	18.56	8	8	16	361	39.9646	9.34912	0.927588	16	34.2617	0.802058	16	18.4482	0.919974	16	7.22208	0.923302	16	15.4612	0.830886	16	10.6568	1.0078	16	9.4636	1.30447	16	26.7553	1.08236	16	15.4955	0.691214	16	37.2605
W5PJZ2	SERPIN domain-containing protein	SERPING1	SERPIN domain-containing protein OS=Ovis aries OX=9940 GN=SERPING1 PE=3 SV=1 - [W5PJZ2_SHEEP]	12.97	6	6	7	509	55.6626	6.82959	0.836486	7	21.8531	1.51958	7	19.7618	1.23814	7	25.3845	0.923085	7	19.3849	1.33736	7	8.48413	1.92251	7	42.4446	0.928397	7	16.9677	0.569445	7	29.4741	0.82704	7	17.5062
P54230	Cathelicidin-1	CATHL1A	Cathelicidin-1 OS=Ovis aries OX=9940 GN=CATHL1A PE=2 SV=1 - [CTHL1_SHEEP]	41.29	4	5	8	155	17.637	7.59131	0.810196	7	17.5573	1.70013	7	28.921	1.02084	7	21.8353	2.68129	7	38.27	1.07768	7	15.8497	1.22786	7	8.48818	0.698785	7	12.9908	0.535419	7	26.5383	1.24375	7	14.6047
W5P731	Core histone macro-H2A	H2AFY2	Core histone macro-H2A OS=Ovis aries OX=9940 GN=H2AFY2 PE=4 SV=1 - [W5P731_SHEEP]	16.67	6	6	7	372	40.0334	9.68604	0.647626	7	35.5576	0.889085	7	18.5448	0.692673	7	18.9199	0.873906	7	17.2295	0.796642	7	27.0014	0.891746	7	10.6672	1.61332	7	3.56622	1.452	7	23.5963	0.994674	7	16.8176
W5P0H3	Ribosomal_L7Ae domain-containing protein	RPL7A	Ribosomal_L7Ae domain-containing protein OS=Ovis aries OX=9940 GN=RPL7A PE=4 SV=1 - [W5P0H3_SHEEP]	14.13	4	5	7	269	30.2339	10.5063	0.670606	6	29.4664	0.78733	6	57.9764	0.838146	6	21.6717	1.04585	6	21.6996	0.783654	6	10.0718	0.931174	6	19.6198	1.23385	6	12.2932	1.42632	6	27.7316	1.01083	6	51.9238
W5QGG0	Uncharacterized protein	TFRC	Uncharacterized protein OS=Ovis aries OX=9940 GN=TFRC PE=4 SV=1 - [W5QGG0_SHEEP]	7.79	8	8	9	770	85.6882	6.31592	0.970131	9	43.0011	0.881845	9	26.038	1.01411	9	9.31178	0.876418	9	13.5684	1.05232	9	11.5639	1.04586	9	21.0804	1.1025	9	12.8036	1.1081	9	6.52188	0.519207	8	50.0984
W5NXP6	Anaphylatoxin-like domain-containing protein	LOC101111946	Anaphylatoxin-like domain-containing protein OS=Ovis aries OX=9940 GN=LOC101111946 PE=4 SV=1 - [W5NXP6_SHEEP]	38.52	1	4	9	122	14.1242	5.12256	1.04421	5	3.42344	1.84604	5	25.7158	1.58778	5	3.63465	0.675257	5	5.4583	1.5226	5	9.96578	1.47875	5	12.4865	0.692842	5	8.9231	0.479401	5	3.75706	0.853914	5	43.6856
W5NZ70	Uncharacterized protein	LGALS3BP	Uncharacterized protein OS=Ovis aries OX=9940 GN=LGALS3BP PE=4 SV=1 - [W5NZ70_SHEEP]	9.89	6	6	9	536	59.8246	5.19873	0.728545	9	29.4112	0.711545	9	14.5944	0.88148	9	21.3049	0.812617	9	3.43166	1.07406	9	27.0884	1.1282	9	18.074	1.25529	9	23.1697	1.17325	9	9.46747	1.0134	9	20.2222
W5Q8U7	Uncharacterized protein	TOR1AIP1	Uncharacterized protein OS=Ovis aries OX=9940 GN=TOR1AIP1 PE=4 SV=1 - [W5Q8U7_SHEEP]	12.78	6	6	6	579	65.3998	6.7417	0.980168	6	22.2631	0.856006	6	24.3642	0.97579	6	11.8659	0.949675	6	16.6203	0.861924	6	19.0271	1.03283	6	17.1694	1.07687	6	21.5863	1.16855	6	15.1363	0.810769	5	26.6674
W5Q4P4	Uncharacterized protein	PCBP2	Uncharacterized protein OS=Ovis aries OX=9940 GN=PCBP2 PE=4 SV=1 - [W5Q4P4_SHEEP]	13.29	1	5	10	331	34.895	8.00146	1.29014	1		1.5989	1		1.15214	1		1.02745	1		1.03079	1		0.917897	1		0.863382	1		0.907999	1		0.869679	1
W5Q8J9	40S ribosomal protein S4	RPS4X	40S ribosomal protein S4 OS=Ovis aries OX=9940 GN=RPS4X PE=3 SV=1 - [W5Q8J9_SHEEP]	17.18	6	6	12	262	29.448	10.1548	0.839601	12	16.839	1.12161	11	19.6847	0.826414	12	19.4737	0.97836	12	31.0019	0.88878	12	15.0858	0.985531	12	13.4414	1.18342	12	19.3608	1.29641	12	29.481	1.20707	11	45.7973
W5P940	Uncharacterized protein	SSR4	Uncharacterized protein OS=Ovis aries OX=9940 GN=SSR4 PE=4 SV=1 - [W5P940_SHEEP]	13.29	2	2	4	173	18.8735	5.78271	0.975619	4	35.7446	1.01924	4	25.3112	0.924967	4	7.30996	1.118	4	26.0297	1.03118	4	6.18314	1.04441	4	12.2278	1.11002	4	17.0221	1.03593	4	3.53503	1.0632	4	38.9769
W5P4X4	Uncharacterized protein	LOC101109899	Uncharacterized protein OS=Ovis aries OX=9940 GN=LOC101109899 PE=4 SV=1 - [W5P4X4_SHEEP]	26.88	6	10	13	320	34.0762	9.11475	0.995615	8	57.9433	0.815121	8	19.984	0.968422	8	26.2827	1.29306	8	31.8689	0.973029	8	39.313	0.997896	8	32.4607	0.847468	8	7.37113	1.22727	8	31.0994	0.517351	7	38.3573
W5QGX9	Uncharacterized protein	SEC22B	Uncharacterized protein OS=Ovis aries OX=9940 GN=SEC22B PE=3 SV=1 - [W5QGX9_SHEEP]	22.02	4	4	7	218	25.065	8.71924	0.927009	7	7.81371	1.01831	7	10.5961	0.967979	7	3.05397	0.831213	7	27.2771	0.967858	7	11.0618	0.998254	7	8.87381	1.22105	7	20.0249	1.0818	7	19.4552	0.8458	7	59.0264
C5IWV3	Protein disulfide isomerase family A member 5	PDIA5	Protein disulfide isomerase family A member 5 OS=Ovis aries OX=9940 GN=PDIA5 PE=2 SV=1 - [C5IWV3_SHEEP]	14.97	10	10	12	521	59.5731	7.6499	0.807107	12	44.9505	0.949685	12	29.7637	0.780782	12	18.1671	0.840549	12	14.1823	1.0205	12	24.4214	1.01985	12	22.2505	1.3056	12	12.0038	1.16784	12	26.388	0.884719	12	37.6353
W5QCP6	AAA domain-containing protein	PSMC2	AAA domain-containing protein OS=Ovis aries OX=9940 GN=PSMC2 PE=3 SV=1 - [W5QCP6_SHEEP]	13.26	6	6	7	475	53.0576	7.31299	0.861805	7	19.7227	1.76732	7	22.4394	1.07873	7	6.85046	1.4784	7	12.9661	0.933756	7	7.10479	1.38161	7	16.2245	0.822551	7	4.22244	0.718236	7	10.886	2.13345	7	17.8288
W5PLN8	S10_plectin domain-containing protein	RPS10	S10_plectin domain-containing protein OS=Ovis aries OX=9940 GN=RPS10 PE=4 SV=1 - [W5PLN8_SHEEP]	36.78	9	10	21	174	20.0225	10.1548	1.03245	20	32.6197	0.898819	20	19.4311	1.08502	20	19.3474	1.03027	20	11.7816	1.13716	20	15.5866	0.849202	20	15.0813	1.05098	20	11.7174	1.09742	20	20.4798	0.758673	20	24.7205
W5P8F9	BPI1 domain-containing protein		BPI1 domain-containing protein OS=Ovis aries OX=9940 PE=4 SV=1 - [W5P8F9_SHEEP]	15.35	4	4	7	254	28.1301	4.98291	0.814374	7	14.7001	1.68258	7	18.5863	1.19522	7	26.157	1.20536	7	27.44	1.63606	7	15.2929	1.83097	7	25.2855	0.578474	7	19.9936	0.460351	7	35.1446	1.10531	6	29.0582
W5PSI1	PCI domain-containing protein	PSMD3	PCI domain-containing protein OS=Ovis aries OX=9940 GN=PSMD3 PE=4 SV=1 - [W5PSI1_SHEEP]	19.12	10	10	12	544	61.624	9.34912	1.04238	12	12.3873	1.48438	12	20.8496	1.09347	12	16.2414	1.30086	12	31.0443	1.07158	12	12.7436	1.07665	12	21.476	0.909468	12	11.0722	0.760549	12	20.964	1.66265	12	46.8347
W5P8L0	Delta-1-pyrroline-5-carboxylate synthase	ALDH18A1	Delta-1-pyrroline-5-carboxylate synthase OS=Ovis aries OX=9940 GN=ALDH18A1 PE=3 SV=1 - [W5P8L0_SHEEP]	10.57	8	8	9	795	87.1997	7.29834	1.08481	9	14.4937	0.907832	9	21.7343	0.971861	9	26.3288	1.13781	9	31.0538	0.974332	9	16.2407	1.05524	9	10.2142	1.13355	9	9.10794	0.93988	9	32.1629	0.999842	9	34.1545
W5PSZ5	Annexin	ANXA1	Annexin OS=Ovis aries OX=9940 GN=ANXA1 PE=3 SV=1 - [W5PSZ5_SHEEP]	12.14	3	4	9	346	38.7741	6.58057	1.04412	6	23.43	1.34269	6	18.4616	1.04902	6	5.8626	1.79041	6	28.8907	1.22082	6	14.7042	0.862039	6	13.6036	0.805874	6	14.5267	0.785472	6	4.12919	1.29782	6	29.8977
W5QAE8	Aldedh domain-containing protein	ALDH7A1	Aldedh domain-containing protein OS=Ovis aries OX=9940 GN=ALDH7A1 PE=3 SV=1 - [W5QAE8_SHEEP]	18	9	9	10	539	58.57	7.09326	0.671754	10	17.2891	0.994865	10	28.2928	0.930469	10	5.4328	1.13246	10	15.1466	0.930108	10	11.4069	1.16843	10	25.3999	1.25406	10	29.301	1.06823	10	17.5873	0.996939	10	52.67
W5P6U5	L-type lectin-like domain-containing protein	LMAN1	L-type lectin-like domain-containing protein OS=Ovis aries OX=9940 GN=LMAN1 PE=4 SV=1 - [W5P6U5_SHEEP]	13.33	6	7	12	465	52.8323	5.94775	0.787098	11	61.0127	0.970515	11	28.1753	1.03487	11	9.21046	0.969286	11	26.5663	1.03085	11	18.8787	1.11291	11	23.3617	1.16605	11	11.6548	1.06459	11	12.0152	0.920863	11	52.0159
W5PKE2	ETF domain-containing protein		ETF domain-containing protein OS=Ovis aries OX=9940 PE=4 SV=1 - [W5PKE2_SHEEP]	27.37	6	6	7	274	28.5171	8.5874	1.35535	7	47.2183	0.77098	7	44.2771	0.899993	7	7.79671	1.01301	7	30.8656	0.828282	7	27.6832	0.92993	7	21.5655	1.19633	7	16.7945	0.990232	7	17.5326	0.832019	7	23.556
W5P2V1	Uncharacterized protein	PCCA	Uncharacterized protein OS=Ovis aries OX=9940 GN=PCCA PE=4 SV=1 - [W5P2V1_SHEEP]	13.62	9	9	13	646	70.8712	6.18896	0.871798	13	38.7367	1.04426	13	19.7255	0.96294	13	17.028	0.873375	13	15.7969	1.09432	13	15.9762	1.06292	13	16.4171	1.15038	13	23.0376	1.01083	13	22.9483	0.998263	13	46.3007
W5Q989	Fe2OG dioxygenase domain-containing protein	PLOD1	Fe2OG dioxygenase domain-containing protein OS=Ovis aries OX=9940 GN=PLOD1 PE=4 SV=1 - [W5Q989_SHEEP]	8.7	5	5	6	701	80.7868	6.69775	0.887655	6	21.3574	0.866115	6	25.7068	1.04888	6	9.79369	1.03082	6	13.8696	1.17358	6	16.3032	0.949538	6	17.0154	1.16279	6	3.55743	1.03869	6	22.0059	0.758648	6	35.5828
W5P4F9	Uncharacterized protein	PRKAR2B	Uncharacterized protein OS=Ovis aries OX=9940 GN=PRKAR2B PE=4 SV=1 - [W5P4F9_SHEEP]	16.98	6	6	8	377	40.9467	6.06201	1.11502	8	17.85	0.852807	8	21.6264	1.1579	8	16.549	1.14472	8	8.41364	1.04203	8	7.6118	0.991734	8	4.36124	1.0204	8	7.82064	1.07243	8	16.6813	0.970296	7	32.975
Q9MZS8	Cathepsin D (Fragment)	CTSD	Cathepsin D (Fragment) OS=Ovis aries OX=9940 GN=CTSD PE=1 SV=1 - [CATD_SHEEP]	14.79	3	5	7	365	39.7889	6.97607	0.721656	3	45.1782	0.908303	3	35.7298	0.895697	3	12.2889	0.765773	3	23.3101	0.8764	3	18.0757	1.30106	3	13.9653	1.31659	3	3.77379	1.22168	3	8.12116	0.904526	3	24.7729
W5PGT0	Uncharacterized protein	MYH11	Uncharacterized protein OS=Ovis aries OX=9940 GN=MYH11 PE=3 SV=1 - [W5PGT0_SHEEP]	4.71	4	11	15	1912	220.439	5.52881	0.951297	4	35.6959	1.0865	4	22.4984	0.945871	4	11.73	0.830525	4	25.5632	1.08032	4	13.719	0.87044	4	6.81514	1.08143	4	3.45338	1.1511	4	10.6555	1.47571	4	44.3607
W5NTS6	Lipoyl-binding domain-containing protein	DLST	Lipoyl-binding domain-containing protein OS=Ovis aries OX=9940 GN=DLST PE=4 SV=1 - [W5NTS6_SHEEP]	8.35	4	4	6	455	48.9986	8.95361	0.979025	6	20.3712	0.803632	6	13.2894	0.899655	6	16.6763	0.912099	6	21.4403	1.0143	6	12.0245	0.976873	6	25.2547	1.12568	6	9.85816	0.992966	6	7.66928	0.843975	6	33.3793
Q307F3	Lamin B1 (Fragment)		Lamin B1 (Fragment) OS=Ovis aries OX=9940 PE=2 SV=1 - [Q307F3_SHEEP]	46	1	8	11	150	17.4858	5.10986	1.12409	1		0.920949	1		0.953725	1		1.09789	1		1.07937	1		0.85549	1		1.05144	1		1.1505	1		0.586508	1
W5Q4D7	Uncharacterized protein	LOC101119456	Uncharacterized protein OS=Ovis aries OX=9940 GN=LOC101119456 PE=3 SV=1 - [W5Q4D7_SHEEP]	10.42	3	3	5	288	33.4477	4.34814	0.918725	5	20.4141	0.911562	5	40.6665	0.948593	5	6.49858	1.11503	5	13.6658	0.971777	5	30.7841	0.97049	5	18.4491	0.855524	5	21.6767	1.21775	5	50.4165	0.852595	4	49.5487
W5QHU8	Uncharacterized protein	FNDC3B	Uncharacterized protein OS=Ovis aries OX=9940 GN=FNDC3B PE=4 SV=1 - [W5QHU8_SHEEP]	5.15	5	5	6	1205	132.511	5.85889	0.826854	6	4.39456	0.823844	6	26.5173	1.07644	6	24.8098	0.89842	6	26.6219	1.05376	6	11.9396	0.829238	6	14.8597	1.29761	6	6.34754	1.10764	6	6.6451	0.727771	6	35.3379
B7P027	ATP synthase subunit d, mitochondrial		ATP synthase subunit d, mitochondrial OS=Ovis aries OX=9940 PE=2 SV=1 - [B7P027_SHEEP]	31.06	5	5	9	161	18.6907	5.74463	0.659529	9	8.60232	0.872291	9	19.3929	0.898636	9	10.5039	1.02078	9	16.4447	0.93229	9	6.97532	0.987254	9	25.0264	1.45242	9	12.8015	1.21758	9	6.21518	0.836413	9	23.6517
W5PIJ2	AdoHcyase_NAD domain-containing protein	AHCY	AdoHcyase_NAD domain-containing protein OS=Ovis aries OX=9940 GN=AHCY PE=3 SV=1 - [W5PIJ2_SHEEP]	18.56	7	7	9	431	47.3891	6.13818	1.00025	9	18.4928	1.47462	9	18.1315	1.05469	9	10.1065	1.09932	9	10.8638	0.940295	9	23.4764	1.04349	9	6.57783	0.882455	9	5.1935	0.963324	9	19.0994	1.77543	9	32.5812
W5P813	Collagen IV NC1 domain-containing protein	COL4A1	Collagen IV NC1 domain-containing protein OS=Ovis aries OX=9940 GN=COL4A1 PE=4 SV=1 - [W5P813_SHEEP]	2.48	3	3	7	1574	151.578	8.71924	1.54972	7	48.1089	0.830193	7	31.0436	0.951825	7	8.07658	0.920043	7	7.19338	0.949907	7	29.6601	0.913189	7	13.7478	0.922725	7	21.67	0.972458	7	2.61321	0.698012	7	28.5189
W5NQH6	Protein S100	S100A9	Protein S100 OS=Ovis aries OX=9940 GN=S100A9 PE=3 SV=1 - [W5NQH6_SHEEP]	42.11	5	5	11	133	14.9246	6.41748	0.874743	11	35.1514	1.5136	11	5.02959	1.1638	11	10.6106	3.16591	11	25.1796	1.03848	11	7.07091	1.00666	11	12.4046	0.757705	11	19.9566	0.533442	11	28.845	1.36341	11	6.99954
W5PDK7	Uncharacterized protein	PCCB	Uncharacterized protein OS=Ovis aries OX=9940 GN=PCCB PE=4 SV=1 - [W5PDK7_SHEEP]	10.55	5	5	6	550	59.3024	7.45947	1.03032	6	22.9684	0.862639	6	17.5576	0.973708	6	5.54819	0.950239	6	11.0566	0.977869	6	13.7084	1.02926	6	7.46405	1.29951	6	13.517	1.12807	6	2.88024	0.886346	6	45.2439
W5QG77	Uncharacterized protein	CD58	Uncharacterized protein OS=Ovis aries OX=9940 GN=CD58 PE=4 SV=1 - [W5QG77_SHEEP]	12.1	3	3	6	248	27.7457	4.99561	1.16334	6	28.7685	2.02347	6	18.3262	1.09628	6	11.6203	1.36144	6	20.994	1.00055	6	17.6753	1.2057	6	14.8165	0.891671	6	6.88236	0.565709	6	34.026	2.06087	6	16.3885
W5PJQ9	IF rod domain-containing protein	NEFM	IF rod domain-containing protein OS=Ovis aries OX=9940 GN=NEFM PE=3 SV=1 - [W5PJQ9_SHEEP]	4.84	3	4	8	950	104.703	4.98291	0.751203	3	46.9224	0.60113	3	54.4628	0.53591	3	6.02548	0.537314	3	36.3033	1.34736	3	25.7411	0.935678	3	2.23383	0.921195	3	3.05904	1.88372	3	8.47516	0.47822	3	7.53841
W5Q5M3	IF rod domain-containing protein	KRT18	IF rod domain-containing protein OS=Ovis aries OX=9940 GN=KRT18 PE=3 SV=1 - [W5Q5M3_SHEEP]	12.96	5	6	11	409	46.0195	5.21143	1.51059	10	11.7943	1.0609	10	32.8773	1.3891	10	15.2759	0.971529	10	21.6651	0.985355	10	43.5303	0.860972	10	16.5813	0.790109	10	27.5035	0.911129	10	46.5382	0.975735	10	7.80132
W5P8Z3	AAA domain-containing protein	PSMC4	AAA domain-containing protein OS=Ovis aries OX=9940 GN=PSMC4 PE=3 SV=1 - [W5P8Z3_SHEEP]	18.9	5	7	9	418	47.3365	5.21143	0.926082	7	22.5384	1.50599	7	18.7407	1.12192	7	8.00606	1.30137	7	11.3001	0.935311	7	17.0732	1.17634	7	13.4444	0.934072	7	7.67386	0.892966	7	5.45331	1.38469	7	39.8423
O02762	Apolipoprotein A1 (Fragment)		Apolipoprotein A1 (Fragment) OS=Ovis aries OX=9940 PE=2 SV=1 - [O02762_SHEEP]	28.57	1	1	2	56	6.61328	4.71631	0.625828	2	2.65477	1.93166	2	1.26117	0.884248	2	3.29938	0.818569	2	12.7294	0.96005	2	5.54832	3.27529	2	5.20653	0.856738	2	0.106945	0.783248	2	2.54956	0.597927	2	51.8683
W5QHZ5	Uncharacterized protein		Uncharacterized protein OS=Ovis aries OX=9940 PE=4 SV=1 - [W5QHZ5_SHEEP]	19.42	4	4	6	242	26.6444	8.29443	0.937347	6	3.74903	1.45897	6	19.1169	1.31437	6	6.85262	0.874004	6	13.8392	1.40028	6	8.27154	1.38478	6	8.55821	0.939521	6	4.33586	0.613759	6	12.8019	1.0563	6	11.4385
W5PVR9	Peptidase_M28 domain-containing protein	ERMP1	Peptidase_M28 domain-containing protein OS=Ovis aries OX=9940 GN=ERMP1 PE=4 SV=1 - [W5PVR9_SHEEP]	4.75	4	4	6	905	99.9511	7.12256	1.11129	5	47.2226	0.791817	5	6.30689	1.16484	5	6.5322	0.846931	5	21.5067	1.10936	5	6.07645	1.07907	5	10.1264	0.880182	5	15.5072	0.875546	5	21.8875	1.0062	5	17.7139
W5PZG0	Aldolase_II domain-containing protein	ADD1	Aldolase_II domain-containing protein OS=Ovis aries OX=9940 GN=ADD1 PE=4 SV=1 - [W5PZG0_SHEEP]	7.66	6	6	7	640	70.4155	6.84424	1.06741	7	15.4904	1.86432	7	26.7016	1.01611	7	9.34832	0.915624	7	63.6718	0.953806	7	5.1518	1.01477	7	21.8505	0.865691	7	8.16691	0.704726	7	15.3536	1.95864	7	22.9686
W5Q0P3	Uncharacterized protein	CKMT2	Uncharacterized protein OS=Ovis aries OX=9940 GN=CKMT2 PE=3 SV=1 - [W5Q0P3_SHEEP]	11.47	3	4	5	401	45.3921	7.66455	2.68653	4	43.3485	1.13201	4	27.5998	0.906433	4	17.1526	0.739966	4	45.8055	0.940578	4	46.7533	0.699384	4	18.4292	0.736414	4	21.0626	0.544593	4	8.5612	1.23106	4	58.1307
B0FYY4	Integrin beta-1	ITGB1	Integrin beta-1 OS=Ovis aries OX=9940 GN=ITGB1 PE=2 SV=1 - [ITB1_SHEEP]	7.14	6	6	9	798	88.0519	5.42725	0.907768	9	15.2333	1.01167	9	19.547	1.00139	9	14.6965	0.919919	9	15.2088	1.2331	9	13.6871	1.00829	9	12.4825	1.01133	9	11.3702	1.14524	9	21.464	1.09179	9	48.3526
W5QCY6	GMP reductase	GMPR2	GMP reductase OS=Ovis aries OX=9940 GN=GMPR2 PE=3 SV=1 - [W5QCY6_SHEEP]	15.7	6	6	6	363	39.65	7.45947	1.08334	6	26.1573	1.21721	6	17.1449	0.993583	6	20.8923	1.18954	6	20.9761	0.943901	6	14.8406	1.14371	6	8.59503	1.06736	6	24.5364	0.992487	6	15.1382	1.0683	6	31.8268
W5PC00	Aldo_ket_red domain-containing protein	AKR1B1	Aldo_ket_red domain-containing protein OS=Ovis aries OX=9940 GN=AKR1B1 PE=4 SV=1 - [W5PC00_SHEEP]	16.14	3	4	4	316	35.8924	6.39209	0.696232	3	8.54789	1.19716	3	0.36084	0.97099	3	10.0862	1.26024	3	4.6375	1.09152	3	23.6558	1.03459	3	4.80222	1.20085	3	3.85065	1.06061	3	36.0149	1.1139	3	27.9798
W5PW27	Uncharacterized protein	COX5B	Uncharacterized protein OS=Ovis aries OX=9940 GN=COX5B PE=1 SV=1 - [W5PW27_SHEEP]	25.87	5	5	14	143	15.2309	8.51416	1.0011	14	17.5865	0.862657	13	27.7703	0.962971	14	9.98978	0.790361	13	32.8259	1.14363	14	25.6892	0.967073	14	22.2542	1.06161	14	9.65477	0.976699	14	20.6228	1.02112	13	26.9478
W5PL19	Uncharacterized protein	MYL12B	Uncharacterized protein OS=Ovis aries OX=9940 GN=MYL12B PE=4 SV=1 - [W5PL19_SHEEP]	12.28	2	2	3	171	19.6795	4.84326	0.835228	3	16.527	1.17846	3	4.00152	1.03806	3	1.84097	1.27832	3	9.97901	0.888632	3	11.0699	1.09634	3	8.70459	1.03623	3	0.00364647	1.15839	3	7.28867	0.848981	3	63.8956
W5Q5V9	IF rod domain-containing protein	KRT3	IF rod domain-containing protein OS=Ovis aries OX=9940 GN=KRT3 PE=3 SV=1 - [W5Q5V9_SHEEP]	11.29	2	11	24	620	64.6564	8.90967	1.27699	4	5.2738	0.996527	4	17.7526	1.27878	4	6.83478	1.49089	4	1.10999	1.45055	4	15.331	0.805993	4	5.77694	0.975328	4	2.40716	0.620262	4	15.9274	0.782199	4	13.5159
W5Q6F1	Starch binding domain 1	STBD1	Starch binding domain 1 OS=Ovis aries OX=9940 GN=STBD1 PE=4 SV=1 - [W5Q6F1_SHEEP]	27.01	8	8	12	274	30.1027	5.77002	0.922938	12	32.3988	0.836216	12	14.4114	0.96823	12	29.2139	0.801137	12	8.96961	1.03932	12	17.3266	1.01281	12	33.2065	1.28636	12	20.4261	1.08	12	24.423	1.08008	12	25.6792
W5PU40	Uncharacterized protein	RPL22	Uncharacterized protein OS=Ovis aries OX=9940 GN=RPL22 PE=4 SV=1 - [W5PU40_SHEEP]	21.71	2	2	2	129	14.8739	9.18799	1.0745	2	7.73554	0.955976	2	10.1012	1.0409	2	14.4177	0.669142	2	60.5652	1.08946	2	2.16566	0.994208	2	8.65352	0.848179	2	22.8332	1.23183	2	22.76	0.731922	2	14.4219
W5NUN8	Aldo_ket_red domain-containing protein	AKR1A1	Aldo_ket_red domain-containing protein OS=Ovis aries OX=9940 GN=AKR1A1 PE=4 SV=1 - [W5NUN8_SHEEP]	22.15	8	8	10	325	36.567	7.26904	0.921506	10	14.1186	1.57639	10	14.2138	0.988098	10	3.71758	1.27948	10	19.6371	0.935457	10	13.8952	1.34415	10	14.3899	0.892427	10	6.93662	0.887702	10	10.0832	1.88451	10	25.6484
Q2TCH3	ATP-citrate synthase	ACLY	ATP-citrate synthase OS=Ovis aries OX=9940 GN=ACLY PE=2 SV=1 - [ACLY_SHEEP]	5.81	7	7	10	1101	120.857	7.23975	0.875643	10	15.8419	1.0768	10	10.3806	0.965688	10	18.8141	1.06741	10	11.1432	0.977621	10	4.67976	1.102	10	9.76715	0.874091	10	11.3836	1.27383	10	8.71859	0.85016	10	14.2313
W5P010	Uncharacterized protein	RAB1B	Uncharacterized protein OS=Ovis aries OX=9940 GN=RAB1B PE=4 SV=1 - [W5P010_SHEEP]	22.8	5	9	12	307	32.892	8.98291	1.37639	7	63.4858	0.98951	7	28.0435	1.0585	7	10.9906	1.04546	7	30.1122	0.904105	7	1.93255	0.904995	7	7.01925	0.946235	7	11.1798	1.10188	7	9.05159	0.791838	7	25.5658
W5QDM2	Proteasome subunit beta	PSMB5	Proteasome subunit beta OS=Ovis aries OX=9940 GN=PSMB5 PE=3 SV=1 - [W5QDM2_SHEEP]	25.1	6	6	8	263	28.6913	7.02002	1.19199	8	19.3842	1.41769	8	12.791	1.19825	8	11.7346	1.24335	8	12.9389	0.853138	8	15.4618	1.10685	8	9.08308	0.802048	8	8.27032	0.756751	8	33.4249	1.46726	8	24.1352
W5PGW9	Uncharacterized protein	TNFAIP6	Uncharacterized protein OS=Ovis aries OX=9940 GN=TNFAIP6 PE=4 SV=1 - [W5PGW9_SHEEP]	24.29	6	6	7	280	31.3684	6.97607	0.579087	7	25.7915	0.935732	7	30.2355	0.577817	7	26.4744	0.452459	6	78.2199	1.13692	7	13.8296	1.16331	7	14.6447	0.436548	7	33.2439	2.17983	7	14.8232	0.803337	3	20.4925
W5QGX4	Fe2OG dioxygenase domain-containing protein	P3H1	Fe2OG dioxygenase domain-containing protein OS=Ovis aries OX=9940 GN=P3H1 PE=4 SV=1 - [W5QGX4_SHEEP]	7.07	4	4	6	736	82.9861	5.26221	0.874477	6	10.7345	0.969508	6	42.6551	1.01886	6	13.7037	0.90842	6	12.2997	1.10599	6	7.29264	1.04224	6	9.69493	1.19394	6	10.995	1.02029	6	20.0214	1.10126	6	22.2123
W5NQC6	Uncharacterized protein	ECHS1	Uncharacterized protein OS=Ovis aries OX=9940 GN=ECHS1 PE=3 SV=1 - [W5NQC6_SHEEP]	20.62	6	6	9	291	31.0989	7.63525	1.10943	9	17.9309	0.679237	9	17.6103	0.920733	9	20.6065	0.830199	9	19.2549	0.875457	9	24.562	0.961132	9	34.1538	1.16175	9	29.1083	1.1441	9	22.3834	0.92164	9	78.3786
W5Q233	Uncharacterized protein	VCAN	Uncharacterized protein OS=Ovis aries OX=9940 GN=VCAN PE=4 SV=1 - [W5Q233_SHEEP]	2.34	10	10	15	3375	368.279	4.56396	0.877039	15	39.5592	0.841726	15	53.5806	0.982593	15	21.7674	0.742878	15	37.8427	1.16673	15	8.06174	1.04553	15	10.702	0.666532	15	21.422	1.44201	15	22.6654	0.748108	11	28.8252
W5QIH4	MARCKS like 1	MARCKSL1	MARCKS like 1 OS=Ovis aries OX=9940 GN=MARCKSL1 PE=4 SV=1 - [W5QIH4_SHEEP]	9.13	2	2	4	241	24.9323	6.81494	1.06208	4	55.2836	0.690194	4	5.66193	0.756279	4	9.80861	0.724349	4	22.709	1.13436	4	2.28283	0.881604	4	7.90479	0.92801	4	12.6893	1.33089	4	27.7556	0.776488	4	47.6268
P00349	6-phosphogluconate dehydrogenase, decarboxylating	PGD	6-phosphogluconate dehydrogenase, decarboxylating OS=Ovis aries OX=9940 GN=PGD PE=1 SV=4 - [6PGD_SHEEP]	10.14	5	5	7	483	52.936	7.69385	0.841873	7	34.1128	1.19834	7	19.0704	0.887925	7	4.16076	1.11771	7	8.7197	1.00442	7	9.89717	1.11934	7	9.47966	0.894496	7	7.70459	1.2814	7	15.8759	1.05254	7	48.6083
W5NYT2	Uncharacterized protein	PBXIP1	Uncharacterized protein OS=Ovis aries OX=9940 GN=PBXIP1 PE=4 SV=1 - [W5NYT2_SHEEP]	6.53	4	4	5	689	76.509	5.26221	1.01047	5	17.962	1.05477	5	21.0141	0.88635	5	23.1452	0.73482	5	23.3095	1.10665	5	16.2006	0.922884	5	10.7338	1.13907	5	35.1229	0.962985	5	42.4853	1.63104	5	157.153
W5PU43	Uncharacterized protein	SON	Uncharacterized protein OS=Ovis aries OX=9940 GN=SON PE=4 SV=1 - [W5PU43_SHEEP]	4.57	8	8	9	2406	260.495	5.64307	0.876985	9	14.3363	0.892555	9	9.21205	0.951775	9	17.6353	1.04295	9	20.508	1.01483	9	20.4463	0.997808	9	7.58322	1.1738	9	28.6078	1.07148	9	13.8272	0.943072	9	41.0777
W5PJ56	Amidohydro-rel domain-containing protein	DPYSL2	Amidohydro-rel domain-containing protein OS=Ovis aries OX=9940 GN=DPYSL2 PE=4 SV=1 - [W5PJ56_SHEEP]	10.49	6	6	7	572	62.2386	6.37939	1.23165	7	32.7171	1.14946	7	64.7416	0.983584	7	21.9999	0.838571	7	22.3575	0.924684	7	5.99516	0.922567	7	5.20912	0.824651	7	5.1706	0.972483	7	24.8636	1.66517	7	64.0383
W5P5I6	Uncharacterized protein		Uncharacterized protein OS=Ovis aries OX=9940 PE=4 SV=1 - [W5P5I6_SHEEP]	27.42	4	4	10	124	14.1229	11.5317	0.784854	10	15.9875	0.501216	10	37.0735	0.726281	10	27.1206	0.857128	10	17.2308	0.806377	10	13.7866	0.788419	10	17.9163	1.29537	10	17.5148	1.65459	10	13.1533	0.51193	6	29.6757
W5NZX9	Spectrin beta chain	SPTBN1	Spectrin beta chain OS=Ovis aries OX=9940 GN=SPTBN1 PE=3 SV=1 - [W5NZX9_SHEEP]	3.47	6	10	14	2363	274.236	5.56689	1.89141	6	9.66633	0.748388	6	15.2289	1.09779	6	5.83897	0.690159	6	13.8959	1.00024	6	12.0908	0.773859	6	13.4762	0.729152	6	6.6244	0.883818	6	5.02174	1.57916	6	11.18
A0A173FE44	Prostaglandin E synthase (Fragment)		Prostaglandin E synthase (Fragment) OS=Ovis aries OX=9940 PE=2 SV=1 - [A0A173FE44_SHEEP]	31.67	3	3	9	60	6.99959	9.01221	0.905789	9	9.39049	1.00699	9	25.0005	1.04376	9	9.70002	1.13007	9	16.2649	1.11824	9	5.13443	1.00997	9	9.10925	1.22289	9	12.5849	0.98987	9	23.4958	0.785071	9	15.8193
A0A097GTW7	Progesterone receptor membrane component 1	PGRMC1	Progesterone receptor membrane component 1 OS=Ovis aries OX=9940 GN=PGRMC1 PE=2 SV=1 - [A0A097GTW7_SHEEP]	26.8	5	6	10	194	21.6187	4.70361	0.70606	9	10.2084	0.938933	9	54.208	1.02088	9	23.3808	0.781685	9	48.1696	0.919372	9	15.3758	1.36673	9	24.5869	1.19731	9	17.4174	1.13064	9	23.6482	0.882635	7	103.018
W5PVE3	Uncharacterized protein	POR	Uncharacterized protein OS=Ovis aries OX=9940 GN=POR PE=4 SV=1 - [W5PVE3_SHEEP]	12.79	10	10	13	649	72.7761	6.25244	0.803398	13	29.3848	0.847202	13	22.365	0.964399	13	7.7471	1.01387	13	14.1067	0.856436	13	15.6139	1.03897	13	13.3766	1.15908	13	14.103	1.2628	13	9.45319	0.7678	12	38.7766
W5NTE3	Histone H3		Histone H3 OS=Ovis aries OX=9940 PE=3 SV=1 - [W5NTE3_SHEEP]	33.81	1	6	22	139	15.5886	11.1069	0.36212	3	13.6647	0.561287	3	9.79895	0.402359	3	3.78418	0.967888	3	14.7081	0.661197	3	19.3228	0.980212	3	5.97905	2.01871	3	6.3379	1.59724	3	5.71723	0.727761	3	9.22112
C5IWT0	ADP-ribosylation factor 4	ARF4	ADP-ribosylation factor 4 OS=Ovis aries OX=9940 GN=ARF4 PE=2 SV=1 - [C5IWT0_SHEEP]	17.22	3	4	5	180	20.5146	6.18896	0.734441	4	32.2968	0.93271	4	26.8176	1.15474	4	6.22743	1.11429	4	32.8557	0.903377	4	33.9275	1.0955	4	15.7395	0.965324	4	1.80994	1.22432	4	10.723	0.574303	4	21.9066
W5PTP8	Uncharacterized protein	HK2	Uncharacterized protein OS=Ovis aries OX=9940 GN=HK2 PE=3 SV=1 - [W5PTP8_SHEEP]	5.31	4	6	10	922	102.839	5.94775	1.02407	5	15.216	0.89963	5	0.973555	1.07662	5	12.2522	1.003	5	3.07631	1.0142	5	16.4806	0.969573	5	14.6688	0.932902	5	3.76081	1.23682	5	16.2516	0.59041	5	41.2051
W5PKD3	Uncharacterized protein	GNAI2	Uncharacterized protein OS=Ovis aries OX=9940 GN=GNAI2 PE=4 SV=1 - [W5PKD3_SHEEP]	6.76	2	2	4	355	40.4511	5.5415	0.89736	4	19.8234	1.50739	4	30.2533	0.970097	4	21.4088	1.33974	4	16.1849	0.93979	4	9.63166	1.25372	4	15.338	0.915031	4	11.1333	0.735346	4	26.2843	1.9367	4	36.9704
W5QFZ8	Uncharacterized protein	LOC101109545	Uncharacterized protein OS=Ovis aries OX=9940 GN=LOC101109545 PE=3 SV=1 - [W5QFZ8_SHEEP]	12.32	3	3	5	203	23.3972	10.8579	0.565252	4	38.6583	0.707565	4	7.29152	0.793606	4	7.27104	0.781925	4	15.9577	0.778802	4	17.2389	0.852224	4	11.0282	1.2086	4	8.87991	1.59303	4	7.04251	0.748616	4	34.1515
W5P303	14-3-3 protein beta/alpha	YWHAB	14-3-3 protein beta/alpha OS=Ovis aries OX=9940 GN=YWHAB PE=3 SV=1 - [W5P303_SHEEP]	25.53	4	9	18	282	32.0298	4.84326	0.98348	6	27.8189	1.10828	6	21.6293	1.05682	6	38.6684	1.18246	6	22.3707	0.978112	6	27.5485	1.16592	6	8.28268	0.799515	6	18.0843	0.837544	6	19.6574	1.20851	6	16.5655
W5PV05	MPN domain-containing protein	PRPF8	MPN domain-containing protein OS=Ovis aries OX=9940 GN=PRPF8 PE=4 SV=1 - [W5PV05_SHEEP]	4.62	11	11	15	2338	273.726	8.83643	1.08343	15	32.4235	1.05301	15	48.3583	0.930082	15	8.73822	1.00714	15	25.9005	0.966967	15	20.5721	0.943959	15	26.703	1.0317	15	22.7486	0.911649	15	19.4911	1.44898	15	42.8369
W5NQW7	Uncharacterized protein	PLP1	Uncharacterized protein OS=Ovis aries OX=9940 GN=PLP1 PE=4 SV=1 - [W5NQW7_SHEEP]	4.14	1	1	2	266	28.8475	8.45557	0.627883	2	5.63033	0.57433	2	12.6954	0.346532	2	0.198797	0.280313	2	28.4724	0.255926	2	11.6629	0.424676	2	14.6766	0.964314	2	21.0591	1.49646	2	3.81168	8.24367	2	8.01964
Q9XS28	Aromatase	CYP19A1	Aromatase OS=Ovis aries OX=9940 GN=CYP19A1 PE=2 SV=1 - [CP19A_SHEEP]	7.16	4	4	6	503	57.9318	7.43018	0.896452	6	12.7135	0.809428	6	8.54412	1.05651	6	4.81686	0.924026	6	14.9397	0.877148	6	7.9666	0.886352	6	26.8167	1.73114	6	19.9031	0.879139	6	10.9067	0.990457	6	32.5716
W5Q3J3	Uncharacterized protein	COLGALT1	Uncharacterized protein OS=Ovis aries OX=9940 GN=COLGALT1 PE=4 SV=1 - [W5Q3J3_SHEEP]	7.8	6	6	9	628	72.1388	7.62061	0.992243	9	24.5642	0.717349	9	19.2978	0.898421	9	5.56497	0.873586	9	13.8586	0.970746	9	7.71083	0.957201	9	10.6584	1.25261	9	4.82006	1.16067	9	12.0607	0.813334	9	13.5433
W5NZR9	AAA domain-containing protein	PSMC1	AAA domain-containing protein OS=Ovis aries OX=9940 GN=PSMC1 PE=3 SV=1 - [W5NZR9_SHEEP]	10.71	3	5	7	448	50.1662	6.21436	1.09462	5	15.9142	1.63906	5	15.634	1.07912	5	4.62205	1.31468	5	10.059	0.895801	5	10.6476	1.22948	5	20.7227	0.822705	5	3.92763	0.782718	5	14.8068	1.80157	5	21.6512
A8VIE7	Alpha hemoglobin stabilizing protein (Fragment)	ERAF	Alpha hemoglobin stabilizing protein (Fragment) OS=Ovis aries OX=9940 GN=ERAF PE=2 SV=1 - [A8VIE7_SHEEP]	29.76	3	3	5	84	9.868	4.76709	0.873213	5	37.2173	2.10008	5	23.0418	1.2522	5	9.40422	2.48641	5	24.8004	0.893267	5	13.2423	1.49635	5	3.15035	0.777035	5	8.49561	0.551021	5	41.4809	1.21488	5	36.5848
W5NYH2	Nucleoside diphosphate kinase	NME1-NME2	Nucleoside diphosphate kinase OS=Ovis aries OX=9940 GN=NME1-NME2 PE=3 SV=1 - [W5NYH2_SHEEP]	37.69	6	6	9	268	30.2487	9.0415	1.00138	9	27.5318	1.16858	9	15.4439	0.936315	9	11.8507	1.16869	9	13.5685	0.814822	9	12.1086	1.06557	9	15.1819	1.03155	9	13.5553	0.971973	9	15.7886	1.24539	9	29.1503
W5Q537	Aspartate beta-hydroxylase	ASPH	Aspartate beta-hydroxylase OS=Ovis aries OX=9940 GN=ASPH PE=4 SV=1 - [W5Q537_SHEEP]	8.17	6	6	7	722	82.1721	5.23682	0.840909	7	20.0939	0.820173	7	34.112	0.963547	7	4.70792	0.960126	7	14.6166	0.958332	7	10.7876	0.934539	7	15.983	1.22704	7	13.897	1.25599	7	9.00273	0.993489	7	15.7435
W5Q633	Biliverdin reductase A	BLVRA	Biliverdin reductase A OS=Ovis aries OX=9940 GN=BLVRA PE=3 SV=1 - [W5Q633_SHEEP]	4.73	1	1	2	296	33.5914	6.18896	1.03008	2	5.38496	1.95536	2	20.4652	1.11048	2	0.251055	1.34237	2	9.76248	1.16507	2	21.587	1.3159	2	1.84079	0.789415	2	1.46902	0.602553	2	5.07074	2.11651	2	3.12367
W5NTT7	Fibrillar collagen NC1 domain-containing protein	COL1A2	Fibrillar collagen NC1 domain-containing protein OS=Ovis aries OX=9940 GN=COL1A2 PE=4 SV=1 - [W5NTT7_SHEEP]	3.89	6	6	10	1364	128.894	9.18799	4.37276	10	50.5526	0.735039	7	60.0006	0.768141	10	44.5856	0.553421	8	72.2826	0.537092	9	113.305	0.526511	8	67.0052	0.430836	9	72.9244	0.259868	10	84.1447	0.90057	7	36.1398
W5Q0A5	Uncharacterized protein	DDX5	Uncharacterized protein OS=Ovis aries OX=9940 GN=DDX5 PE=3 SV=1 - [W5Q0A5_SHEEP]	14.8	4	10	10	669	75.3501	9.31982	1.11033	4	8.16262	0.934107	4	15.5623	0.965449	4	8.41176	1.00274	4	19.6409	1.04071	4	18.888	0.931801	4	23.3176	0.988861	4	6.05462	1.10913	4	13.7738	0.958323	4	38.3377
W5QG19	Importin N-terminal domain-containing protein	XPO1	Importin N-terminal domain-containing protein OS=Ovis aries OX=9940 GN=XPO1 PE=4 SV=1 - [W5QG19_SHEEP]	2.89	3	3	5	1072	123.161	6.11279	0.958613	5	14.8793	1.44118	5	27.2895	1.07394	5	16.4634	1.15968	5	13.556	1.03721	5	17.1663	1.05124	5	15.3147	0.920411	5	32.1008	0.940785	5	20.0809	1.41537	5	12.0246
W5P995	PPR_long domain-containing protein	LRPPRC	PPR_long domain-containing protein OS=Ovis aries OX=9940 GN=LRPPRC PE=4 SV=1 - [W5P995_SHEEP]	6.66	10	10	11	1396	158.267	6.48096	0.852905	11	38.7309	0.842162	11	20.5053	0.882339	11	25.577	1.03045	11	19.6283	0.889423	11	2.72445	1.00069	11	8.29063	1.28356	11	17.015	1.16942	11	8.41331	0.999045	11	26.151
W5PXC8	SERPIN domain-containing protein	SERPINF2	SERPIN domain-containing protein OS=Ovis aries OX=9940 GN=SERPINF2 PE=3 SV=1 - [W5PXC8_SHEEP]	11	5	5	6	491	54.5761	6.34131	1.14671	6	12.8563	1.40441	6	14.6492	1.39458	6	7.97112	0.841459	6	7.20613	1.42068	6	4.42056	1.61092	6	18.4558	0.809538	6	6.40949	0.535336	6	13.3204	0.919219	6	59.7943
W5Q337	Glutaredoxin domain-containing protein	GLRX5	Glutaredoxin domain-containing protein OS=Ovis aries OX=9940 GN=GLRX5 PE=4 SV=1 - [W5Q337_SHEEP]	8.86	1	1	3	158	16.7607	7.98682	0.671476	3	1.31674	0.975007	3	56.8265	0.875559	3	1.23224	0.994521	3	14.6139	0.922365	3	1.18339	1.01359	3	13.0221	1.29218	3	9.29645	1.26122	3	9.47518	0.807433	3	5.47608
W5PQX4	Ribosomal protein	RPL10A	Ribosomal protein OS=Ovis aries OX=9940 GN=RPL10A PE=3 SV=1 - [W5PQX4_SHEEP]	26.73	5	5	7	217	24.7875	9.89111	0.854552	7	10.3218	0.822378	7	23.7282	0.920148	7	17.1946	1.02209	7	30.1121	0.934468	7	27.7593	1.06572	7	8.49905	0.893502	7	10.4536	1.41782	7	18.8876	0.857626	7	57.0987
W5P1M1	4Fe-4S ferredoxin-type domain-containing protein	ETFDH	4Fe-4S ferredoxin-type domain-containing protein OS=Ovis aries OX=9940 GN=ETFDH PE=4 SV=1 - [W5P1M1_SHEEP]	10.05	6	6	8	617	68.5799	7.41553	1.66843	8	21.4759	0.785754	8	21.7692	0.878958	8	20.0359	0.872682	8	26.6872	1.03521	8	26.4363	0.70977	8	30.0851	1.11779	8	11.598	0.947687	8	22.4817	0.847763	8	38.8182
W5P4I2	Peptidase A1 domain-containing protein		Peptidase A1 domain-containing protein OS=Ovis aries OX=9940 PE=3 SV=1 - [W5P4I2_SHEEP]	7.89	1	3	8	380	40.4463	7.85498	1.1201	4	46.8195	0.753514	4	11.7847	0.931963	4	5.08389	0.88824	4	14.9755	0.975462	4	6.2357	0.851611	4	4.85344	1.15303	4	16.0409	1.16	4	15.6329	0.809713	4	26.6161
W5NS43	Aldedh domain-containing protein	ALDH6A1	Aldedh domain-containing protein OS=Ovis aries OX=9940 GN=ALDH6A1 PE=4 SV=1 - [W5NS43_SHEEP]	6.9	4	4	4	536	58.1225	7.79639	1.1069	4	21.7701	0.864477	4	13.4806	0.870498	4	1.13798	0.806754	4	4.67464	0.886019	4	4.99821	0.990565	4	7.68032	1.14709	4	2.23821	1.20094	4	2.73302	1.11529	4	35.8715
W5P8R0	Uncharacterized protein	NDUFA4	Uncharacterized protein OS=Ovis aries OX=9940 GN=NDUFA4 PE=4 SV=1 - [W5P8R0_SHEEP]	41.46	5	5	10	82	9.34887	9.5835	1.21049	10	68.4746	0.855251	10	11.556	0.870059	10	13.8182	0.93367	10	11.0713	0.76366	10	13.5949	1.0246	10	20.4902	1.18721	10	20.1194	0.978396	10	36.2305	0.940788	10	47.0668
W5Q540	Lactamase_B domain-containing protein	HAGH	Lactamase_B domain-containing protein OS=Ovis aries OX=9940 GN=HAGH PE=3 SV=1 - [W5Q540_SHEEP]	9.09	2	2	4	308	33.9325	7.82568	1.42747	4	12.0194	1.27678	4	18.1264	1.23259	4	11.3723	1.24457	4	22.9524	1.26075	4	20.3636	1.18934	4	5.17961	0.813037	4	3.17362	0.63046	4	14.5681	1.26764	4	17.4116
W5PVU5	Proteasome subunit beta	PSMB7	Proteasome subunit beta OS=Ovis aries OX=9940 GN=PSMB7 PE=3 SV=1 - [W5PVU5_SHEEP]	11.55	4	4	4	277	29.9041	7.29834	1.05957	4	8.68354	1.64624	4	4.2209	1.25771	4	17.6172	1.29291	4	4.27363	0.974073	4	9.01514	1.37734	4	9.64979	0.76068	4	1.71607	0.704349	4	17.7746	1.45602	4	19.1109
W5PF12	Uncharacterized protein	HSD17B10	Uncharacterized protein OS=Ovis aries OX=9940 GN=HSD17B10 PE=3 SV=1 - [W5PF12_SHEEP]	11.11	3	3	9	261	27.1523	8.27979	1.27923	9	30.06	1.44557	9	59.7619	0.909327	9	30.7956	0.890113	9	28.7796	1.01661	9	23.4145	0.846299	9	67.9586	0.797347	9	13.0902	0.740064	9	50.2245	1.43218	9	62.3305
W5Q2P3	Leucine zipper and EF-hand containing transmembrane protein 1	LETM1	Leucine zipper and EF-hand containing transmembrane protein 1 OS=Ovis aries OX=9940 GN=LETM1 PE=4 SV=1 - [W5Q2P3_SHEEP]	9.04	6	6	7	730	81.39	6.20166	1.11576	7	40.1848	0.742001	7	12.1038	0.882363	7	7.09611	0.909882	7	35.0731	0.900375	7	14.9808	0.946826	7	9.28305	1.2692	7	7.50404	1.10292	7	11.1707	0.872762	7	33.5914
W5PJ45	Structural maintenance of chromosomes protein	SMC3	Structural maintenance of chromosomes protein OS=Ovis aries OX=9940 GN=SMC3 PE=3 SV=1 - [W5PJ45_SHEEP]	8.05	10	10	10	1217	141.454	7.18115	0.96138	10	26.7266	0.924144	10	24.7321	0.924058	10	32.6282	0.854253	10	16.2369	1.00155	10	16.8131	0.971336	10	15.4194	1.12953	10	23.9715	1.10113	10	22.7484	0.829823	10	23.2109
W5PG93	Uncharacterized protein	HP1BP3	Uncharacterized protein OS=Ovis aries OX=9940 GN=HP1BP3 PE=4 SV=1 - [W5PG93_SHEEP]	17.36	9	9	11	553	61.0274	9.72998	0.700045	11	18.2602	0.776864	11	30.9037	0.768238	11	26.0471	0.725756	11	23.5529	0.82811	11	33.4821	0.991661	11	14.29	1.61891	11	12.648	1.26852	11	20.8554	0.874773	10	37.2706
W5PUJ4	Uncharacterized protein	SYNCRIP	Uncharacterized protein OS=Ovis aries OX=9940 GN=SYNCRIP PE=4 SV=1 - [W5PUJ4_SHEEP]	10.5	2	7	11	638	71.1314	8.48486	1.42829	2	22.8594	0.775815	2	6.35228	1.2082	2	3.61211	1.01877	2	46.7711	1.2053	2	4.86103	0.940261	2	34.5451	0.822959	2	10.6016	0.852853	2	20.2586	0.811533	2	68.948
W5PCK4	Uncharacterized protein	HNRNPR	Uncharacterized protein OS=Ovis aries OX=9940 GN=HNRNPR PE=4 SV=1 - [W5PCK4_SHEEP]	9	1	6	10	633	70.8592	7.91357	1.139	1		0.703777	1		0.98324	1		1.02531	1		0.979088	1		0.858021	1		1.02152	1		1.23746	1		0.649529	1
W5Q4S3	Uncharacterized protein	RPL3	Uncharacterized protein OS=Ovis aries OX=9940 GN=RPL3 PE=3 SV=1 - [W5Q4S3_SHEEP]	16.63	9	9	16	403	46.0228	10.228	0.775501	16	42.869	0.947947	16	38.6506	0.795892	16	23.5111	0.912118	16	28.6214	0.831693	16	22.6548	0.892886	16	12.8633	1.17129	16	15.4944	1.39452	16	25.1358	0.944206	16	56.0555
W5P246	Transmembrane 9 superfamily member	TM9SF2	Transmembrane 9 superfamily member OS=Ovis aries OX=9940 GN=TM9SF2 PE=3 SV=1 - [W5P246_SHEEP]	7.36	5	5	8	666	76.0836	7.53271	0.964985	8	43.933	0.921041	8	26.1951	0.984313	8	12.1355	0.783811	8	7.19157	1.02576	8	20.4262	0.997175	8	9.09276	1.09956	8	33.3787	1.02816	8	41.5815	1.32251	8	36.181
Q30B80	40S ribosomal protein S12 (Fragment)		40S ribosomal protein S12 (Fragment) OS=Ovis aries OX=9940 PE=2 SV=1 - [Q30B80_SHEEP]	20.63	2	2	3	126	13.6501	6.31592	0.700019	3	24.0102	0.814545	3	27.055	0.803307	3	3.66497	1.20861	3	14.3146	0.877745	3	0.949882	1.20675	3	12.0456	0.937449	3	12.6508	1.48338	3	11.8393	0.765263	3	41.4704
W5P375	Uncharacterized protein	TCP1	Uncharacterized protein OS=Ovis aries OX=9940 GN=TCP1 PE=3 SV=1 - [W5P375_SHEEP]	8.06	5	5	7	558	60.4838	6.12549	1.31199	7	54.4388	0.899808	7	17.5439	0.840648	7	25.1766	0.922832	7	12.5616	1.09945	7	13.538	0.868095	7	23.1497	0.859773	7	8.41706	1.1265	7	29.6707	1.14723	7	22.1429
W5Q675	S5 DRBM domain-containing protein	RPS2	S5 DRBM domain-containing protein OS=Ovis aries OX=9940 GN=RPS2 PE=3 SV=1 - [W5Q675_SHEEP]	15.38	5	5	10	299	31.8329	9.979	0.600204	10	26.8325	0.887264	10	70.3423	0.797364	10	18.5468	1.03323	10	18.5069	0.788645	10	14.9087	0.909249	10	21.5973	1.26155	10	18.6112	1.39221	10	11.038	1.07511	10	47.8364
W5PA79	Uncharacterized protein	SF3A1	Uncharacterized protein OS=Ovis aries OX=9940 GN=SF3A1 PE=4 SV=1 - [W5PA79_SHEEP]	5.35	3	3	3	785	87.7219	5.19873	0.989217	3	24.7117	0.765825	3	1.81033	0.914587	3	16.9053	0.949806	3	0.48113	0.858494	3	31.1073	1.22732	3	21.3762	1.0517	3	0.241371	1.22413	3	5.97267	0.669757	3	1.79316
W5PW97	AAA domain-containing protein	PSMC5	AAA domain-containing protein OS=Ovis aries OX=9940 GN=PSMC5 PE=3 SV=1 - [W5PW97_SHEEP]	11.89	3	5	5	412	46.2945	8.41162	0.993831	3	22.5137	1.53853	3	17.5456	1.21584	3	3.39642	1.30193	3	3.20914	0.972575	3	9.84414	1.22281	3	5.24811	0.875173	3	1.19617	0.900911	3	3.56828	1.42807	3	38.6256
B8Y8S3	LEDGF/p75	PSIP1	LEDGF/p75 OS=Ovis aries OX=9940 GN=PSIP1 PE=2 SV=1 - [B8Y8S3_SHEEP]	13.21	8	8	10	530	60.1677	9.12939	0.862794	10	33.2358	1.10398	10	30.2831	1.0735	10	22.032	1.17676	10	14.2044	0.987645	10	11.7679	0.950011	10	0.966079	1.16483	10	17.719	1.11229	10	28.8606	1.07717	9	30.5245
W5NRD1	PHB domain-containing protein	ERLIN2	PHB domain-containing protein OS=Ovis aries OX=9940 GN=ERLIN2 PE=4 SV=1 - [W5NRD1_SHEEP]	14.2	2	5	6	338	37.6643	5.49072	0.67923	2	22.3747	1.0252	2	62.112	0.891924	2	0.55067	1.00483	2	4.05699	0.833531	2	5.86933	0.894268	2	7.91945	1.30975	2	14.1843	1.30436	2	3.67296	0.973796	2	82.5099
W5PUT3	Uncharacterized protein	FUBP1	Uncharacterized protein OS=Ovis aries OX=9940 GN=FUBP1 PE=4 SV=1 - [W5PUT3_SHEEP]	8.75	5	6	8	663	69.8936	7.60596	1.09172	6	6.43167	0.901931	6	49.7226	1.02509	6	4.74536	1.20861	6	35.5097	1.06028	6	14.1902	1.06815	6	6.08777	0.754287	6	17.5342	1.19689	6	14.5285	0.635003	6	13.635
W5P913	Uncharacterized protein	ATP5MPL	Uncharacterized protein OS=Ovis aries OX=9940 GN=ATP5MPL PE=4 SV=1 - [W5P913_SHEEP]	30	2	2	9	60	6.82963	9.99365	0.779453	8	28.3368	1.24497	7	54.4046	0.96717	9	40.219	1.10169	8	22.6403	1.0224	9	14.9555	1.05157	9	18.0757	1.37639	9	24.2227	0.884245	9	44.6773	1.25651	7	21.5801
O97932	Branched-chain-amino-acid aminotransferase (Fragment)	BCAT2	Branched-chain-amino-acid aminotransferase (Fragment) OS=Ovis aries OX=9940 GN=BCAT2 PE=2 SV=1 - [O97932_SHEEP]	9.92	4	4	6	373	42.1488	7.75244	0.866174	6	37.9454	1.19149	6	18.6326	0.881261	6	15.4264	0.828886	6	16.0491	0.97194	6	13.9433	1.33969	6	29.3062	1.22575	6	5.32022	0.999975	6	6.03708	0.905922	6	9.38264
W5QDT3	Dolichyl-diphosphooligosaccharide--protein glycosyltransferase subunit DAD1	DAD1	Dolichyl-diphosphooligosaccharide--protein glycosyltransferase subunit DAD1 OS=Ovis aries OX=9940 GN=DAD1 PE=3 SV=1 - [W5QDT3_SHEEP]	35.4	4	4	5	113	12.4866	7.07861	0.848826	4	6.5746	1.19948	4	8.83579	0.801955	4	14.1119	1.04226	4	31.4449	0.957142	4	8.3215	1.38022	4	17.0774	0.992334	4	22.452	1.0724	4	25.3067	1.63764	4	35.7675
W5Q681	Uncharacterized protein	NONO	Uncharacterized protein OS=Ovis aries OX=9940 GN=NONO PE=4 SV=1 - [W5Q681_SHEEP]	17.2	8	9	13	471	54.1883	9.0708	1.04613	12	24.4945	0.867373	12	18.4108	0.962375	12	8.47983	0.922888	12	25.5267	0.984993	12	5.48028	0.932765	12	9.48605	0.949778	12	12.543	1.19957	12	13.2245	0.807057	12	32.7564
W5PBS4	Uncharacterized protein	LRP1	Uncharacterized protein OS=Ovis aries OX=9940 GN=LRP1 PE=4 SV=1 - [W5PBS4_SHEEP]	2.36	10	10	11	4526	502.225	5.47803	1.12431	11	31.2571	1.09832	11	21.941	1.09462	11	7.66499	0.906824	11	16.3763	1.03707	11	17.747	0.909414	11	18.124	1.08479	11	12.0569	0.844206	11	23.4616	1.20222	11	21.3937
W5PTN4	LEM domain-containing protein	TMPO	LEM domain-containing protein OS=Ovis aries OX=9940 GN=TMPO PE=4 SV=1 - [W5PTN4_SHEEP]	16.67	6	6	8	366	41.1405	9.43701	0.957753	8	38.0693	0.904694	8	55.5108	1.01567	8	21.7219	1.02258	8	28.2229	1.10649	8	28.0609	0.804549	8	22.8865	1.1727	8	26.2913	0.820495	8	67.2484	1.07542	7	41.2961
W5Q1B2	SF3b1 domain-containing protein	SF3B1	SF3b1 domain-containing protein OS=Ovis aries OX=9940 GN=SF3B1 PE=4 SV=1 - [W5Q1B2_SHEEP]	6.44	6	6	6	1304	145.765	7.09326	0.898239	6	11.4197	1.04937	6	16.853	1.02915	6	21.6169	0.993475	6	6.28455	1.14412	6	9.93077	1.00301	6	23.2418	1.09362	6	14.5488	1.047	6	20.1874	1.0202	6	30.8219
W5PLB7	Peptidoglycan-recognition protein	PGLYRP1	Peptidoglycan-recognition protein OS=Ovis aries OX=9940 GN=PGLYRP1 PE=3 SV=1 - [W5PLB7_SHEEP]	16.1	3	3	4	205	22.6175	9.31982	0.934268	4	36.4453	1.47728	4	53.9784	0.983548	4	22.9492	2.25309	4	106.937	1.16981	4	6.00822	0.988556	4	8.22518	0.67136	4	42.7359	0.598375	4	34.2541	1.34465	4	21.8173
W5QBN6	Dihydrolipoamide acetyltransferase component of pyruvate dehydrogenase complex	PDHX	Dihydrolipoamide acetyltransferase component of pyruvate dehydrogenase complex OS=Ovis aries OX=9940 GN=PDHX PE=3 SV=1 - [W5QBN6_SHEEP]	8.78	4	4	5	501	53.8905	8.52881	1.41419	5	50.575	0.87286	5	27.6603	1.0127	5	6.64319	1.16561	5	8.11576	0.992404	5	12.8568	0.875177	5	29.3731	1.05725	5	14.961	0.905455	5	17.8007	1.30712	5	38.4476
W5PR16	AB hydrolase-1 domain-containing protein	ABHD11	AB hydrolase-1 domain-containing protein OS=Ovis aries OX=9940 GN=ABHD11 PE=4 SV=1 - [W5PR16_SHEEP]	9.55	2	2	3	314	34.5648	9.01221	1.16653	3	36.2855	1.05192	3	28.6084	1.26948	3	0.298104	0.890179	3	12.7471	1.32842	3	43.2953	0.769886	3	74.0565	0.848334	3	50.6531	0.66195	3	42.7842	0.533849	3	44.7472
W5QHM6	26S proteasome non-ATPase regulatory subunit 1	PSMD1	26S proteasome non-ATPase regulatory subunit 1 OS=Ovis aries OX=9940 GN=PSMD1 PE=3 SV=1 - [W5QHM6_SHEEP]	5.56	5	5	7	953	105.879	5.38916	0.998061	7	19.7961	1.5086	7	21.818	1.04929	7	7.90951	1.36516	7	8.46027	0.86896	7	6.24402	1.19012	7	16.5489	1.00623	7	10.3422	0.911438	7	12.1571	1.29106	7	14.8811
W5QH58	J domain-containing protein	DNAJB11	J domain-containing protein OS=Ovis aries OX=9940 GN=DNAJB11 PE=4 SV=1 - [W5QH58_SHEEP]	14.8	5	5	6	358	40.4786	6.31592	0.778714	6	24.5281	1.07808	6	34.8458	1.09962	6	17.2223	1.04277	6	33.6469	1.0317	6	12.248	0.797498	6	7.25021	1.08532	6	29.8297	0.793581	6	13.8322	0.996259	6	48.8148
W5Q9F1	Signal sequence receptor subunit 1	SSR1	Signal sequence receptor subunit 1 OS=Ovis aries OX=9940 GN=SSR1 PE=4 SV=1 - [W5Q9F1_SHEEP]	3.93	1	1	3	280	31.3778	4.42432	0.809585	3	1.30179	0.74425	3	10.7898	0.981247	3	3.58359	0.974775	3	32.4124	1.10964	3	5.26917	0.820988	3	15.8719	1.37391	3	8.42634	1.0949	3	13.4753	0.734092	3	15.7924
W5PRM4	Pyruvate dehydrogenase E1 component subunit beta	PDHB	Pyruvate dehydrogenase E1 component subunit beta OS=Ovis aries OX=9940 GN=PDHB PE=4 SV=1 - [W5PRM4_SHEEP]	7.74	2	2	4	349	38.0624	6.17627	2.07429	4	50.1933	0.921864	4	75.7905	0.754998	4	4.99232	0.779279	4	56.2074	0.906356	4	25.6349	0.847745	4	30.7786	0.867001	4	4.53327	0.664391	4	16.8085	0.927004	4	32.1498
W5NQ88	Uncharacterized protein	LAMA1	Uncharacterized protein OS=Ovis aries OX=9940 GN=LAMA1 PE=4 SV=1 - [W5NQ88_SHEEP]	1.69	5	5	6	3077	336.053	6.12549	0.971598	6	23.7952	0.784468	6	10.5039	1.0202	6	9.79696	0.812501	6	29.6783	1.14132	6	13.9456	0.851571	6	11.3422	1.01001	6	18.7157	1.23284	6	10.0239	0.8858	5	50.4067
W5P5E2	Uncharacterized protein	MCCC2	Uncharacterized protein OS=Ovis aries OX=9940 GN=MCCC2 PE=4 SV=1 - [W5P5E2_SHEEP]	11.55	5	5	5	563	61.0834	8.17725	1.05301	5	12.7037	0.905669	5	6.22817	1.09335	5	15.788	0.910826	5	4.93388	1.25614	5	27.3374	0.970063	5	17.1513	0.89134	5	30.0173	0.793247	5	7.73512	1.20698	5	33.041
W5P4I5	Uncharacterized protein	HNRNPH3	Uncharacterized protein OS=Ovis aries OX=9940 GN=HNRNPH3 PE=4 SV=1 - [W5P4I5_SHEEP]	13.87	4	5	6	346	36.906	6.69775	0.995606	5	25.8096	0.809932	5	24.3015	1.0167	5	21.2466	1.25702	5	43.3075	0.966178	5	15.7941	0.795913	5	12.1541	0.962518	5	40.9149	1.18067	5	36.3377	0.821562	5	39.1691
W5PVD4	GTP:AMP phosphotransferase AK3, mitochondrial	AK3	GTP:AMP phosphotransferase AK3, mitochondrial OS=Ovis aries OX=9940 GN=AK3 PE=3 SV=1 - [W5PVD4_SHEEP]	14.54	3	3	4	227	25.6825	9.0415	0.74164	4	24.3223	1.09188	4	0.459934	0.883482	4	14.6397	0.955802	4	17.1384	1.02075	4	16.9396	1.03233	4	6.18493	1.16373	4	21.87	1.22971	4	10.4425	1.38746	4	37.9733
W5Q9G8	Uncharacterized protein	ECI1	Uncharacterized protein OS=Ovis aries OX=9940 GN=ECI1 PE=4 SV=1 - [W5Q9G8_SHEEP]	8.85	3	3	6	305	33.3395	8.36768	0.828415	6	21.4615	1.01655	6	18.3239	1.00356	6	5.49379	1.02605	6	15.0727	1.03933	6	2.94485	0.848146	6	8.64166	1.25104	6	6.08991	1.11352	6	10.721	1.05196	6	13.2556
P05028	Sodium/potassium-transporting ATPase subunit beta-1	ATP1B1	Sodium/potassium-transporting ATPase subunit beta-1 OS=Ovis aries OX=9940 GN=ATP1B1 PE=2 SV=1 - [AT1B1_SHEEP]	22.11	6	6	7	303	35.0488	8.51416	0.975894	7	16.1077	1.30797	7	46.5227	0.884558	7	31.3948	0.772333	7	29.0335	0.901999	7	19.0301	0.912019	7	27.8111	1.16207	7	25.3103	0.914272	7	42.1947	1.50912	7	60.037
W5PAX1	Uncharacterized protein	GCLC	Uncharacterized protein OS=Ovis aries OX=9940 GN=GCLC PE=4 SV=1 - [W5PAX1_SHEEP]	15.48	7	7	8	588	66.7282	5.51611	0.927512	8	21.4732	1.44466	8	34.0397	1.07952	8	14.7011	1.38943	8	12.0099	1.09945	8	11.5749	1.20853	8	18.0783	0.859247	8	13.4625	0.928597	8	23.1299	1.50369	8	24.4916
W5NSU9	Uncharacterized protein		Uncharacterized protein OS=Ovis aries OX=9940 PE=3 SV=1 - [W5NSU9_SHEEP]	25.62	1	4	6	121	14.1091	10.4624	0.822093	1		0.549669	1		0.789814	1		0.770546	1		0.742687	1		1.1489	1		1.15409	1		1.56411	1		0.627404	1
W5PUU6	Uncharacterized protein	RPL35	Uncharacterized protein OS=Ovis aries OX=9940 GN=RPL35 PE=3 SV=1 - [W5PUU6_SHEEP]	29.91	1	5	7	107	12.4914	10.9019	0.561865	1		0.601651	1		0.722	1		0.856881	1		0.769028	1		0.845844	1		1.17064	1		1.77136	1		0.65268	1
B6EBS6	Proteasome subunit alpha type	PSMA6	Proteasome subunit alpha type OS=Ovis aries OX=9940 GN=PSMA6 PE=2 SV=1 - [B6EBS6_SHEEP]	15.85	4	4	7	246	27.3548	6.75635	1.04248	7	14.3752	1.69253	7	10.8331	1.08705	7	2.70035	1.41935	7	9.03521	0.884072	7	11.6315	1.22173	7	25.0241	0.851516	7	6.71205	0.796673	7	5.11909	1.73267	7	21.5422
W5NXK7	GB1/RHD3-type G domain-containing protein	LOC101105481	GB1/RHD3-type G domain-containing protein OS=Ovis aries OX=9940 GN=LOC101105481 PE=4 SV=1 - [W5NXK7_SHEEP]	14.5	4	4	7	331	38.0684	5.40186	1.05421	7	43.6336	1.60086	7	35.0737	1.10583	7	7.55202	1.43419	7	33.8155	0.977985	7	17.6912	1.15173	7	34.9835	0.878444	7	9.59622	0.599097	7	12.5615	2.17845	7	29.4591
W5P2K9	L-type lectin-like domain-containing protein	LMAN2	L-type lectin-like domain-containing protein OS=Ovis aries OX=9940 GN=LMAN2 PE=4 SV=1 - [W5P2K9_SHEEP]	8.59	3	3	5	361	40.5423	7.18115	0.619755	5	11.6565	1.1852	5	12.2324	0.915937	5	3.51997	1.13555	5	15.9325	0.881407	5	2.00958	1.2391	5	4.26062	1.23915	5	2.36454	1.11812	5	1.92139	1.40129	5	50.9975
D4P8H6	Ribosomal protein L23a	rpl23a	Ribosomal protein L23a OS=Ovis aries OX=9940 GN=rpl23a PE=2 SV=1 - [D4P8H6_SHEEP]	38.46	9	9	12	156	17.6841	10.4478	0.705685	12	32.8663	0.6612	12	42.0611	0.907081	12	32.1086	0.905668	12	17.0148	0.80569	12	17.4084	0.907368	12	16.1197	1.17051	12	11.014	1.4554	12	17.651	0.696776	12	42.6316
B0FZM0	Ribosomal protein L14-like protein (Fragment)		Ribosomal protein L14-like protein (Fragment) OS=Ovis aries OX=9940 PE=2 SV=1 - [B0FZM0_SHEEP]	14.29	2	2	7	119	13.7916	10.8579	1.11045	7	49.6218	0.728726	7	9.99846	0.940092	7	15.2515	0.804463	7	26.1688	0.838987	7	17.9371	0.93402	7	7.93096	1.14926	7	15.445	1.16292	7	15.404	0.809208	7	44.4611
W5P5Q2	Uncharacterized protein	MVP	Uncharacterized protein OS=Ovis aries OX=9940 GN=MVP PE=4 SV=1 - [W5P5Q2_SHEEP]	2.35	3	3	4	892	99.1573	5.70654	1.02242	4	8.3652	0.815576	4	36.5177	1.57269	4	11.9904	1.22825	4	10.3529	1.64537	4	20.4326	0.997668	4	9.03148	0.644155	4	16.005	0.588968	4	7.56549	0.809618	4	89.9387
W5PT79	Uncharacterized protein	RNF123	Uncharacterized protein OS=Ovis aries OX=9940 GN=RNF123 PE=4 SV=1 - [W5PT79_SHEEP]	3.2	4	4	4	1313	147.13	7.59131	1.14876	4	24.8408	1.68452	4	9.02107	1.30618	4	4.20339	1.41326	4	24.5579	0.853171	4	19.2697	1.69435	4	15.4981	0.826472	4	9.50663	0.514167	4	29.288	1.4458	4	9.27526
W5PCF3	RNA binding motif protein 14	RBM14	RNA binding motif protein 14 OS=Ovis aries OX=9940 GN=RBM14 PE=4 SV=1 - [W5PCF3_SHEEP]	13.57	8	8	13	663	68.7095	9.65674	1.14328	13	46.408	0.932564	13	20.1068	1.00493	13	14.6014	0.849556	13	23.8605	1.07674	13	27.7993	0.848507	13	18.7352	1.10758	13	15.8104	1.00072	13	17.4325	0.797329	13	43.1026
W5P456	Uncharacterized protein	LOC101122717	Uncharacterized protein OS=Ovis aries OX=9940 GN=LOC101122717 PE=4 SV=1 - [W5P456_SHEEP]	38.61	7	7	11	101	10.8246	9.49561	0.875525	11	44.2676	0.697204	11	26.3354	1.03966	11	27.5869	0.892054	11	31.1598	0.976122	11	21.4732	0.84429	11	24.8236	1.44226	11	15.4479	1.05287	11	34.5106	0.674436	10	21.3508
W5PE01	Transgelin	TAGLN2	Transgelin OS=Ovis aries OX=9940 GN=TAGLN2 PE=3 SV=1 - [W5PE01_SHEEP]	9.7	2	2	2	237	26.3411	8.80713	1.24389	2	51.5142	1.16483	2	78.5618	1.26851	2	7.83176	1.37802	2	54.5469	0.872977	2	8.76486	1.09421	2	28.5768	0.685051	2	13.3848	0.829297	2	23.9015	1.1874	2	36.7237
W5QGP4	Apolipoprotein D	APOD	Apolipoprotein D OS=Ovis aries OX=9940 GN=APOD PE=3 SV=1 - [W5QGP4_SHEEP]	5.63	1	1	2	213	24.0863	5.60498	0.752792	2	3.31587	0.994084	2	5.04827	1.02457	2	0.0252333	0.925271	2	4.60502	1.16755	2	0.0685987	1.18619	2	1.98641	1.34812	2	0.717846	1.02743	2	0.27316	0.734846	2	37.6571
W5Q7Z9	LisH domain-containing protein	NOLC1	LisH domain-containing protein OS=Ovis aries OX=9940 GN=NOLC1 PE=4 SV=1 - [W5Q7Z9_SHEEP]	16.62	11	11	12	704	73.9588	9.46631	1.01701	12	12.9392	0.753666	12	33.5842	1.15956	12	11.1781	1.1182	12	17.352	1.17827	12	11.2689	0.674692	12	14.0561	0.976099	12	10.1771	1.12167	12	20.4587	0.791753	10	23.777
W5NVG7	Myosin_tail_1 domain-containing protein		Myosin_tail_1 domain-containing protein OS=Ovis aries OX=9940 PE=4 SV=1 - [W5NVG7_SHEEP]	34.38	1	5	8	128	14.8154	4.7417	5.32399	1		0.537568	1		0.741501	1		0.303576	1		0.269986	1		0.263715	1		0.262899	1		0.290848	1
W5PJX0	Uncharacterized protein	CCT6A	Uncharacterized protein OS=Ovis aries OX=9940 GN=CCT6A PE=3 SV=1 - [W5PJX0_SHEEP]	11.3	8	8	10	531	57.9056	6.75635	1.10988	10	26.2575	1.02046	10	20.3853	0.977315	10	6.74442	1.10833	10	29.1715	1.03506	10	17.8263	0.999863	10	23.654	0.852681	10	14.4354	1.07351	10	27.9049	1.13471	10	37.2221
C5IJ99	RHOA	RHOA	RHOA OS=Ovis aries OX=9940 GN=RHOA PE=2 SV=1 - [C5IJ99_SHEEP]	16.06	3	3	5	193	21.7541	6.1001	0.953993	5	9.42844	1.58915	5	35.4784	1.0261	5	5.45799	1.29527	5	7.93654	0.943485	5	9.31056	0.996852	5	7.98604	0.905472	5	15.8782	0.987226	5	6.39234	1.68156	5	28.7136
W5PYK0	Uncharacterized protein	EIF4A1	Uncharacterized protein OS=Ovis aries OX=9940 GN=EIF4A1 PE=3 SV=1 - [W5PYK0_SHEEP]	14.99	2	5	5	407	46.2527	5.59229	0.678284	2	68.2246	0.732519	2	23.9107	0.710505	2	35.2708	1.08677	2	1.39668	0.884583	2	15.6051	1.24845	2	2.29868	0.986593	2	13.8124	1.47804	2	26.3079	0.714617	2	17.4634
C5IWT4	Chromosome 21 open reading frame 33	C21orf33	Chromosome 21 open reading frame 33 OS=Ovis aries OX=9940 GN=C21orf33 PE=2 SV=1 - [C5IWT4_SHEEP]	30.29	6	6	7	274	28.5559	8.48486	0.813187	7	35.4302	1.06078	7	30.9783	0.947818	7	19.6856	1.11195	7	25.0965	0.956216	7	10.2032	1.17149	7	12.3256	1.14271	7	6.20824	1.12507	7	18.4857	1.02561	7	33.0953
W5PP03	ATP-synt_DE_N domain-containing protein	ATP5F1D	ATP-synt_DE_N domain-containing protein OS=Ovis aries OX=9940 GN=ATP5F1D PE=3 SV=1 - [W5PP03_SHEEP]	13.69	2	2	2	168	17.5552	5.24951	1.18928	2	99.9167	0.814721	2	12.3336	0.816017	2	5.00333	0.767954	2	2.07194	0.821831	2	32.6891	0.868287	2	13.7428	1.28881	2	29.6753	1.12411	2	19.1525	0.791373	2	7.72251
W5Q9B2	Uncharacterized protein	ARHGDIA	Uncharacterized protein OS=Ovis aries OX=9940 GN=ARHGDIA PE=4 SV=1 - [W5Q9B2_SHEEP]	47.09	7	7	9	206	23.6209	5.12256	1.05109	9	15.8873	1.57753	9	8.78172	1.03825	9	8.7161	1.36372	9	12.8712	0.921976	9	12.6603	1.17373	9	13.6102	0.756613	9	14.0138	0.900196	9	8.40242	1.56809	9	5.00851
W5P4E7	Cytochrome c oxidase subunit	COX6B1	Cytochrome c oxidase subunit OS=Ovis aries OX=9940 GN=COX6B1 PE=1 SV=1 - [W5P4E7_SHEEP]	46.51	6	6	14	86	10.1799	8.48486	0.917406	14	26.735	0.831723	14	19.2763	0.911408	14	15.482	0.942211	14	16.8077	0.909715	14	15.7764	1.09146	14	6.85118	1.1673	14	9.85706	1.21001	14	15.9429	0.906803	14	52.0043
W5Q702	IF rod domain-containing protein	KRT16	IF rod domain-containing protein OS=Ovis aries OX=9940 GN=KRT16 PE=3 SV=1 - [W5Q702_SHEEP]	10.9	1	5	7	367	41.0884	4.95752	1.2512	1		1.44061	1		1.25594	1		1.28285	1		1.11266	1		0.840932	1		1.32365	1		0.532697	1		1.27721	1
W5Q2U7	Uncharacterized protein	LOC101111462	Uncharacterized protein OS=Ovis aries OX=9940 GN=LOC101111462 PE=4 SV=1 - [W5Q2U7_SHEEP]	2.76	12	13	13	4278	480.176	6.37939	1.22223	12	28.6943	0.990123	12	25.5503	1.04639	12	14.4395	0.800284	12	16.3543	1.0927	12	14.7145	0.898624	12	11.3441	0.967892	12	8.33456	0.946735	12	19.0793	1.02614	12	13.888
W5Q0C0	Fe2OG dioxygenase domain-containing protein	PLOD3	Fe2OG dioxygenase domain-containing protein OS=Ovis aries OX=9940 GN=PLOD3 PE=4 SV=1 - [W5Q0C0_SHEEP]	4.64	4	4	7	755	86.3144	6.50732	0.773918	7	13.7159	1.04201	7	14.6278	0.839948	7	11.1171	0.857043	7	21.211	1.14536	7	11.5872	1.11234	7	14.313	1.27958	7	3.01333	1.22112	7	3.6956	1.17758	7	42.3829
G3FIP6	Glutathione peroxidase-1 (Fragment)		Glutathione peroxidase-1 (Fragment) OS=Ovis aries OX=9940 PE=2 SV=1 - [G3FIP6_SHEEP]	38.36	2	2	3	73	8.36017	7.23975	0.798207	3	35.5389	2.10076	3	3.11725	1.41393	3	34.015	1.27942	3	10.8915	0.96179	3	4.99255	1.7623	3	3.45458	0.602623	3	4.91154	0.511696	3	31.6029	2.05291	3	9.2091
W5PQF8	Uncharacterized protein	EPRS	Uncharacterized protein OS=Ovis aries OX=9940 GN=EPRS PE=3 SV=1 - [W5PQF8_SHEEP]	4.96	6	6	6	1511	169.911	7.40088	0.969063	6	22.4729	0.806466	6	79.8264	0.916767	6	12.8902	1.05277	6	24.4311	1.12883	6	8.49136	0.899608	6	12.1021	0.92828	6	5.51051	1.22985	6	16.8722	1.12462	5	71.2864
W5PZR4	Transket_pyr domain-containing protein	OGDH	Transket_pyr domain-containing protein OS=Ovis aries OX=9940 GN=OGDH PE=4 SV=1 - [W5PZR4_SHEEP]	7.33	8	8	9	1023	115.891	6.84424	1.76893	9	93.6144	0.824114	9	16.8881	0.882498	9	10.5914	0.829178	9	17.6833	0.773814	9	21.7048	0.910734	9	57.8711	1.02273	9	11.9132	1.08157	9	27.1593	0.748352	9	27.6148
W5P1M4	Uncharacterized protein	ACAA2	Uncharacterized protein OS=Ovis aries OX=9940 GN=ACAA2 PE=3 SV=1 - [W5P1M4_SHEEP]	17.56	7	7	9	393	41.6483	7.91357	0.981007	9	66.4561	0.839671	9	21.9753	0.872549	9	17.0036	0.824815	9	20.7014	0.907934	9	28.0873	0.98232	9	31.4366	1.16865	9	22.8515	1.00514	9	40.2483	0.85398	9	55.1835
W5Q5P0	DnaJ homolog subfamily C member 10	DNAJC10	DnaJ homolog subfamily C member 10 OS=Ovis aries OX=9940 GN=DNAJC10 PE=4 SV=1 - [W5Q5P0_SHEEP]	9.33	8	8	15	793	91.3302	6.93213	0.912362	15	38.504	0.973657	15	21.8343	0.937629	15	13.5226	0.91249	15	27.1642	0.916306	15	20.2759	1.1001	15	13.4271	1.15899	15	13.2942	1.19793	15	21.2711	1.01467	15	21.6947
W5PQA3	Uncharacterized protein	MRPL28	Uncharacterized protein OS=Ovis aries OX=9940 GN=MRPL28 PE=4 SV=1 - [W5PQA3_SHEEP]	6.64	2	2	2	256	29.9349	9.11475	0.813198	2	21.6965	1.237	2	29.116	0.948422	2	21.0479	0.915063	2	23.5989	1.05742	2	0.600948	1.14432	2	26.6163	1.15275	2	34.6745	1.06438	2	17.4965	1.10227	2	15.9061
B0FZM7	Transaldolase 1 (Fragment)		Transaldolase 1 (Fragment) OS=Ovis aries OX=9940 PE=2 SV=1 - [B0FZM7_SHEEP]	28.99	5	6	6	169	18.8788	8.38232	0.796691	5	24.8432	1.57446	5	17.6426	1.09173	5	10.6745	1.68547	5	7.88201	0.925897	5	10.887	1.32193	5	11.2442	0.802517	5	5.11088	0.940199	5	16.5033	1.54067	5	14.0031
W5NZ47	Retinol-binding protein	RBP4	Retinol-binding protein OS=Ovis aries OX=9940 GN=RBP4 PE=3 SV=1 - [W5NZ47_SHEEP]	12.73	3	3	6	165	18.876	5.22412	1.21582	6	23.2989	1.15694	6	16.0156	1.19633	6	7.40318	0.793571	6	10.3646	1.27867	6	16.7145	1.24736	6	43.2877	0.657414	6	11.6792	0.869405	6	19.1996	1.05046	6	19.4255
W5P900	60S ribosomal protein L29	RPL29	60S ribosomal protein L29 OS=Ovis aries OX=9940 GN=RPL29 PE=3 SV=1 - [W5P900_SHEEP]	23.72	5	5	7	156	17.1226	11.8687	0.707441	7	54.4879	0.693348	7	53.9292	0.829192	7	36.9524	1.0409	7	16.4472	0.901307	7	27.5454	0.83508	7	16.8924	1.02728	7	12.5533	1.61936	7	13.5616	0.781042	7	50.5249
W5PQJ5	Uncharacterized protein	AMACR	Uncharacterized protein OS=Ovis aries OX=9940 GN=AMACR PE=4 SV=1 - [W5PQJ5_SHEEP]	8.83	3	3	3	385	42.3229	8.48486	0.859922	3	1.92564	1.29016	3	4.00353	0.989849	3	31.2143	1.07673	3	2.90562	1.14031	3	12.6762	1.06804	3	7.54785	1.11236	3	2.81224	1.025	3	10.5862	1.19462	3	5.69943
W5P4R1	FERM domain-containing protein	MSN	FERM domain-containing protein OS=Ovis aries OX=9940 GN=MSN PE=4 SV=1 - [W5P4R1_SHEEP]	14.29	10	14	19	665	77.4636	7.76709	1.37553	12	21.6759	0.950631	12	7.6238	1.0869	12	10.9853	0.998001	12	12.7376	0.922587	12	7.43492	0.922851	12	22.0745	0.805333	12	13.3794	1.06358	12	12.4241	0.962301	12	17.0299
W5Q750	Uncharacterized protein	PROS1	Uncharacterized protein OS=Ovis aries OX=9940 GN=PROS1 PE=4 SV=1 - [W5Q750_SHEEP]	6.38	4	4	5	674	75.0478	5.18604	0.985688	5	8.46882	1.5214	5	18.4209	1.16412	5	4.06502	1.26807	5	17.2021	1.48729	5	19.9594	1.08717	5	4.98355	0.966798	5	24.5595	0.595116	5	14.3936	1.10313	5	15.9418
W5PKD0	SAC domain-containing protein	SACM1L	SAC domain-containing protein OS=Ovis aries OX=9940 GN=SACM1L PE=4 SV=1 - [W5PKD0_SHEEP]	6.47	4	4	5	587	67.0212	7.40088	1.04439	5	73.7044	0.801748	5	8.19579	0.810159	5	4.17838	0.821828	5	29.592	0.991443	5	19.4025	0.920509	5	14.0066	1.21108	5	16.3827	1.1669	5	19.1787	0.784161	5	54.4232
W5NTJ6	Ribosomal_L28e domain-containing protein	RPL28	Ribosomal_L28e domain-containing protein OS=Ovis aries OX=9940 GN=RPL28 PE=4 SV=1 - [W5NTJ6_SHEEP]	27.74	4	4	5	137	15.6826	11.9712	0.839106	5	6.87008	0.712702	5	33.8932	0.865362	5	8.84064	1.0544	5	6.65353	0.818277	5	20.0702	0.927325	5	9.44594	1.01083	5	4.30442	1.44249	5	9.13772	0.558107	5	28.7586
W5P340	Superoxide dismutase	SOD2	Superoxide dismutase OS=Ovis aries OX=9940 GN=SOD2 PE=3 SV=1 - [W5P340_SHEEP]	17.43	5	5	6	218	24.1354	8.52881	0.742413	6	44.8189	0.954277	6	22.0767	0.859352	6	24.5507	0.840141	6	29.8575	0.986628	6	6.59366	1.84943	6	34.2349	0.893259	6	15.0384	1.30438	6	21.3883	1.00507	6	44.2905
W5Q9W3	Uncharacterized protein	ABCB7	Uncharacterized protein OS=Ovis aries OX=9940 GN=ABCB7 PE=4 SV=1 - [W5Q9W3_SHEEP]	7.85	6	6	6	752	82.8834	9.40771	0.990071	6	27.7013	1.04449	6	32.7593	1.0719	6	8.94642	1.10091	6	17.8461	0.982705	6	16.3607	0.998717	6	10.4397	1.1146	6	5.76539	1.00733	6	3.5752	1.15547	6	88.0325
W5Q9P7	Cofilin-1	CFL1	Cofilin-1 OS=Ovis aries OX=9940 GN=CFL1 PE=3 SV=1 - [W5Q9P7_SHEEP]	32.12	7	7	9	165	18.3756	8.00146	0.941043	9	10.9872	1.11662	9	7.10786	0.957531	9	5.57612	1.2491	9	17.3988	0.898769	9	17.956	1.04364	9	10.7082	0.997111	9	7.2686	1.16877	9	9.48482	0.796887	9	18.1959
W5P9A0	Succinate-semialdehyde dehydrogenase	ALDH5A1	Succinate-semialdehyde dehydrogenase OS=Ovis aries OX=9940 GN=ALDH5A1 PE=3 SV=1 - [W5P9A0_SHEEP]	3.8	2	2	6	447	47.9466	7.40088	0.85479	6	36.9352	0.965896	6	25.2249	0.967188	6	15.5555	1.02027	6	6.6037	0.873955	6	16.2192	0.875829	6	28.5231	1.49766	6	16.3806	1.09761	6	21.6606	0.850676	6	26.2712
B0FZM4	Myosin light chain 6 (Fragment)		Myosin light chain 6 (Fragment) OS=Ovis aries OX=9940 PE=2 SV=1 - [B0FZM4_SHEEP]	25.87	3	3	3	143	15.9808	4.67822	1.04452	3	8.95876	0.994489	3	12.4998	1.16528	3	18.0813	1.19007	3	11.4843	0.878221	3	4.39821	0.904019	3	1.46484	0.96177	3	7.3648	1.02145	3	4.20431	1.1306	3	45.0631
W5PUM6	Signal peptidase complex catalytic subunit SEC11	SEC11A	Signal peptidase complex catalytic subunit SEC11 OS=Ovis aries OX=9940 GN=SEC11A PE=3 SV=1 - [W5PUM6_SHEEP]	12.85	3	3	6	179	20.6121	9.48096	0.905096	6	12.4297	1.02627	6	27.1667	0.916134	6	5.55509	1.11502	6	29.8234	1.17522	6	6.23952	0.898574	6	32.2634	1.21051	6	16.1878	1.05832	6	16.0935	1.35923	6	41.6995
W5NZL1	Uncharacterized protein	C1QBP	Uncharacterized protein OS=Ovis aries OX=9940 GN=C1QBP PE=4 SV=1 - [W5NZL1_SHEEP]	7.19	1	1	2	278	30.4411	4.71631	1.07132	2	20.8316	0.77822	2	33.1702	0.868272	2	21.879	0.876187	2	2.40446	1.08433	2	12.4982	0.951044	2	14.0602	1.29603	2	13.4939	1.06033	2	27.8232	0.97208	2	12.6339
W5QGS4	D-3-phosphoglycerate dehydrogenase	PHGDH	D-3-phosphoglycerate dehydrogenase OS=Ovis aries OX=9940 GN=PHGDH PE=3 SV=1 - [W5QGS4_SHEEP]	4.49	2	2	2	535	56.7032	6.0874	0.98046	2	24.3052	0.912009	2	20.7052	0.991255	2	14.742	1.0872	2	12.2803	1.11337	2	23.6745	0.941228	2	35.4247	0.983115	2	6.86825	1.14496	2	32.747	0.630924	2	22.6704
W5PU89	Aldehyde dehydrogenase family 16 member A1	ALDH16A1	Aldehyde dehydrogenase family 16 member A1 OS=Ovis aries OX=9940 GN=ALDH16A1 PE=3 SV=1 - [W5PU89_SHEEP]	6.57	4	4	4	807	85.8201	6.18896	1.02538	4	12.2962	1.70952	4	4.09957	1.24613	4	26.9392	0.995177	4	22.2652	1.07429	4	4.62917	1.17745	4	1.27842	0.85106	4	0.770214	0.674555	4	6.86922	1.87027	4	12.1181
W5Q3W4	Uncharacterized protein	RAB18	Uncharacterized protein OS=Ovis aries OX=9940 GN=RAB18 PE=4 SV=1 - [W5Q3W4_SHEEP]	21.36	4	4	5	206	22.9767	5.23682	0.872382	5	20.1425	1.31548	5	27.4305	1.07107	5	8.88806	1.34928	5	22.664	1.04787	5	0.629423	1.19802	5	24.4378	1.0192	5	9.08386	0.893529	5	14.7815	1.47039	5	35.506
W5QEI1	RRM domain-containing protein	HNRNPC	RRM domain-containing protein OS=Ovis aries OX=9940 GN=HNRNPC PE=4 SV=1 - [W5QEI1_SHEEP]	10.56	1	3	4	303	33.3493	4.99561	0.631098	2	21.7822	1.2376	2	9.79885	0.909754	2	16.5424	1.14169	2	3.08387	0.836345	2	7.96582	1.28549	2	7.19008	1.03346	2	12.4351	1.25022	2	16.7684	1.28412	2	17.903
W5P7B4	Uncharacterized protein	DHX15	Uncharacterized protein OS=Ovis aries OX=9940 GN=DHX15 PE=4 SV=1 - [W5P7B4_SHEEP]	6.79	6	6	8	795	90.9052	7.45947	1.06905	8	8.79157	0.858252	8	20.0747	0.948772	8	5.87637	0.890888	8	17.4597	1.0081	8	5.58667	0.890462	8	15.9834	1.19965	8	10.0234	1.12067	8	11.6199	0.868679	8	58.3355
W5PLJ2	HP domain-containing protein	DMTN	HP domain-containing protein OS=Ovis aries OX=9940 GN=DMTN PE=4 SV=1 - [W5PLJ2_SHEEP]	15.08	6	6	9	358	40.6387	8.42627	1.013	9	35.0975	1.85242	9	27.6064	1.15218	9	10.2004	1.84375	9	11.3543	0.938479	9	11.552	1.34364	9	10.9673	0.83093	9	10.7484	0.544167	9	29.7266	1.8627	9	24.2092
W5Q0P2	Enhancer of rudimentary homolog	LOC101105689	Enhancer of rudimentary homolog OS=Ovis aries OX=9940 GN=LOC101105689 PE=3 SV=1 - [W5Q0P2_SHEEP]	51.92	6	6	12	104	12.235	5.92236	0.817119	12	30.6985	0.769651	12	10.6315	0.961212	12	18.6648	0.966042	12	19.018	0.888668	12	21.3147	0.968397	12	32.054	1.25113	12	18.5651	1.20944	12	23.6312	0.77917	12	64.5594
W5P3H2	60S ribosomal protein L6	LOC101123326	60S ribosomal protein L6 OS=Ovis aries OX=9940 GN=LOC101123326 PE=3 SV=1 - [W5P3H2_SHEEP]	23.34	9	9	14	287	32.6927	10.6968	0.69885	14	15.0623	0.750849	14	17.8763	0.910553	14	8.72189	1.03123	14	14.898	0.940477	14	16.8291	0.834383	14	12.663	1.27206	14	12.7874	1.38678	14	21.2453	0.789555	12	45.5555
W5PZT4	Ribosomal_S10 domain-containing protein	RPS20	Ribosomal_S10 domain-containing protein OS=Ovis aries OX=9940 GN=RPS20 PE=3 SV=1 - [W5PZT4_SHEEP]	26.05	5	5	8	119	13.3643	9.93506	1.00382	8	14.8755	0.917337	8	66.6445	1.04406	8	16.8396	1.00516	8	21.2292	1.04458	8	9.40111	1.05009	8	20.9333	0.881835	8	9.2499	0.953042	8	23.677	0.875987	8	136.132
W5Q4H1	GOLD domain-containing protein	TMED7	GOLD domain-containing protein OS=Ovis aries OX=9940 GN=TMED7 PE=3 SV=1 - [W5Q4H1_SHEEP]	9.78	2	2	3	225	25.3056	6.53662	0.940819	3	21.9416	1.11956	3	2.13847	0.95398	3	8.94024	1.06057	3	23.8547	0.905468	3	7.1661	1.04464	3	8.95575	1.08709	3	14.4194	0.983971	3	1.79624	1.15462	3	67.78
W5PDJ7	Ribosomal_L18_c domain-containing protein		Ribosomal_L18_c domain-containing protein OS=Ovis aries OX=9940 PE=3 SV=1 - [W5PDJ7_SHEEP]	20.61	6	6	11	262	30.1222	9.29053	0.76317	11	35.149	0.828247	11	65.5817	0.79878	11	14.2469	1.01494	11	3.68261	0.886635	11	12.1141	0.992302	11	11.9621	0.998387	11	13.8395	1.27413	11	37.4962	0.990439	10	42.509
P29330	Adrenodoxin	FDX1	Adrenodoxin OS=Ovis aries OX=9940 GN=FDX1 PE=1 SV=2 - [ADX_SHEEP]	26.56	4	4	7	128	14.0046	4.43701	0.93702	7	5.75678	1.01754	7	10.2745	0.839679	7	12.3063	0.701216	7	12.3797	1.13869	7	8.88516	1.22665	7	32.8114	0.834077	7	14.1139	1.28156	7	15.7898	0.792024	7	140.042
W5NQK9	EF-hand domain-containing protein	S100A8	EF-hand domain-containing protein OS=Ovis aries OX=9940 GN=S100A8 PE=3 SV=1 - [W5NQK9_SHEEP]	20.62	2	2	9	97	11.3028	5.49072	1.07646	9	24.229	1.40423	9	19.6805	1.0163	9	10.5821	2.07926	9	33.668	1.11855	9	27.3627	0.952315	9	20.222	0.717356	9	18.1955	0.623117	9	25.0544	1.60521	9	38.3313
B2LYK8	Endoplasmic reticulum protein 29	ERP29	Endoplasmic reticulum protein 29 OS=Ovis aries OX=9940 GN=ERP29 PE=2 SV=1 - [B2LYK8_SHEEP]	14.67	4	4	6	259	28.927	5.8208	0.819293	6	39.9662	0.902928	6	16.2194	0.938262	6	9.63391	1.06762	6	15.9838	1.07861	6	13.9254	1.08346	6	9.31336	1.24553	6	10.6531	1.13944	6	27.2019	0.839213	6	14.3057
W5QBE9	Pribosyltran_N domain-containing protein	PRPS1	Pribosyltran_N domain-containing protein OS=Ovis aries OX=9940 GN=PRPS1 PE=4 SV=1 - [W5QBE9_SHEEP]	17.99	6	6	8	289	31.5202	7.09326	1.05445	8	36.2852	1.77683	8	11.801	1.18043	8	22.0384	1.35389	8	20.5938	0.883637	8	12.5548	1.37964	8	25.2303	0.818009	8	9.28454	0.723444	8	15.223	1.56813	8	34.0507
W5QDD0	Uncharacterized protein	LOC101108092	Uncharacterized protein OS=Ovis aries OX=9940 GN=LOC101108092 PE=3 SV=1 - [W5QDD0_SHEEP]	17.03	3	4	8	229	26.7696	7.00537	1.06122	4	9.44145	0.975434	4	23.0016	1.18784	4	21.5871	0.873284	4	3.8692	1.30886	4	21.4432	0.826983	4	14.6252	0.948631	4	14.2017	1.00066	4	9.03588	1.12814	4	44.1179
W5PF71	Importin N-terminal domain-containing protein	KPNB1	Importin N-terminal domain-containing protein OS=Ovis aries OX=9940 GN=KPNB1 PE=4 SV=1 - [W5PF71_SHEEP]	9.35	8	8	11	866	96.0256	4.86865	1.0801	11	19.0539	1.70041	11	11.7658	1.2128	11	12.2054	1.31234	11	15.5586	1.018	11	15.4665	1.16521	11	20.0276	0.905077	11	8.16065	0.740873	11	9.28943	1.46106	11	56.7322
W5PAQ4	Alpha-L-fucosidase	FUCA1	Alpha-L-fucosidase OS=Ovis aries OX=9940 GN=FUCA1 PE=3 SV=1 - [W5PAQ4_SHEEP]	8.46	5	5	6	473	54.2442	7.40088	0.784669	6	19.1233	1.07226	6	4.97545	0.888335	6	5.56187	0.897251	6	18.9643	1.03483	6	23.6796	0.935182	6	12.5777	1.47111	6	7.52293	1.10204	6	11.1593	1.02262	6	15.2516
W5PC82	Malic enzyme	ME1	Malic enzyme OS=Ovis aries OX=9940 GN=ME1 PE=3 SV=1 - [W5PC82_SHEEP]	3.49	2	2	4	545	60.8974	5.61768	1.05541	4	19.9363	1.058	4	6.34002	0.947341	4	5.13419	1.05391	4	6.65223	1.25849	4	7.05654	0.993821	4	2.30138	0.818855	4	6.46178	1.08325	4	9.149	1.05277	4	27.4049
Q6XUZ5	Isocitrate dehydrogenase [NADP] cytoplasmic	IDH1	Isocitrate dehydrogenase [NADP] cytoplasmic OS=Ovis aries OX=9940 GN=IDH1 PE=2 SV=1 - [IDHC_SHEEP]	13.53	6	6	7	414	46.7534	6.80029	1.0455	7	35.3663	0.732688	7	59.373	0.835734	7	11.3036	1.00465	7	23.6665	0.901134	7	20.0596	1.19312	7	14.0071	0.881948	7	13.3746	1.13779	7	42.6157	1.13861	5	113.473
W5Q2D4	Galactosylgalactosylxylosylprotein 3-beta-glucuronosyltransferase	B3GAT3	Galactosylgalactosylxylosylprotein 3-beta-glucuronosyltransferase OS=Ovis aries OX=9940 GN=B3GAT3 PE=3 SV=1 - [W5Q2D4_SHEEP]	8.31	3	3	4	337	37.2158	9.20264	1.1688	4	19.2003	1.07858	4	18.389	1.08427	4	10.9892	0.787757	4	23.2205	1.06967	4	1.26856	0.924218	4	6.43312	1.11034	4	30.7063	0.943847	4	15.117	1.33049	4	11.8288
W5QF81	Uncharacterized protein	ITPR2	Uncharacterized protein OS=Ovis aries OX=9940 GN=ITPR2 PE=4 SV=1 - [W5QF81_SHEEP]	2.15	2	7	9	2701	307.864	6.41748	1.1275	2	15.3277	1.0513	2	3.68037	1.00382	2	14.438	1.03397	2	17.2853	1.23898	2	0.655078	1.07225	2	2.58251	1.05504	2	23.1167	0.886304	2	3.25629	1.12035	2	9.55945
W5PYS5	Pyruvate dehydrogenase E1 component subunit alpha	PDHA1	Pyruvate dehydrogenase E1 component subunit alpha OS=Ovis aries OX=9940 GN=PDHA1 PE=4 SV=1 - [W5PYS5_SHEEP]	11.03	6	6	7	390	43.3597	8.03076	1.48568	7	66.8043	0.756665	7	19.3038	0.878571	7	13.1877	0.998138	7	31.1827	0.819197	7	20.8595	0.818793	7	41.8435	0.964476	7	23.7754	0.953875	7	20.6812	0.996065	7	23.473
W5PW04	Uncharacterized protein	ACAD8	Uncharacterized protein OS=Ovis aries OX=9940 GN=ACAD8 PE=4 SV=1 - [W5PW04_SHEEP]	13.68	5	5	6	402	43.6476	7.29834	1.17839	6	33.3369	1.23414	6	38.8615	0.985307	6	8.27542	1.02726	6	25.3239	0.992036	6	13.4745	1.07965	6	13.2166	1.02427	6	25.0839	0.863643	6	35.1249	1.62546	6	20.0843
W5NPI1	Uncharacterized protein	BCLAF1	Uncharacterized protein OS=Ovis aries OX=9940 GN=BCLAF1 PE=4 SV=1 - [W5NPI1_SHEEP]	8.56	7	8	9	923	106.427	9.99365	0.900989	8	22.6273	0.983378	8	26.5168	0.918418	8	15.4065	0.981723	8	14.2879	0.911404	8	7.76722	0.872753	8	10.4106	1.39577	8	19.6748	1.16952	8	17.5212	0.989589	8	39.936
W5QH54	Uncharacterized protein	FETUB	Uncharacterized protein OS=Ovis aries OX=9940 GN=FETUB PE=4 SV=1 - [W5QH54_SHEEP]	15.5	6	6	8	387	42.5632	7.44482	1.21399	8	8.42303	1.2594	8	24.6694	1.47858	8	19.9283	0.952521	8	19.2426	1.39661	8	20.3684	1.13389	8	42.0858	0.819692	8	21.5518	0.627074	8	41.8748	0.713439	8	39.9761
W5PV74	Peptidase_S9 domain-containing protein	APEH	Peptidase_S9 domain-containing protein OS=Ovis aries OX=9940 GN=APEH PE=4 SV=1 - [W5PV74_SHEEP]	12.7	8	8	11	732	81.1273	5.42725	1.03092	11	19.4611	1.96256	11	12.0037	1.24842	11	14.3227	1.47524	11	11.1617	0.944469	11	21.2142	1.21972	11	11.6804	0.860919	11	11.9593	0.587262	11	21.7782	1.96857	11	18.4831
W5NZQ2	CYTOSOL_AP domain-containing protein	LAP3	CYTOSOL_AP domain-containing protein OS=Ovis aries OX=9940 GN=LAP3 PE=3 SV=1 - [W5NZQ2_SHEEP]	8.62	4	4	5	522	56.4789	6.48096	0.897286	5	27.3866	1.19752	5	8.13784	0.891642	5	1.62009	1.22754	5	8.97036	0.988033	5	14.2374	1.10173	5	9.48863	1.05863	5	1.94141	1.018	5	30.007	1.11917	5	31.6114
W5P612	Uncharacterized protein	CRELD1	Uncharacterized protein OS=Ovis aries OX=9940 GN=CRELD1 PE=4 SV=1 - [W5P612_SHEEP]	6.43	3	3	5	420	45.3308	5.09717	1.02621	5	5.95276	0.983609	5	25.7158	1.10407	5	8.72697	0.963345	5	14.8665	1.03514	5	14.8883	0.978656	5	44.8464	1.10105	5	11.8503	1.02537	5	20.4094	0.8741	5	24.083
W5PUF8	M16C_associated domain-containing protein	PITRM1	M16C_associated domain-containing protein OS=Ovis aries OX=9940 GN=PITRM1 PE=4 SV=1 - [W5PUF8_SHEEP]	2.23	3	3	4	1030	115.915	6.3667	0.984126	4	9.587	0.972259	4	17.9234	0.932992	4	5.65507	0.888408	4	13.3988	1.00448	4	22.6708	1.07555	4	12.8414	1.2669	4	9.88424	1.0702	4	10.1961	1.05245	4	27.7777
W5PK04	Phosphoglycerate mutase	PGAM1	Phosphoglycerate mutase OS=Ovis aries OX=9940 GN=PGAM1 PE=3 SV=1 - [W5PK04_SHEEP]	33	3	6	9	200	22.8706	7.57666	0.95519	5	10.7529	1.07875	5	38.6503	1.10585	5	25.2938	1.38903	5	25.9543	0.999831	5	15.4179	1.21839	5	6.60635	0.859486	5	17.9574	1.00083	5	2.21611	1.36809	5	3.87826
W5P741	BCL2 associated athanogene 2	BAG2	BCL2 associated athanogene 2 OS=Ovis aries OX=9940 GN=BAG2 PE=4 SV=1 - [W5P741_SHEEP]	10.11	2	2	3	178	19.9654	6.55127	1.1109	3	3.45014	1.26153	3	95.2839	1.22452	3	2.11237	1.15592	3	35.0364	1.00339	3	21.3528	1.14023	3	7.53801	0.931288	3	16.129	0.879365	3	8.95504	1.19598	3	27.8581
W5NSV3	Integrin_alpha2 domain-containing protein	ITGA6	Integrin_alpha2 domain-containing protein OS=Ovis aries OX=9940 GN=ITGA6 PE=3 SV=1 - [W5NSV3_SHEEP]	7.11	1	7	8	1069	119.312	6.80029	0.775469	1		1.22508	1		1.04199	1		1.24191	1		1.04888	1		0.896466	1		0.993319	1		1.07276	1		1.71434	1
W5PE74	3Beta_HSD domain-containing protein	NSDHL	3Beta_HSD domain-containing protein OS=Ovis aries OX=9940 GN=NSDHL PE=3 SV=1 - [W5PE74_SHEEP]	9.97	3	3	4	351	39.3013	8.20654	1.08286	4	16.6227	0.941195	4	11.2348	1.01077	4	12.7842	0.912051	4	16.9621	1.0852	4	3.24913	1.09132	4	21.0406	1.09035	4	1.9136	0.896966	4	29.422	1.25389	4	23.4412
W5PEF4	Methylthioribose-1-phosphate isomerase	MRI1	Methylthioribose-1-phosphate isomerase OS=Ovis aries OX=9940 GN=MRI1 PE=3 SV=1 - [W5PEF4_SHEEP]	4.96	2	2	3	363	39.3143	6.78564	0.935521	3	11.5436	1.34683	3	8.49748	1.07801	3	1.97615	1.39791	3	20.9929	1.04155	3	3.37384	1.04956	3	2.84919	1.13642	3	9.56498	0.815886	3	20.2918	1.17679	3	12.3096
W5NU39	FABP domain-containing protein	FABP3	FABP domain-containing protein OS=Ovis aries OX=9940 GN=FABP3 PE=3 SV=1 - [W5NU39_SHEEP]	18.05	3	3	3	133	14.7526	6.56592	5.95328	3	19.789	0.577965	2	78.357	0.564194	3	12.7462	0.398906	2	137.427	0.352159	2	68.8543	0.431405	2	76.3281	0.274401	2	78.9185	0.161543	3	151.077	0.653874	2	110.409
W5QG64	Uncharacterized protein	IVD	Uncharacterized protein OS=Ovis aries OX=9940 GN=IVD PE=3 SV=1 - [W5QG64_SHEEP]	6.06	3	3	3	429	46.904	7.40088	1.60116	3	1.06286	1.05608	3	12.8255	0.90457	3	5.54434	0.877317	3	1.63369	0.803949	3	2.34711	1.01955	3	2.26826	1.12295	3	2.1458	0.960883	3	1.5908	1.14399	3	29.4584
W5QIX1	Uncharacterized protein	KTN1	Uncharacterized protein OS=Ovis aries OX=9940 GN=KTN1 PE=4 SV=1 - [W5QIX1_SHEEP]	6.02	9	9	10	1329	153.54	5.8208	1.00893	10	12.551	0.957261	10	22.4072	1.05593	10	10.3277	0.912233	10	15.2794	1.13202	10	10.1475	1.00919	10	12.4955	1.05831	10	10.1336	1.03318	10	9.25803	1.04791	10	30.6309
C5IWV2	Aspartyl-tRNA synthetase	DARS	Aspartyl-tRNA synthetase OS=Ovis aries OX=9940 GN=DARS PE=2 SV=1 - [C5IWV2_SHEEP]	3.99	2	2	4	501	57.0351	6.94678	1.03998	4	15.2886	1.18584	4	17.2851	1.0388	4	9.95438	1.02133	4	7.45567	1.16389	4	4.73322	0.946707	4	12.9164	0.868513	4	3.95944	0.985145	4	13.0213	1.78077	4	8.72234
W5PMM4	Aldo_ket_red domain-containing protein	LOC106990122	Aldo_ket_red domain-containing protein OS=Ovis aries OX=9940 GN=LOC106990122 PE=4 SV=1 - [W5PMM4_SHEEP]	17.96	1	7	8	323	36.7532	7.47412	1.03221	1		2.50958	1		1.25043	1		1.72989	1		0.967772	1		1.51169	1		0.668094	1		0.423926	1		2.19932	1
W5P7N5	Uncharacterized protein	SCP2	Uncharacterized protein OS=Ovis aries OX=9940 GN=SCP2 PE=3 SV=1 - [W5P7N5_SHEEP]	10.5	7	7	10	543	58.5178	7.94287	0.943643	10	28.162	0.878012	10	15.6013	0.902511	10	12.2041	0.972672	10	9.46611	0.959235	10	20.3847	1.04606	10	10.1198	1.17833	10	15.3199	1.1905	10	9.50394	0.758555	10	13.3381
W5QH43	Uncharacterized protein	EIF4A2	Uncharacterized protein OS=Ovis aries OX=9940 GN=EIF4A2 PE=3 SV=1 - [W5QH43_SHEEP]	12.75	1	4	4	408	46.6439	5.38916	1.11846	1		1.4089	1		1.35839	1		1.20556	1		1.28247	1		0.888693	1		0.884261	1		0.747512	1		0.955657	1
W5NVY1	Peptidase S59 domain-containing protein	NUP98	Peptidase S59 domain-containing protein OS=Ovis aries OX=9940 GN=NUP98 PE=4 SV=1 - [W5NVY1_SHEEP]	3.39	7	7	10	1799	195.699	6.03662	1.01339	10	21.7268	0.916313	10	31.1264	0.942359	10	16.0059	0.840998	10	35.9717	1.06769	10	10.647	0.90692	10	26.8456	1.08658	10	15.8538	1.05541	10	17.2893	1.21319	10	85.8804
W5NRG5	FoP_duplication domain-containing protein	CHTOP	FoP_duplication domain-containing protein OS=Ovis aries OX=9940 GN=CHTOP PE=4 SV=1 - [W5NRG5_SHEEP]	4.92	1	1	1	264	28.2662	12.0737	0.87868	1		0.772104	1		0.577144	1		0.82565	1		0.852944	1		0.481141	1		1.56555	1		1.50234	1		0.798791	1
W5Q1C9	Fe2OG dioxygenase domain-containing protein	P4HA2	Fe2OG dioxygenase domain-containing protein OS=Ovis aries OX=9940 GN=P4HA2 PE=4 SV=1 - [W5Q1C9_SHEEP]	6.69	3	3	3	538	61.1488	5.61768	0.866332	3	12.9717	0.852261	3	0.52894	1.03234	3	7.446	1.31324	3	37.1144	1.02871	3	10.2799	1.1947	3	3.74016	1.01186	3	18.991	1.1455	3	16.4045	0.821904	3	45.7742
W5PBQ7	Uncharacterized protein	MTCH2	Uncharacterized protein OS=Ovis aries OX=9940 GN=MTCH2 PE=3 SV=1 - [W5PBQ7_SHEEP]	13.86	4	4	5	303	33.2757	8.04541	0.811043	5	7.26195	0.731815	5	1.58552	0.922924	5	1.0498	0.959538	5	8.08562	1.01851	5	8.55078	0.977551	5	11.8814	1.40209	5	3.53889	1.15371	5	9.73384	0.792407	5	4.18482
W5QI36	Uncharacterized protein	HEBP1	Uncharacterized protein OS=Ovis aries OX=9940 GN=HEBP1 PE=4 SV=1 - [W5QI36_SHEEP]	23.04	4	4	5	191	21.1724	5.2749	0.898499	5	13.3919	1.63414	5	15.5513	1.15423	5	3.58797	1.4707	5	37.9677	0.991899	5	17.211	1.34467	5	5.88889	0.862495	5	12.1286	0.725198	5	2.91952	1.6643	5	17.2328
W5QI51	Uncharacterized protein	SLTM	Uncharacterized protein OS=Ovis aries OX=9940 GN=SLTM PE=4 SV=1 - [W5QI51_SHEEP]	6.11	6	6	6	1031	117.014	7.84033	0.938235	6	29.1584	0.942439	6	23.0109	0.948843	6	8.58757	0.923974	6	6.56684	1.05172	6	7.97668	0.968267	6	11.122	1.26523	6	10.3956	1.13314	6	15.8051	0.760302	6	63.2353
W5P1U6	Uncharacterized protein	LOC101110647	Uncharacterized protein OS=Ovis aries OX=9940 GN=LOC101110647 PE=4 SV=1 - [W5P1U6_SHEEP]	28.63	4	9	12	248	29.1362	10.6235	1.17027	7	35.1048	0.6486	6	31.0604	1.03776	7	11.8905	1.04507	7	29.4165	0.927771	7	4.02173	0.920396	7	47.3176	0.962011	7	15.9783	1.21038	7	13.5675	0.934578	5	70.6971
W5NQ87	Uncharacterized protein		Uncharacterized protein OS=Ovis aries OX=9940 PE=3 SV=1 - [W5NQ87_SHEEP]	17.86	3	3	6	140	14.9111	10.5063	0.780495	6	15.3113	0.821235	6	20.6597	0.912943	6	3.81276	1.01582	6	12.6025	0.914341	6	8.59187	0.897078	6	18.9131	1.12675	6	8.60428	1.23022	6	1.96137	0.964978	6	14.1648
W5PJR5	Serum amyloid A protein	LOC101121216	Serum amyloid A protein OS=Ovis aries OX=9940 GN=LOC101121216 PE=3 SV=1 - [W5PJR5_SHEEP]	29.25	1	5	8	147	15.9439	9.70068	1.7168	1		1.03421	1		1.02535	1		1.13064	1		1.10505	1		0.949135	1		0.975816	1		0.749219	1		0.715565	1
W5PH51	Uncharacterized protein	RPS18	Uncharacterized protein OS=Ovis aries OX=9940 GN=RPS18 PE=3 SV=1 - [W5PH51_SHEEP]	19.74	4	4	8	152	17.7049	10.9897	0.801491	8	48.6261	0.970819	8	49.2541	0.820447	8	39.095	1.12542	8	12.9207	0.912009	8	9.2509	1.01578	8	5.58993	1.08885	8	10.2406	1.2382	8	25.6725	1.0652	8	23.202
W5PB54	LisH domain-containing protein	TCOF1	LisH domain-containing protein OS=Ovis aries OX=9940 GN=TCOF1 PE=4 SV=1 - [W5PB54_SHEEP]	4.98	7	7	8	1487	152.116	8.88037	1.00191	8	36.2774	0.806861	8	25.166	1.0688	8	17.029	1.05403	7	14.9546	1.09819	8	12.6376	0.769951	8	11.1441	1.12018	8	16.4806	1.15813	8	10.8388	0.677076	7	29.4005
W5Q8L1	Pyrroline-5-carboxylate reductase	PYCR1	Pyrroline-5-carboxylate reductase OS=Ovis aries OX=9940 GN=PYCR1 PE=3 SV=1 - [W5Q8L1_SHEEP]	10.31	3	3	3	320	33.4595	7.84033	0.954789	3	0.7555	1.01769	3	2.03702	1.01325	3	24.1329	1.08414	3	6.12304	0.916502	3	22.3495	0.990702	3	0.76358	1.04888	3	11.9746	1.23741	3	1.45482	1.05158	3	30.9122
W5P9G2	Peptidylprolyl isomerase	FKBP9	Peptidylprolyl isomerase OS=Ovis aries OX=9940 GN=FKBP9 PE=4 SV=1 - [W5P9G2_SHEEP]	8.87	5	6	6	575	63.2255	5.17334	0.741803	5	35.1805	1.05274	5	47.7769	1.00929	5	22.2736	1.07494	5	8.77846	0.861931	5	7.66137	1.0881	5	19.3181	1.22975	5	21.3844	1.18724	5	4.3683	1.19922	5	46.894
W5Q961	Uncharacterized protein	LOC101107947	Uncharacterized protein OS=Ovis aries OX=9940 GN=LOC101107947 PE=4 SV=1 - [W5Q961_SHEEP]	18.9	5	5	6	254	28.3998	5.79541	1.02516	6	26.7322	1.60675	6	13.5958	1.26868	6	8.83128	1.06684	6	19.6612	1.17955	6	11.7233	1.72355	6	20.0026	0.726852	6	15.911	0.703748	6	24.8566	0.962934	5	73.206
W5Q694	F-actin-capping protein subunit alpha		F-actin-capping protein subunit alpha OS=Ovis aries OX=9940 PE=3 SV=1 - [W5Q694_SHEEP]	15.38	3	3	3	286	32.9394	5.8208	0.963033	3	36.3617	1.57006	3	27.8626	1.02979	3	2.75334	1.39153	3	7.94027	1.00403	3	4.29787	1.2483	3	3.519	0.832029	3	9.8889	0.796247	3	21.578	1.45121	3	19.8387
W5PKC2	Uncharacterized protein	LOC101111247	Uncharacterized protein OS=Ovis aries OX=9940 GN=LOC101111247 PE=4 SV=1 - [W5PKC2_SHEEP]	4.18	5	5	5	1267	138.699	5.98584	0.926131	5	13.7699	0.873648	5	44.7742	1.00148	5	18.7384	0.978656	5	7.9915	0.913347	5	6.81437	1.0683	5	8.61111	1.2445	5	9.89988	0.946226	5	5.44444	0.958823	5	118.505
W5QF53	Uncharacterized protein	ZFAND2B	Uncharacterized protein OS=Ovis aries OX=9940 GN=ZFAND2B PE=4 SV=1 - [W5QF53_SHEEP]	10.85	4	4	6	258	27.9865	7.31299	1.1501	6	14.2062	1.43892	6	15.485	1.19252	6	17.4559	1.52376	6	13.066	1.06947	6	21.4463	1.20502	6	24.5472	0.791916	6	13.1272	0.574102	6	10.3654	1.81086	6	29.7402
W5QC63	Arm_2 domain-containing protein	ARMC10	Arm_2 domain-containing protein OS=Ovis aries OX=9940 GN=ARMC10 PE=4 SV=1 - [W5QC63_SHEEP]	7.56	3	3	5	291	32.0871	7.89893	0.882252	5	31.8393	1.01139	5	8.31392	1.16392	5	16.8293	0.82747	5	9.29792	1.02648	5	10.4378	1.04808	5	3.54313	1.2685	5	1.53935	0.996209	5	9.70183	0.96214	5	22.4456
W5NVW1	ER lumen protein-retaining receptor	KDELR2	ER lumen protein-retaining receptor OS=Ovis aries OX=9940 GN=KDELR2 PE=3 SV=1 - [W5NVW1_SHEEP]	8.96	2	2	5	212	24.438	8.71924	0.891103	5	25.7955	0.710419	5	16.6686	0.737094	5	13.3165	0.597232	5	19.8077	0.802305	5	28.4822	1.88954	5	35.4443	0.861954	5	3.43054	1.53052	5	20.0116	0.535738	5	24.6856
W5QFB8	Matrin-type domain-containing protein	SF3A3	Matrin-type domain-containing protein OS=Ovis aries OX=9940 GN=SF3A3 PE=4 SV=1 - [W5QFB8_SHEEP]	5.39	2	2	2	501	58.8693	5.37646	0.851276	2	47.8277	0.937083	2	31.7315	0.974593	2	24.1948	0.921608	2	17.373	0.909312	2	30.6029	0.8759	2	27.3336	1.17112	2	21.8571	1.1557	2	37.2569	1.07289	2	110.707
W5NWK6	Uncharacterized protein	COLGALT2	Uncharacterized protein OS=Ovis aries OX=9940 GN=COLGALT2 PE=4 SV=1 - [W5NWK6_SHEEP]	5.86	3	3	3	546	63.9743	6.31592	0.837631	3	11.3821	1.20807	3	9.47441	1.1191	3	2.59549	1.24216	3	5.96536	0.9728	3	18.1723	1.07015	3	0.00057334	1.35669	3	3.88472	0.931316	3	2.48505	1.29924	3	69.8649
W5PV56	Calpain catalytic domain-containing protein	CAPN5	Calpain catalytic domain-containing protein OS=Ovis aries OX=9940 GN=CAPN5 PE=3 SV=1 - [W5PV56_SHEEP]	6.92	5	5	5	650	73.9633	7.97217	1.2893	5	34.8277	1.66541	5	46.9444	1.1089	5	8.38741	1.04509	5	27.0936	0.939831	5	14.7749	1.19423	5	22.5094	0.804963	5	10.7543	0.66962	5	7.11644	1.89336	5	21.152
W5PEM1	Prostaglandin E synthase 3	PTGES3	Prostaglandin E synthase 3 OS=Ovis aries OX=9940 GN=PTGES3 PE=4 SV=1 - [W5PEM1_SHEEP]	19.61	3	3	6	153	17.841	4.53857	0.75723	6	36.5847	1.62081	6	28.3497	1.04749	6	15.4756	1.33862	6	12.8033	0.7643	6	13.636	1.38294	6	23.514	0.883223	6	11.4868	0.867912	6	23.3314	1.32191	6	42.5024
W5Q2G5	Uncharacterized protein	TOMM22	Uncharacterized protein OS=Ovis aries OX=9940 GN=TOMM22 PE=4 SV=1 - [W5Q2G5_SHEEP]	8.45	1	1	2	142	15.799	4.52588	1.56911	2	33.1644	0.612185	2	36.4929	0.795833	2	23.8004	0.894961	2	11.8493	0.792407	2	25.3188	1.12807	2	17.3898	1.13177	2	23.6878	1.06931	2	35.9646	0.85733	1
W5PV21	Uncharacterized protein	TSN	Uncharacterized protein OS=Ovis aries OX=9940 GN=TSN PE=4 SV=1 - [W5PV21_SHEEP]	11.84	2	2	2	228	26.1528	6.44287	0.927262	1		1.27672	1		1.21931	1		1.37387	1		1.06647	1		1.02857	1		0.894396	1		0.921117	1		1.25702	1
W5NVF2	Uncharacterized protein	LOC101119195	Uncharacterized protein OS=Ovis aries OX=9940 GN=LOC101119195 PE=4 SV=1 - [W5NVF2_SHEEP]	15.94	3	3	5	207	24.0563	4.57666	0.957099	5	23.5075	0.826482	5	17.6479	1.00496	5	8.64605	1.01872	5	9.03207	0.963149	5	5.18796	0.987757	5	17.9977	1.18804	5	3.51391	1.20277	5	2.28213	0.709655	5	21.5458
W5P7F8	Tetraspanin		Tetraspanin OS=Ovis aries OX=9940 PE=3 SV=1 - [W5P7F8_SHEEP]	4.24	1	1	3	236	25.813	8.104	0.677682	3	20.6696	0.613484	3	0.936901	0.832974	3	7.53216	0.681237	3	10.6564	1.05756	3	6.15917	0.897689	3	30.2283	1.32391	3	7.19844	1.39438	3	4.85414	0.937801	3	3.49794
W5PWF1	Uncharacterized protein	NDUFB11	Uncharacterized protein OS=Ovis aries OX=9940 GN=NDUFB11 PE=1 SV=1 - [W5PWF1_SHEEP]	16.88	2	2	2	154	17.3796	5.09717	0.674789	2	29.6719	1.0358	2	21.0366	0.804622	2	24.2054	1.15838	2	14.065	0.912215	2	13.4828	1.15239	2	0.405159	1.19921	2	16.5564	1.24232	2	24.9709	1.05374	2	44.2419
P68116	Fibrinogen beta chain (Fragment)	FGB	Fibrinogen beta chain (Fragment) OS=Ovis aries OX=9940 GN=FGB PE=1 SV=1 - [FIBB_SHEEP]	70	2	2	2	20	2.33712	4.43701	1.46262	2	50.7058	1.09816	2	39.7518	1.404	2	29.608	0.72801	2	35.6009	2.07452	2	43.4864	0.516193	2	354.274	0.611854	2	25.808	0.288319	2	167.391	0.75157	2	160.779
W5P154	Uncharacterized protein	PTRH2	Uncharacterized protein OS=Ovis aries OX=9940 GN=PTRH2 PE=4 SV=1 - [W5P154_SHEEP]	7.82	1	1	2	179	19.1961	8.42627	1.20473	2	37.0557	0.646516	2	8.95827	0.965859	2	0.828199	0.89534	2	5.70079	0.909826	2	2.17859	0.999219	2	22.1532	1.3415	2	12.3443	1.03945	2	27.5972	0.571938	2	99.2875
W5PB27	Complex1_30kDa domain-containing protein	NDUFS3	Complex1_30kDa domain-containing protein OS=Ovis aries OX=9940 GN=NDUFS3 PE=1 SV=1 - [W5PB27_SHEEP]	10.53	3	3	4	266	30.3247	7.88428	1.23865	4	42.7808	0.63925	4	26.5304	0.998029	4	10.408	0.847806	4	19.7564	1.07	4	13.1863	0.884912	4	18.5489	1.00067	4	6.16157	0.86507	4	31.5524	0.978094	4	149.882
W5PUP9	Uncharacterized protein	UQCRQ	Uncharacterized protein OS=Ovis aries OX=9940 GN=UQCRQ PE=1 SV=1 - [W5PUP9_SHEEP]	29.27	3	3	4	82	9.7141	10.3306	0.945551	4	27.4568	0.807049	4	1.83993	0.811712	4	15.4826	0.890194	4	11.191	0.853159	4	18.2769	0.964358	4	9.4051	1.33245	4	2.11821	1.18458	4	11.5643	0.832692	4	32.0612
W5PK13	Uncharacterized protein	CBX3	Uncharacterized protein OS=Ovis aries OX=9940 GN=CBX3 PE=4 SV=1 - [W5PK13_SHEEP]	20	3	3	4	185	21.0365	5.43994	1.11932	4	21.8949	0.800542	4	9.6103	0.937684	4	8.5488	1.00528	4	7.21757	1.17132	4	26.7569	0.842458	4	14.2181	1.0018	4	16.404	1.06616	4	40.549	0.640884	3	1.39832
W5PC90	Uncharacterized protein	LOC101115083	Uncharacterized protein OS=Ovis aries OX=9940 GN=LOC101115083 PE=3 SV=1 - [W5PC90_SHEEP]	18.93	5	5	5	243	27.4851	8.1333	0.84551	5	16.6523	2.19504	5	10.9269	1.29738	5	15.8813	1.3066	5	17.8263	1.00334	5	32.6549	1.35313	5	15.4569	0.713853	5	7.32554	0.625345	5	9.0007	2.12834	5	16.6347
W5PSP7	RuvB-like helicase	RUVBL2	RuvB-like helicase OS=Ovis aries OX=9940 GN=RUVBL2 PE=3 SV=1 - [W5PSP7_SHEEP]	7.99	4	4	5	463	51.1746	5.64307	0.82998	5	20.8816	0.954203	5	31.7271	0.927513	5	4.77331	1.17514	5	12.8533	1.02614	5	16.2587	0.99738	5	15.003	1.13322	5	7.36386	1.22093	5	7.82687	0.787766	5	16.5554
W5PH02	Cation_ATPase_N domain-containing protein		Cation_ATPase_N domain-containing protein OS=Ovis aries OX=9940 PE=4 SV=1 - [W5PH02_SHEEP]	11.84	2	2	2	245	26.7929	4.93213	0.700867	1		5.21518	1		1.07639	1		0.891124	1		0.692852	1		0.643357	1		0.733745	1		0.71518	1		2.41627	1
W5QB34	Uncharacterized protein	NDUFS1	Uncharacterized protein OS=Ovis aries OX=9940 GN=NDUFS1 PE=1 SV=1 - [W5QB34_SHEEP]	13.62	8	8	8	727	79.3774	6.26514	1.32429	8	35.3963	1.23538	8	66.6199	0.955036	8	12.8176	0.807629	8	22.0295	0.874837	8	42.4804	1.18562	8	50.7907	0.868595	8	12.4957	0.851457	8	22.6627	1.45381	8	67.2077
W5PSH5	Uncharacterized protein	POFUT2	Uncharacterized protein OS=Ovis aries OX=9940 GN=POFUT2 PE=4 SV=1 - [W5PSH5_SHEEP]	9.02	5	6	7	388	45.464	6.41748	0.739445	6	27.977	0.910063	6	19.2446	0.928295	6	23.5743	0.918652	6	25.5087	0.949724	6	34.3407	0.999928	6	30.2665	1.40222	6	12.8076	1.14761	6	20.8334	0.940216	6	28.5473
W5PRZ8	Uncharacterized protein	IARS2	Uncharacterized protein OS=Ovis aries OX=9940 GN=IARS2 PE=4 SV=1 - [W5PRZ8_SHEEP]	3.67	3	3	3	872	97.7766	6.16357	1.14179	3	58.1058	0.813924	3	21.908	1.02592	3	21.8847	0.936673	3	18.1119	0.973658	3	1.26632	0.917969	3	1.14746	1.17066	3	18.4175	1.03342	3	34.8159	1.11629	2	12.8544
W5NYE8	Fibronectin type-II domain-containing protein	SEL1L	Fibronectin type-II domain-containing protein OS=Ovis aries OX=9940 GN=SEL1L PE=4 SV=1 - [W5NYE8_SHEEP]	3.4	2	2	3	823	92.2303	5.88428	1.33306	3	32.9414	0.86129	3	45.4633	1.06409	3	1.93613	0.911996	3	8.44892	1.07012	3	9.59503	0.836428	3	0.710236	1.12947	3	11.5107	1.00886	3	11.6241	0.591291	3	37.1106
W5P4R9	Uncharacterized protein	EMD	Uncharacterized protein OS=Ovis aries OX=9940 GN=EMD PE=4 SV=1 - [W5P4R9_SHEEP]	17.96	3	3	3	206	23.2671	4.95752	0.866265	3	12.6453	0.997549	3	10.2951	1.01206	3	21.8143	0.937003	3	9.77162	0.986751	3	21.8766	1.03448	3	29.6855	1.06289	3	12.8094	1.25904	3	4.74729	0.760806	3	19.2148
W5QCC2	Uncharacterized protein	PMPCB	Uncharacterized protein OS=Ovis aries OX=9940 GN=PMPCB PE=3 SV=1 - [W5QCC2_SHEEP]	3.87	2	2	2	491	54.3245	6.43018	1.22909	2	23.1595	0.652227	2	16.4365	0.907073	2	26.8747	0.921281	2	2.51102	0.969187	2	40.7234	0.910115	2	6.82575	1.22587	2	5.78639	1.11248	2	11.5406	0.656552	2	30.7257
W5NQR0	Serine/arginine repetitive matrix 2	SRRM2	Serine/arginine repetitive matrix 2 OS=Ovis aries OX=9940 GN=SRRM2 PE=4 SV=1 - [W5NQR0_SHEEP]	2.29	6	6	7	2658	288.465	12.0444	0.915664	7	14.5928	1.04922	7	18.879	1.01629	7	14.308	1.00331	7	25.5086	1.06902	7	10.2888	1.01994	7	12.7436	1.1458	7	15.5563	1.09978	7	14.4736	1.02334	7	34.4595
W5P0R0	Coatomer subunit gamma	COPG1	Coatomer subunit gamma OS=Ovis aries OX=9940 GN=COPG1 PE=3 SV=1 - [W5P0R0_SHEEP]	4.1	3	3	3	780	86.5638	5.45264	1.11789	3	5.42625	0.721613	3	4.34467	0.966629	3	4.87156	0.687571	3	16.0912	1.20972	3	13.7826	1.0082	3	1.84708	1.06459	3	3.5866	1.04095	3	20.4162	0.802623	3	51.1278
W5NWC6	Glutamic--pyruvic transaminase	GPT	Glutamic--pyruvic transaminase OS=Ovis aries OX=9940 GN=GPT PE=4 SV=1 - [W5NWC6_SHEEP]	4.67	3	3	3	535	57.7638	9.01221	0.981688	3	6.71442	1.19833	3	32.9781	0.977205	3	11.659	1.33106	3	5.62383	1.0682	3	5.09252	1.28984	3	3.82547	0.835824	3	3.89185	0.905326	3	10.6884	1.63238	3	9.10624
W5QA68	Uncharacterized protein	SORL1	Uncharacterized protein OS=Ovis aries OX=9940 GN=SORL1 PE=4 SV=1 - [W5QA68_SHEEP]	3.26	7	7	7	2118	237.088	5.33838	0.904778	7	17.1657	0.963477	7	58.8019	0.880414	7	13.7878	0.85669	7	32.9802	0.960114	7	15.2287	1.20842	7	5.79899	1.15055	7	11.1848	1.16341	7	31.2815	1.2352	7	37.4057
W5PFJ5	Structural maintenance of chromosomes protein	SMC1A	Structural maintenance of chromosomes protein OS=Ovis aries OX=9940 GN=SMC1A PE=3 SV=1 - [W5PFJ5_SHEEP]	6	9	9	10	1233	143.106	7.50342	0.862616	10	10.4033	0.778046	10	15.0621	0.981342	10	12.1516	1.02919	10	7.17844	1.02612	10	7.94218	0.950026	10	18.7711	1.24321	10	6.12196	1.20534	10	12.28	0.709761	10	38.2082
W5QCL0	Uncharacterized protein	TMEM214	Uncharacterized protein OS=Ovis aries OX=9940 GN=TMEM214 PE=4 SV=1 - [W5QCL0_SHEEP]	4.34	2	2	2	645	72.7791	9.08545	1.06884	2	16.0442	0.550128	2	70.1348	0.823538	2	24.4583	1.07296	2	17.5535	0.749582	2	11.4541	0.89926	2	11.5409	1.31112	2	2.33504	1.31915	2	11.2694	0.494705	2	36.0854
W5Q9E1	TPR_REGION domain-containing protein	TOMM70	TPR_REGION domain-containing protein OS=Ovis aries OX=9940 GN=TOMM70 PE=4 SV=1 - [W5Q9E1_SHEEP]	11.06	9	9	13	624	69.3771	8.01611	0.871574	13	18.1391	0.923711	13	18.0007	0.958076	13	14.8231	0.830532	13	20.2699	1.03445	13	12.031	1.0637	13	16.9703	1.22865	13	10.9137	1.15481	13	4.18937	0.879426	13	24.4446
W5PJR0	Serum amyloid A protein	LOC101120613	Serum amyloid A protein OS=Ovis aries OX=9940 GN=LOC101120613 PE=3 SV=1 - [W5PJR0_SHEEP]	16.38	1	3	5	177	20.3262	8.82178	1.14491	1		0.894385	1		1.17362	1		0.737055	1		1.42509	1		1.74038	1		0.986277	1		0.706594	1		0.763916	1
W5NXE1	Uncharacterized protein	CBFB	Uncharacterized protein OS=Ovis aries OX=9940 GN=CBFB PE=4 SV=1 - [W5NXE1_SHEEP]	11.19	1	1	1	143	16.4832	5.13525	1.20844	1		1.85308	1		0.950468	1		1.0263	1		1.26418	1		1.38548	1		0.76777	1		0.750201	1		1.3632	1
W5P601	PHB domain-containing protein	STOM	PHB domain-containing protein OS=Ovis aries OX=9940 GN=STOM PE=4 SV=1 - [W5P601_SHEEP]	12.9	4	4	9	279	30.9443	7.04932	1.07811	8	24.1531	1.50816	8	13.9739	1.15893	8	15.224	1.37139	8	18.4407	1.11303	8	22.6708	1.18157	8	3.7924	0.85753	8	10.3194	0.620305	8	18.2025	1.71887	8	18.3313
W5PS58	SRP54 domain-containing protein	SRPRA	SRP54 domain-containing protein OS=Ovis aries OX=9940 GN=SRPRA PE=4 SV=1 - [W5PS58_SHEEP]	5.77	4	4	8	641	70.1924	9.17334	0.955667	8	31.243	1.09808	8	27.3477	0.960023	8	15.1955	0.956576	8	11.1277	1.01345	8	14.8243	1.02946	8	21.0332	1.13349	8	13.0997	1.10137	8	13.8654	0.940081	8	51.0467
W5Q6U0	Carrier domain-containing protein	FASN	Carrier domain-containing protein OS=Ovis aries OX=9940 GN=FASN PE=4 SV=1 - [W5Q6U0_SHEEP]	2.28	6	6	9	2372	256.571	6.50732	1.06205	9	25.3065	1.02392	9	17.1489	1.05496	9	26.8293	0.975572	9	17.3529	1.06115	9	39.2559	1.00691	9	26.7136	0.802309	9	10.3334	0.952282	9	25.7833	0.737407	9	84.6422
W5QD49	Uncharacterized protein	PSME1	Uncharacterized protein OS=Ovis aries OX=9940 GN=PSME1 PE=4 SV=1 - [W5QD49_SHEEP]	15.66	4	4	5	249	28.6591	6.29053	1.06194	5	9.89041	1.1224	5	11.0009	1.07494	5	19.5067	1.259	5	22.5711	1.02632	5	7.88121	0.999435	5	13.3388	0.850256	5	1.18399	0.922801	5	31.6801	1.01878	4	28.148
W5PDB2	Receptor protein-tyrosine kinase	ROR2	Receptor protein-tyrosine kinase OS=Ovis aries OX=9940 GN=ROR2 PE=3 SV=1 - [W5PDB2_SHEEP]	5.51	4	4	4	908	100.57	6.96143	0.865593	4	17.9398	0.856183	4	8.84797	0.983723	4	6.63168	1.11436	4	29.0381	0.948031	4	25.5044	0.694155	4	25.949	1.09269	4	9.17999	1.03554	4	6.55565	1.82581	4	30.2343
W5P7Z1	Uncharacterized protein		Uncharacterized protein OS=Ovis aries OX=9940 PE=3 SV=1 - [W5P7Z1_SHEEP]	36.88	7	7	8	160	18.028	10.8726	0.778609	8	30.2108	0.949341	8	64.9803	0.856589	8	31.1085	1.09225	8	36.3298	0.833607	8	28.3319	1.29874	8	10.5044	0.983374	8	29.5727	1.15058	8	35.4297	1.30702	8	66.8853
W5NVY0	Uncharacterized protein		Uncharacterized protein OS=Ovis aries OX=9940 PE=4 SV=1 - [W5NVY0_SHEEP]	9.49	1	1	4	253	26.1843	9.5835	1.30275	4	14.0928	0.780509	4	14.2312	0.975255	4	4.69474	0.90303	4	4.93291	1.04091	4	22.4051	1.01119	4	6.02508	0.853445	4	11.5378	1.20882	4	11.017	0.745118	4	29.1813
W5PW79	Uncharacterized protein	SAP18	Uncharacterized protein OS=Ovis aries OX=9940 GN=SAP18 PE=4 SV=1 - [W5PW79_SHEEP]	18.02	4	4	7	172	19.5641	9.80322	0.9785	7	15.7739	0.850865	6	48.2752	0.855053	7	3.70515	0.994232	7	10.2944	1.03121	7	14.4664	0.994651	7	10.1948	1.30286	7	8.9316	1.17438	7	10.1077	0.75175	5	45.9132
Q9N114	Cytochrome oxidase subunit Va (Fragment)		Cytochrome oxidase subunit Va (Fragment) OS=Ovis aries OX=9940 PE=2 SV=1 - [Q9N114_SHEEP]	47.06	5	5	8	85	9.88514	5.50342	1.62089	8	62.6226	1.31853	8	66.9908	0.960436	8	18.8408	0.97707	8	68.1317	0.728274	8	32.8784	1.08059	8	38.554	1.03444	8	18.6401	0.630519	8	24.877	1.09507	8	91.9295
W5PZQ1	Uncharacterized protein	STT3B	Uncharacterized protein OS=Ovis aries OX=9940 GN=STT3B PE=4 SV=1 - [W5PZQ1_SHEEP]	10.01	6	7	11	729	83.6117	8.89502	0.771832	10	52.125	0.816566	10	31.0273	0.838038	10	18.5782	1.03017	10	15.5778	0.930092	10	12.3946	0.900582	10	17.1552	1.45674	10	11.922	1.06571	10	21.0681	0.735519	10	25.5848
W5PH31	Tr-type G domain-containing protein	EFTUD2	Tr-type G domain-containing protein OS=Ovis aries OX=9940 GN=EFTUD2 PE=4 SV=1 - [W5PH31_SHEEP]	5.91	4	5	7	998	112.575	5.09717	0.875876	4	16.8633	1.34035	4	29.6631	1.07338	4	5.28172	1.20215	4	32.7199	1.00891	4	10.1412	1.17956	4	13.3884	1.0547	4	7.7459	0.896402	4	6.47796	1.46142	4	22.2016
W5PWS0	Membrane cofactor protein	LOC101122294	Membrane cofactor protein OS=Ovis aries OX=9940 GN=LOC101122294 PE=4 SV=1 - [W5PWS0_SHEEP]	5.51	2	2	3	363	39.4013	6.7417	0.707261	3	10.9924	1.38053	3	32.0886	0.878034	3	10.4279	0.784668	3	2.12382	0.977359	3	7.63984	1.40038	3	11.621	0.85116	3	27.5724	1.24068	3	14.794	0.696718	3	89.7869
W5PXM3	Uncharacterized protein	PSPC1	Uncharacterized protein OS=Ovis aries OX=9940 GN=PSPC1 PE=4 SV=1 - [W5PXM3_SHEEP]	9.28	5	5	5	485	54.9315	9.1001	0.902836	4	11.7844	0.996351	4	14.5869	1.04269	4	7.86559	1.22155	4	12.9695	0.953273	4	9.69316	0.978289	4	17.5959	0.866117	4	11.5463	1.20433	4	3.57279	1.10886	4	19.2298
W5NXX1	Importin N-terminal domain-containing protein	IPO5	Importin N-terminal domain-containing protein OS=Ovis aries OX=9940 GN=IPO5 PE=4 SV=1 - [W5NXX1_SHEEP]	2.67	5	5	7	1161	130.532	5.14795	0.900825	7	17.5965	1.78071	7	8.44704	1.10117	7	5.29052	1.59871	7	18.1782	0.9541	7	14.4832	1.30069	7	6.88192	0.834965	7	7.17349	0.803201	7	8.48865	1.53286	7	12.8477
W5PNH0	Aldolase_II domain-containing protein	ADD2	Aldolase_II domain-containing protein OS=Ovis aries OX=9940 GN=ADD2 PE=4 SV=1 - [W5PNH0_SHEEP]	4.99	4	4	6	721	80.1501	5.85889	0.9901	6	7.60288	1.56038	6	43.1029	1.31422	6	11.217	1.61425	6	31.2052	0.777628	6	19.8194	1.33615	6	9.60688	0.939925	6	8.32958	0.665389	6	13.3775	1.38047	6	21.7363
W5Q902	Uncharacterized protein	TXNRD2	Uncharacterized protein OS=Ovis aries OX=9940 GN=TXNRD2 PE=3 SV=1 - [W5Q902_SHEEP]	4.95	3	3	5	465	50.0159	7.69385	1.09844	5	17.9681	2.09852	5	32.7821	1.31981	5	12.3294	1.34472	5	12.3767	0.764281	5	4.36429	1.2218	5	9.5117	0.788877	5	1.58692	0.668135	5	1.95279	1.64125	5	25.1924
W5QIK8	Uncharacterized protein	SELENBP1	Uncharacterized protein OS=Ovis aries OX=9940 GN=SELENBP1 PE=4 SV=1 - [W5QIK8_SHEEP]	6.57	3	3	3	472	52.5047	6.78564	1.01813	3	16.2567	2.17764	3	25.7711	1.21158	3	55.1535	1.06271	3	26.9654	1.00203	3	15.5665	1.50244	3	27.193	0.734537	3	18.6494	0.479364	3	31.26	1.73362	3	61.9815
W5PXX7	Uncharacterized protein	CCT5	Uncharacterized protein OS=Ovis aries OX=9940 GN=CCT5 PE=3 SV=1 - [W5PXX7_SHEEP]	7.02	3	5	5	541	59.5769	5.90967	0.838325	3	4.50784	0.987535	3	27.1005	0.998234	3	21.7387	1.05996	3	8.86292	1.02601	3	11.147	1.09316	3	24.9823	0.893431	3	10.9486	1.22154	3	28.6747	0.719717	3	25.1985
W5QB48	Uncharacterized protein	PTCD1	Uncharacterized protein OS=Ovis aries OX=9940 GN=PTCD1 PE=4 SV=1 - [W5QB48_SHEEP]	20.43	2	2	3	93	10.8357	9.83252	0.54353	2	22.6417	1.55774	2	37.249	0.93544	2	28.0565	1.36127	2	57.0107	0.827329	2	18.2056	1.44761	2	17.685	1.19063	2	33.3133	0.895433	2	65.6391	1.42631	2	60.9384
W5NXM4	S4 RNA-binding domain-containing protein	RPS9	S4 RNA-binding domain-containing protein OS=Ovis aries OX=9940 GN=RPS9 PE=3 SV=1 - [W5NXM4_SHEEP]	28.87	6	6	6	194	22.6686	10.5356	0.625732	6	12.6118	0.618213	6	68.0979	0.758949	6	16.3384	1.06577	6	15.9341	0.806655	6	24.0162	0.911558	6	27.9001	1.22297	6	13.9848	1.5338	6	17.6747	0.892721	6	38.1865
W5P751	Uncharacterized protein		Uncharacterized protein OS=Ovis aries OX=9940 PE=4 SV=1 - [W5P751_SHEEP]	26.12	2	7	7	245	28.5117	10.6089	1.21802	2	3.96033	1.24581	2	38.5886	0.931515	2	5.71669	1.16268	2	23.3981	0.98929	2	24.6178	0.933911	2	34.1957	1.04444	2	17.583	0.954242	2	23.2292	0.975136	2	68.6886
W5QGG6	Uncharacterized protein	CCT2	Uncharacterized protein OS=Ovis aries OX=9940 GN=CCT2 PE=3 SV=1 - [W5QGG6_SHEEP]	11.21	7	7	8	535	57.4832	6.53662	0.892327	7	15.3748	1.06869	7	30.7524	0.84769	7	22.1124	0.894627	7	31.8435	1.11786	7	18.8868	1.23723	7	22.8102	0.902043	7	11.8621	1.17758	7	8.84336	1.31493	7	33.6063
W5PG83	Serine/threonine-protein phosphatase 2A activator	PTPA	Serine/threonine-protein phosphatase 2A activator OS=Ovis aries OX=9940 GN=PTPA PE=3 SV=1 - [W5PG83_SHEEP]	13.66	5	5	9	322	36.7578	7.2251	1.03537	9	14.3444	1.53822	9	10.7905	1.17254	9	8.51051	1.31021	9	9.13125	1.03192	9	21.331	1.22319	9	8.60577	0.843439	9	6.32633	0.719444	9	8.63787	1.87105	9	14.2492
W5NTF2	Uncharacterized protein	M6PR	Uncharacterized protein OS=Ovis aries OX=9940 GN=M6PR PE=4 SV=1 - [W5NTF2_SHEEP]	10.75	2	2	2	279	31.2474	5.65576	0.808475	2	5.08803	0.980617	2	3.43022	0.868377	2	11.2231	0.842672	2	27.2431	1.09956	2	10.6627	1.03131	2	6.87423	1.29725	2	1.07333	1.14921	2	4.74405	1.12727	2	8.08096
W5Q6S0	Tudor domain-containing protein	LBR	Tudor domain-containing protein OS=Ovis aries OX=9940 GN=LBR PE=4 SV=1 - [W5Q6S0_SHEEP]	9.16	6	6	7	622	71.2593	9.34912	0.897703	7	57.7892	0.848253	7	13.7802	0.823959	7	10.6199	1.004	7	26.4073	0.802732	7	25.0267	0.946777	7	8.81423	1.55607	7	16.6754	1.1232	7	23.3855	0.738918	6	23.421
W5P2U9	Uncharacterized protein	LRRC59	Uncharacterized protein OS=Ovis aries OX=9940 GN=LRRC59 PE=4 SV=1 - [W5P2U9_SHEEP]	13.64	5	5	6	330	37.3271	9.56885	0.944201	6	20.9176	0.830295	6	62.946	1.10643	6	8.99192	1.07377	6	11.5522	1.09575	6	21.4202	0.890982	6	38.971	1.02269	6	10.5357	1.06161	6	42.1864	0.763096	6	92.3409
W5PQ45	HIT domain-containing protein	HINT2	HIT domain-containing protein OS=Ovis aries OX=9940 GN=HINT2 PE=4 SV=1 - [W5PQ45_SHEEP]	15.34	2	2	3	163	17.1623	8.88037	1.04381	3	6.38121	0.820755	3	2.31857	1.07885	3	12.374	0.880487	3	13.1628	1.04549	3	13.3544	0.965911	3	6.48837	1.25846	3	14.2136	1.09282	3	5.5107	0.698346	3	0.388363
W5NT68	MSP domain-containing protein	VAPA	MSP domain-containing protein OS=Ovis aries OX=9940 GN=VAPA PE=4 SV=1 - [W5NT68_SHEEP]	21.55	4	4	6	232	26.0194	8.63135	0.885131	6	26.8273	1.11078	6	41.9006	0.982941	6	17.1357	0.919397	6	23.8644	0.950844	6	20.3415	1.092	6	22.0429	1.02459	6	20.8061	0.987533	6	37.4599	1.18459	6	17.4196
W5P500	Proteasome subunit beta	PSMB1	Proteasome subunit beta OS=Ovis aries OX=9940 GN=PSMB1 PE=3 SV=1 - [W5P500_SHEEP]	7.88	2	2	2	241	26.3453	7.81104	0.862784	2	15.3503	1.69004	2	20.1311	1.11679	2	9.48217	1.3988	2	31.6716	1.10136	2	45.9578	1.15212	2	30.2262	0.866982	2	8.8233	0.768409	2	2.64584	1.81813	2	3.62378
W5NUR5	Uncharacterized protein		Uncharacterized protein OS=Ovis aries OX=9940 PE=4 SV=1 - [W5NUR5_SHEEP]	2.58	2	4	4	1318	149.618	6.75635	1.12943	2	31.413	1.61313	2	63.6005	1.00608	2	1.68073	1.57447	2	49.0243	1.01021	2	0.529758	1.1705	2	0.551006	0.862425	2	15.7868	0.620876	2	43.932	1.92254	2	67.1807
W5Q7R8	Uncharacterized protein	JUP	Uncharacterized protein OS=Ovis aries OX=9940 GN=JUP PE=4 SV=1 - [W5Q7R8_SHEEP]	4.95	3	3	3	747	81.9098	6.04932	1.7731	3	11.7579	0.862938	3	47.4925	1.06358	3	8.08304	0.924704	3	22.7188	0.909365	3	6.99116	0.908891	3	6.20436	1.06067	3	11.9157	0.794266	3	6.80547	0.713649	3	181.105
W5Q5C7	Uncharacterized protein	CTNNA1	Uncharacterized protein OS=Ovis aries OX=9940 GN=CTNNA1 PE=4 SV=1 - [W5Q5C7_SHEEP]	3.86	4	4	5	906	100.025	6.29053	1.29783	5	12.3597	0.872708	5	6.92977	1.02647	5	3.55329	0.751162	5	9.85762	0.875358	5	16.6704	0.903731	5	11.3369	0.997055	5	5.466	1.20123	5	8.66536	0.664665	5	7.4832
W5QF73	Uncharacterized protein	NDUFB4	Uncharacterized protein OS=Ovis aries OX=9940 GN=NDUFB4 PE=1 SV=1 - [W5QF73_SHEEP]	9.23	2	2	3	130	15.204	9.72998	1.11353	3	15.8107	0.940419	3	18.8301	1.46949	3	5.80555	1.10365	3	2.73417	1.27052	3	5.49369	0.901283	3	9.52258	1.07413	3	42.1835	0.708057	3	6.68523	0.903214	3	58.3351
W5QHY6	Uncharacterized protein	RPIA	Uncharacterized protein OS=Ovis aries OX=9940 GN=RPIA PE=3 SV=1 - [W5QHY6_SHEEP]	8.5	3	3	4	306	32.7839	8.80713	1.00983	4	13.6071	1.51953	4	25.6598	1.23168	4	13.2213	1.57959	4	19.5733	0.91745	4	10.9583	1.20746	4	7.94321	0.835009	4	6.63583	0.711224	4	17.2918	1.58429	4	11.168
B2LYK6	RAB7A, member RAS oncogene family	RAB7A	RAB7A, member RAS oncogene family OS=Ovis aries OX=9940 GN=RAB7A PE=2 SV=1 - [B2LYK6_SHEEP]	11.59	2	2	2	207	23.5009	6.69775	0.728793	2	5.42999	1.46891	2	8.5898	0.917044	2	11.6892	1.38487	2	5.50985	0.959677	2	0.454438	1.15312	2	4.7664	1.0517	2	10.7637	1.01658	2	3.43281	1.72243	2	9.62222
W5QHH5	RNA-binding protein 8A	RBM8A	RNA-binding protein 8A OS=Ovis aries OX=9940 GN=RBM8A PE=3 SV=1 - [W5QHH5_SHEEP]	20.69	3	3	4	174	19.9048	5.71924	1.16048	4	28.0556	1.07125	4	63.1416	1.14842	4	12.5574	0.748046	4	18.7571	1.13771	4	26.923	0.860712	4	8.70287	0.882208	4	7.79092	0.880527	4	36.335	1.07035	4	34.1267
W5PLF3	Uncharacterized protein	DECR1	Uncharacterized protein OS=Ovis aries OX=9940 GN=DECR1 PE=4 SV=1 - [W5PLF3_SHEEP]	8.67	3	3	4	392	42.3722	9.83252	1.16881	4	19.7101	1.02182	4	17.4337	0.981219	4	11.013	0.841986	4	21.8877	1.16336	4	3.25905	0.927923	4	2.02479	1.08457	4	5.57723	0.980166	4	15.4918	1.10841	4	26.0397
W5P323	Glucose-6-phosphate isomerase	GPI	Glucose-6-phosphate isomerase OS=Ovis aries OX=9940 GN=GPI PE=3 SV=1 - [W5P323_SHEEP]	8.8	6	6	6	557	62.8511	7.72314	1.38644	6	15.1696	1.16019	6	18.5214	0.91745	6	10.2897	1.29944	6	8.80976	0.914618	6	12.9865	1.22328	6	6.84363	0.772138	6	10.0007	1.02622	6	7.443	1.20694	6	18.2271
A4UTS9	Nuclease sensitive element binding protein 1	NSEP1	Nuclease sensitive element binding protein 1 OS=Ovis aries OX=9940 GN=NSEP1 PE=2 SV=1 - [A4UTS9_SHEEP]	21.18	4	4	4	288	32.7442	9.979	1.07646	4	18.0013	0.933932	3	36.9734	1.05561	4	23.956	0.9743	4	8.01387	1.06988	4	14.9512	0.979008	3	0.347009	0.909187	4	12.2287	1.12649	4	7.13766	1.21306	3	0.904395
W5P5H4	AA_TRNA_LIGASE_II_ALA domain-containing protein	AARS	AA_TRNA_LIGASE_II_ALA domain-containing protein OS=Ovis aries OX=9940 GN=AARS PE=3 SV=1 - [W5P5H4_SHEEP]	2.58	3	3	3	968	106.676	5.49072	1.11985	3	13.9206	0.886311	3	7.39301	1.08292	3	3.03949	1.1218	3	38.2477	1.03439	3	19.6695	1.02342	3	18.2814	0.873642	3	12.4797	1.06209	3	18.9201	0.919239	3	60.3208
W5PJM6	NIPSNAP domain-containing protein	NIPSNAP2	NIPSNAP domain-containing protein OS=Ovis aries OX=9940 GN=NIPSNAP2 PE=4 SV=1 - [W5PJM6_SHEEP]	16.8	4	4	4	256	30.5914	8.88037	1.00091	4	76.3828	0.722528	4	19.2993	0.830302	4	10.2035	0.879522	4	22.7619	0.744273	4	15.0823	1.24007	4	31.8004	1.17409	4	6.39353	1.08919	4	16.1124	0.867048	4	45.5004
W5PIW2	Uncharacterized protein	TUSC3	Uncharacterized protein OS=Ovis aries OX=9940 GN=TUSC3 PE=4 SV=1 - [W5PIW2_SHEEP]	5.13	1	2	5	312	35.5372	9.74463	1.21932	1		0.735916	1		0.715674	1		0.926631	1		1.01181	1		0.790083	1		1.20715	1		0.995023	1		2.62719	1
W5Q754	Uncharacterized protein	TTN	Uncharacterized protein OS=Ovis aries OX=9940 GN=TTN PE=4 SV=1 - [W5Q754_SHEEP]	0.28	11	11	12	35229	3908.59	6.29053	3.48441	12	38.4594	0.599784	11	37.8	0.819337	12	18.2899	0.539534	12	62.0626	0.653525	12	46.2701	0.541795	12	52.0971	0.584223	12	47.5376	0.484836	12	44.7985	0.788762	10	34.6357
Q8HXS2	Ribosomal protein L19 (Fragment)		Ribosomal protein L19 (Fragment) OS=Ovis aries OX=9940 PE=4 SV=1 - [Q8HXS2_SHEEP]	16.76	3	4	7	173	20.8068	11.4438	0.706988	6	24.2797	0.638441	6	52.1443	0.853426	6	11.5277	1.02568	6	9.31257	0.866399	6	5.15133	0.999357	6	33.332	1.06933	6	15.8799	1.45577	6	14.3779	0.659926	6	10.4073
W5NXP3	SERPIN domain-containing protein	LOC101111083	SERPIN domain-containing protein OS=Ovis aries OX=9940 GN=LOC101111083 PE=3 SV=1 - [W5NXP3_SHEEP]	20.98	5	6	11	205	22.7368	4.85596	1.12039	7	26.1931	1.24187	7	7.52674	1.17917	7	10.4967	0.823379	7	8.30417	1.35179	7	12.1746	1.56126	7	38.7818	0.850987	7	15.0683	0.705804	7	26.9566	0.948682	7	43.1193
W5PXV8	40S ribosomal protein S6	RPS6	40S ribosomal protein S6 OS=Ovis aries OX=9940 GN=RPS6 PE=3 SV=1 - [W5PXV8_SHEEP]	18.47	6	6	6	249	28.649	10.8433	0.786239	6	11.9763	0.752113	6	18.8125	0.891806	6	25.7735	1.069	6	15.4358	0.87921	6	13.816	0.937973	6	20.1895	1.11828	6	13.401	1.4494	6	22.1161	0.699275	6	24.7435
W5P689	Ubiquitin carboxyl-terminal hydrolase	USP5	Ubiquitin carboxyl-terminal hydrolase OS=Ovis aries OX=9940 GN=USP5 PE=3 SV=1 - [W5P689_SHEEP]	6.88	6	6	7	858	95.6884	5.07178	1.01365	7	8.31328	1.5982	7	23.1016	1.24616	7	10.3223	1.46575	7	45.6758	1.11218	7	17.4521	1.15568	7	20.3996	0.893582	7	10.366	0.715102	7	19.9768	1.65175	7	17.1227
W5PRM1	Uncharacterized protein	SNRPB2	Uncharacterized protein OS=Ovis aries OX=9940 GN=SNRPB2 PE=4 SV=1 - [W5PRM1_SHEEP]	12.89	2	3	4	225	25.4521	9.71533	0.809762	3	3.84508	0.867161	3	1.90704	1.01166	3	20.7971	0.783753	3	9.90085	1.18571	3	1.31702	0.958522	3	30.9229	1.05425	3	4.92504	1.1595	3	7.09687	1.13579	3	52.7631
B2LSM7	Alpha-galactosidase		Alpha-galactosidase OS=Ovis aries OX=9940 PE=2 SV=1 - [B2LSM7_SHEEP]	5.11	2	2	2	411	46.3395	5.37646	0.770857	2	16.1343	0.931871	2	9.36415	0.970314	2	4.28709	1.07272	2	1.23185	0.932832	2	4.59931	1.10201	2	2.20642	1.31914	2	2.75454	1.13107	2	9.70627	1.00488	2	10.0275
W5QG36	Very-long-chain (3R)-3-hydroxyacyl-CoA dehydratase	HACD2	Very-long-chain (3R)-3-hydroxyacyl-CoA dehydratase OS=Ovis aries OX=9940 GN=HACD2 PE=3 SV=1 - [W5QG36_SHEEP]	7.45	2	2	2	255	28.6504	9.61279	0.886357	2	30.2631	0.625264	2	15.0536	0.87458	2	4.84471	0.760284	2	7.91808	1.03556	2	8.5919	1.05938	2	23.505	1.22048	2	12.1209	1.30609	2	15.7983	0.591414	2	36.346
W5Q0B5	Uncharacterized protein	PPP2R1A	Uncharacterized protein OS=Ovis aries OX=9940 GN=PPP2R1A PE=4 SV=1 - [W5Q0B5_SHEEP]	9.84	6	6	6	559	62.0093	5.05908	1.02701	6	11.7494	1.45171	6	5.54226	1.11413	6	15.1894	1.21292	6	12.802	0.997688	6	10.0694	1.09057	6	44.0412	0.866351	6	3.2055	0.78097	6	24.399	1.57864	6	9.52547
W5Q292	Calcium-transporting ATPase	ATP2B1	Calcium-transporting ATPase OS=Ovis aries OX=9940 GN=ATP2B1 PE=3 SV=1 - [W5Q292_SHEEP]	3.36	4	4	4	1222	134.714	5.85889	1.40248	4	17.4694	0.987732	4	14.6883	1.03867	4	16.568	0.994067	4	8.02323	0.869504	4	14.0234	0.733588	4	11.9997	1.08295	4	6.27959	0.859668	4	22.2358	0.796301	4	11.6971
W5PH25	Ubiquitin carboxyl-terminal hydrolase	USP14	Ubiquitin carboxyl-terminal hydrolase OS=Ovis aries OX=9940 GN=USP14 PE=3 SV=1 - [W5PH25_SHEEP]	5.47	2	2	2	494	55.905	5.30029	0.83445	2	27.5187	1.54572	2	4.83231	1.21411	2	10.196	1.45129	2	8.04669	0.978465	2	47.8963	1.31921	2	13.6286	0.946515	2	24.8136	0.731025	2	39.1829	1.51894	2	31.9735
B2MVX2	SLC25A11	SLC25A11	SLC25A11 OS=Ovis aries OX=9940 GN=SLC25A11 PE=2 SV=1 - [B2MVX2_SHEEP]	7.96	2	2	4	314	34.1839	9.87646	1.3291	4	2.96325	0.847738	3	10.7185	0.929395	4	15.2884	0.866498	4	25.4566	1.01238	4	14.4256	0.88421	4	23.2239	1.19676	4	14.9219	0.974106	4	1.82894	0.753826	4	41.1395
W5NSV5	Integrin_alpha2 domain-containing protein	ITGA6	Integrin_alpha2 domain-containing protein OS=Ovis aries OX=9940 GN=ITGA6 PE=3 SV=1 - [W5NSV5_SHEEP]	8.34	1	7	8	959	106.562	7.43018	1.52905	1		0.881208	1		0.929166	1		1.10973	1		0.888385	1		0.627066	1		0.925103	1		1.16658	1		0.627501	1
W5NS93	Proteasome subunit alpha type	PSMA4	Proteasome subunit alpha type OS=Ovis aries OX=9940 GN=PSMA4 PE=3 SV=1 - [W5NS93_SHEEP]	13.03	5	5	8	261	29.4652	7.72314	0.88293	8	6.84177	1.79601	8	7.87553	1.31537	8	8.99459	1.2707	8	29.7913	0.899623	8	8.36568	1.39291	8	9.03147	0.833022	8	0.859401	0.790752	8	9.77963	1.72212	8	28.8717
W5NWP4	Uncharacterized protein	DDX3X	Uncharacterized protein OS=Ovis aries OX=9940 GN=DDX3X PE=3 SV=1 - [W5NWP4_SHEEP]	12.25	7	8	9	661	73.0529	7.18115	1.12956	8	14.8623	0.981121	8	11.4604	0.97836	8	25.3207	0.887692	8	13.69	1.00796	8	7.78493	1.01622	8	7.37358	0.854531	8	10.1069	1.05042	8	24.5429	0.972725	8	47.7982
W5Q9T2	RanGAP1_C domain-containing protein	RANGAP1	RanGAP1_C domain-containing protein OS=Ovis aries OX=9940 GN=RANGAP1 PE=4 SV=1 - [W5Q9T2_SHEEP]	4.98	3	3	3	622	66.9378	4.65283	0.97188	3	23.1413	1.12948	3	16.8769	0.958944	3	12.1234	1.04371	3	26.4742	1.00058	3	4.38106	1.0285	3	51.3575	1.0719	3	6.56955	1.06242	3	18.2459	1.10058	3	1.27881
W5PKM5	Uncharacterized protein	PGAM5	Uncharacterized protein OS=Ovis aries OX=9940 GN=PGAM5 PE=4 SV=1 - [W5PKM5_SHEEP]	7.52	2	2	4	226	25.6354	8.68994	0.860323	4	3.6677	1.05285	4	8.11013	0.959952	4	7.14023	1.01185	4	1.46499	0.970811	4	1.36971	0.995829	4	0.78077	1.26408	4	13.6043	1.12306	4	2.18582	0.867626	4	20.4896
W5Q9L8	Aldehyde dehydrogenase	ALDH3A2	Aldehyde dehydrogenase OS=Ovis aries OX=9940 GN=ALDH3A2 PE=3 SV=1 - [W5Q9L8_SHEEP]	7.84	4	4	5	485	53.9452	7.69385	0.950908	5	16.5198	1.31303	5	32.1185	1.09241	5	8.69313	1.17662	5	19.5761	1.02551	5	10.8896	0.942577	5	11.2615	1.19619	5	17.3711	0.97072	5	5.44543	1.01777	5	77.2646
W5QH87	Miff domain-containing protein	MFF	Miff domain-containing protein OS=Ovis aries OX=9940 GN=MFF PE=4 SV=1 - [W5QH87_SHEEP]	5.5	1	1	2	291	32.9441	8.11865	0.702814	2	52.7009	0.929436	2	4.31338	1.25114	2	56.8529	0.883364	1		1.659	2	21.6336	0.954087	2	47.3201	1.28623	2	16.3146	0.919366	2	12.9256	0.353622	1
W5P765	T-complex protein 1 subunit gamma	CCT3	T-complex protein 1 subunit gamma OS=Ovis aries OX=9940 GN=CCT3 PE=3 SV=1 - [W5P765_SHEEP]	7.63	5	5	6	577	63.5599	6.69775	1.04514	6	12.6504	0.899724	6	9.36061	0.991138	6	9.18684	1.01229	6	10.7656	1.09893	6	6.13531	1.04323	6	13.4694	0.869626	6	17.6521	1.19074	6	25.3153	0.66071	6	69.3845
W5NXJ3	TED_complement domain-containing protein	LOC101112891	TED_complement domain-containing protein OS=Ovis aries OX=9940 GN=LOC101112891 PE=4 SV=1 - [W5NXJ3_SHEEP]	10.89	1	3	4	349	38.3221	5.24951	1.04835	1		2.0472	1		1.08554	1		1.11616	1		1.08734	1		1.53445	1		0.870182	1		0.591718	1		2.08903	1
Q6Q311	40S ribosomal protein S25	RPS25	40S ribosomal protein S25 OS=Ovis aries OX=9940 GN=RPS25 PE=2 SV=1 - [RS25_SHEEP]	21.6	3	3	4	125	13.7337	10.1108	0.779672	4	4.97029	0.98164	4	14.8386	0.844498	4	11.8328	1.11716	4	10.0714	0.978824	4	3.23545	1.00815	4	20.5856	1.14388	4	6.4404	1.34664	4	0.981319	0.879136	4	35.5743
P62896	Cytochrome c	CYCS	Cytochrome c OS=Ovis aries OX=9940 GN=CYCS PE=1 SV=2 - [CYC_SHEEP]	27.62	1	3	5	105	11.6961	9.49561	0.701852	2	59.2977	1.03249	2	3.20716	1.01903	2	20.0545	1.30355	2	20.8275	0.818427	2	23.9364	1.10609	2	21.554	1.32887	2	15.2713	1.08455	2	17.4321	0.869796	2	8.05411
W5P5V3	Uncharacterized protein	NDUFB7	Uncharacterized protein OS=Ovis aries OX=9940 GN=NDUFB7 PE=1 SV=1 - [W5P5V3_SHEEP]	23.36	3	3	5	137	16.3731	7.84033	0.980225	5	13.2221	1.23971	5	28.7172	0.967075	5	15.1077	1.16674	5	17.899	1.13058	5	23.0549	1.19186	5	4.31002	1.0751	5	38.316	0.870436	5	35.9857	1.94313	5	13.2637
W5P3X6	Uncharacterized protein	UBAC1	Uncharacterized protein OS=Ovis aries OX=9940 GN=UBAC1 PE=4 SV=1 - [W5P3X6_SHEEP]	23.69	11	11	13	401	45.0659	4.93213	1.06256	13	20.578	1.49548	13	23.926	1.12832	13	16.3978	1.23164	13	10.8679	0.993005	13	9.79325	1.11348	13	5.63326	0.975548	13	11.1549	0.691226	13	29.3912	1.57009	13	31.5527
W5Q462	Uncharacterized protein	FN3KRP	Uncharacterized protein OS=Ovis aries OX=9940 GN=FN3KRP PE=3 SV=1 - [W5Q462_SHEEP]	5.5	2	2	2	309	34.3224	7.59131	0.838532	2	20.4416	1.90823	2	6.41243	1.16969	2	16.4318	1.81033	2	6.43425	1.15198	2	8.01803	1.38167	2	3.06516	0.742566	2	2.82427	0.543402	2	7.98218	2.28407	2	39.0091
W5P583	LMWPc domain-containing protein	ACP1	LMWPc domain-containing protein OS=Ovis aries OX=9940 GN=ACP1 PE=4 SV=1 - [W5P583_SHEEP]	15.19	3	3	4	158	18.1039	7.10791	0.898349	4	21.5086	1.8688	4	8.32313	1.07874	4	5.83348	1.72505	4	10.1218	0.930695	4	15.4208	1.26927	4	8.10104	0.895589	4	2.09665	0.648558	4	7.6761	1.8323	4	4.63059
K4P438	Tumor protein translationally-controlled 1	TCTP	Tumor protein translationally-controlled 1 OS=Ovis aries OX=9940 GN=TCTP PE=2 SV=1 - [K4P438_SHEEP]	15.7	2	2	2	172	19.5686	4.93213	0.821629	2	2.41963	1.20049	2	19.4886	0.937942	2	29.082	1.14724	2	18.3005	1.07114	2	1.24097	1.27669	2	1.90139	0.791525	2	6.66789	1.12755	2	26.6149	1.3628	2	32.3178
C8BKD1	Prothrombin	F2	Prothrombin OS=Ovis aries OX=9940 GN=F2 PE=2 SV=1 - [C8BKD1_SHEEP]	3.85	2	2	2	623	70.0045	6.60986	1.0027	2	30.4695	1.23037	2	3.45337	1.65042	2	36.6307	0.902435	2	6.97457	1.52446	2	10.0029	1.25482	2	14.5486	0.728633	2	19.7255	0.570826	2	66.8719	0.569974	2	85.8415
W5NQM8	SH3 domain-containing protein	CTTN	SH3 domain-containing protein OS=Ovis aries OX=9940 GN=CTTN PE=4 SV=1 - [W5NQM8_SHEEP]	3.16	2	2	5	474	53.0895	5.43994	1.25508	5	7.36386	1.02776	5	9.55889	0.890474	5	9.83201	1.09076	5	16.9332	0.996732	5	8.20264	0.938988	5	14.3458	0.858357	5	14.4177	1.0585	5	17.0766	1.54335	5	25.6868
W5PK36	Arm_2 domain-containing protein	ARMCX1	Arm_2 domain-containing protein OS=Ovis aries OX=9940 GN=ARMCX1 PE=4 SV=1 - [W5PK36_SHEEP]	2.21	1	1	1	453	49.3539	9.18799	1.3823	1		0.725117	1		0.990059	1		0.902775	1		1.0339	1		1.12103	1		1.06408	1		1.00198	1		0.690319	1
W5P8K5	Uncharacterized protein	HNRNPAB	Uncharacterized protein OS=Ovis aries OX=9940 GN=HNRNPAB PE=4 SV=1 - [W5P8K5_SHEEP]	6.02	2	2	3	332	35.9832	6.94678	0.990798	3	51.6741	0.799608	3	24.5564	0.848426	3	0.25775	1.18689	3	4.85961	0.883596	3	10.8119	1.08346	3	1.79829	0.900009	3	15.4285	1.38886	3	1.28508	0.513505	2	23.5504
P50751	Troponin T, cardiac muscle	TNNT2	Troponin T, cardiac muscle OS=Ovis aries OX=9940 GN=TNNT2 PE=2 SV=2 - [TNNT2_SHEEP]	7.32	3	3	6	287	33.7441	5.42725	4.81452	6	18.0552	0.748032	6	11.2699	0.739869	6	7.6507	0.374561	5	26.475	0.530182	6	40.109	0.40562	6	56.325	0.267983	6	56.5818	0.278814	6	35.661	0.860238	4	85.4956
Q6Q312	40S ribosomal protein S26	RPS26	40S ribosomal protein S26 OS=Ovis aries OX=9940 GN=RPS26 PE=3 SV=3 - [RS26_SHEEP]	18.26	2	2	2	115	12.9771	11.0044	0.742006	2	3.04138	0.959802	2	15.2617	0.922921	2	19.7168	0.946447	2	5.82264	0.822807	2	4.01162	1.01795	2	10.2872	1.31742	2	10.5596	1.28658	2	5.84591	0.885163	2	23.1578
W5P708	Uncharacterized protein	ACTN4	Uncharacterized protein OS=Ovis aries OX=9940 GN=ACTN4 PE=4 SV=1 - [W5P708_SHEEP]	7.38	5	6	6	827	95.4644	6.34131	1.27938	5	24.0049	1.15255	5	8.27427	1.12993	5	12.571	1.02105	5	29.9628	0.952968	5	15.9912	1.10131	5	15.9499	0.805214	5	10.519	1.00105	5	15.2555	1.235	5	21.8793
B0LRQ0	Proteasome activator subunit 2 (Fragment)		Proteasome activator subunit 2 (Fragment) OS=Ovis aries OX=9940 PE=2 SV=1 - [B0LRQ0_SHEEP]	33.82	3	3	5	68	7.76492	5.78271	0.96161	5	13.1661	1.08574	5	12.3914	1.03683	5	33.3338	1.17057	5	21.8411	1.13174	5	9.28759	0.91853	5	19.8266	0.818371	5	1.91368	1.01624	5	14.4427	1	5	57.5354
W5P0I6	Uncharacterized protein	LOC101103316	Uncharacterized protein OS=Ovis aries OX=9940 GN=LOC101103316 PE=3 SV=1 - [W5P0I6_SHEEP]	36.23	3	3	3	69	7.8362	10.6968	1.03627	3	72.8937	0.779901	3	18.0943	0.871435	3	23.5767	0.973526	3	5.2175	0.953872	3	41.0438	1.0193	3	17.4451	0.822804	3	24.821	1.4236	3	36.9858	0.60482	3	75.7209
W5QDK9	AdoHcyase_NAD domain-containing protein	AHCYL1	AdoHcyase_NAD domain-containing protein OS=Ovis aries OX=9940 GN=AHCYL1 PE=3 SV=1 - [W5QDK9_SHEEP]	6.48	4	4	5	586	64.5665	8.03076	1.15389	5	13.757	0.898856	5	28.1778	0.948424	5	4.12803	0.84506	5	4.76252	0.972578	5	7.84192	0.923612	5	12.1367	1.04609	5	6.61127	1.14074	5	7.75032	1.32623	5	20.9682
W5Q942	MPN domain-containing protein	COPS6	MPN domain-containing protein OS=Ovis aries OX=9940 GN=COPS6 PE=4 SV=1 - [W5Q942_SHEEP]	6.95	2	2	3	331	37.1148	5.87158	1.11606	3	3.44367	1.83533	3	25.3909	1.17983	3	17.6916	0.96682	3	2.88788	1.15322	3	15.9911	1.06329	3	4.67947	0.832821	3	7.56514	0.689979	3	16.4935	2.22011	3	28.8341
W5Q5G8	TRANSKETOLASE_1 domain-containing protein	TKT	TRANSKETOLASE_1 domain-containing protein OS=Ovis aries OX=9940 GN=TKT PE=4 SV=1 - [W5Q5G8_SHEEP]	16.37	11	11	16	623	67.8177	7.47412	1.07099	16	14.1823	1.43737	16	17.8344	1.09819	16	13.579	1.43403	16	41.6599	1.03257	16	21.554	1.12846	16	12.3966	0.820176	16	12.1433	0.853961	16	13.3237	1.59298	16	23.7469
W5Q718	Solute carrier family 25 member 1	SLC25A1	Solute carrier family 25 member 1 OS=Ovis aries OX=9940 GN=SLC25A1 PE=3 SV=1 - [W5Q718_SHEEP]	14.36	3	3	3	188	20.3217	10.5796	0.741555	3	10.906	1.09243	3	32.6369	0.891469	3	3.88712	0.932618	3	0.95819	0.822007	3	3.24444	0.937743	3	1.17731	1.46673	3	9.67143	1.12057	3	3.18795	0.989916	3	10.9097
W5Q8F6	BRI3 binding protein	BRI3BP	BRI3 binding protein OS=Ovis aries OX=9940 GN=BRI3BP PE=4 SV=1 - [W5Q8F6_SHEEP]	11.22	2	2	3	196	22.1916	6.75635	0.899931	3	18.5358	1.0708	3	8.92161	0.831023	3	38.8469	0.838694	3	48.3795	0.971655	3	16.2084	1.08226	3	0.627941	1.2084	3	6.10224	1.12619	3	6.13715	0.742668	3	11.4932
W5PQR5	Ribosomal_L18e/L15P domain-containing protein	RPL18	Ribosomal_L18e/L15P domain-containing protein OS=Ovis aries OX=9940 GN=RPL18 PE=4 SV=1 - [W5PQR5_SHEEP]	20.21	3	3	4	188	21.508	11.6929	0.849048	4	33.0878	0.834472	4	38.7594	0.830886	4	31.4494	1.1066	4	18.6539	1.05764	4	23.2432	0.909403	4	28.8146	1.22382	4	11.1866	1.01514	4	31.2933	0.756651	4	9.95298
W5NUK4	GOLD domain-containing protein	NEK9	GOLD domain-containing protein OS=Ovis aries OX=9940 GN=NEK9 PE=3 SV=1 - [W5NUK4_SHEEP]	12.79	3	3	8	219	24.8118	6.68311	0.745954	8	35.7931	0.99279	8	22.4038	0.943545	8	6.11584	0.983627	8	17.2891	1.03218	8	13.6169	0.968395	8	22.5154	1.28221	8	11.6542	1.1299	8	15.4222	1.04236	8	52.8814
W5PUK3	Ribosomal_S17_N domain-containing protein	RPS11	Ribosomal_S17_N domain-containing protein OS=Ovis aries OX=9940 GN=RPS11 PE=3 SV=1 - [W5PUK3_SHEEP]	28.48	4	4	6	158	18.419	10.3013	0.609195	6	15.6468	1.10207	6	51.2123	0.842053	6	10.2576	1.07939	6	15.0839	0.917503	6	5.42891	1.27657	6	29.3577	1.03587	6	26.4628	1.32393	6	16.5289	0.94253	6	101.786
W5NQJ0	Protein S100	S100A12	Protein S100 OS=Ovis aries OX=9940 GN=S100A12 PE=3 SV=1 - [W5NQJ0_SHEEP]	19.57	2	2	6	92	10.8036	5.46533	0.983113	6	24.0534	1.60336	6	55.2706	1.10774	6	5.17944	2.04775	6	22.3321	1.04466	6	11.1625	1.06835	6	13.4103	0.815261	6	15.4113	0.670088	6	30.6521	1.08549	6	29.2927
W5QBV6	Ubiquitin-like domain-containing protein	HERPUD1	Ubiquitin-like domain-containing protein OS=Ovis aries OX=9940 GN=HERPUD1 PE=4 SV=1 - [W5QBV6_SHEEP]	8.7	2	2	2	391	43.4783	5.31299	1.07842	2	63.9827	0.967866	2	6.3585	0.995889	2	15.1183	0.798397	2	26.8191	1.07875	2	20.7984	1.09722	2	5.93	1.10707	2	13.4398	1.01657	2	36.6214	0.658302	2	52.2302
W5PUU0	Uncharacterized protein	RPL31	Uncharacterized protein OS=Ovis aries OX=9940 GN=RPL31 PE=4 SV=1 - [W5PUU0_SHEEP]	19.2	3	3	3	125	14.4539	10.5356	0.800135	3	23.6054	0.771098	3	0.919142	0.770108	3	21.2352	0.944345	3	9.92099	0.868852	3	47.1901	1.02221	3	9.40564	1.08707	3	13.1052	1.36189	3	12.8882	0.63877	3	7.33893
W5PTM9	UBIQUITIN_CONJUGAT_2 domain-containing protein	UBE2V2	UBIQUITIN_CONJUGAT_2 domain-containing protein OS=Ovis aries OX=9940 GN=UBE2V2 PE=4 SV=1 - [W5PTM9_SHEEP]	12.14	2	2	4	140	15.863	8.08936	0.919703	4	15.04	1.76067	4	16.5009	0.950416	4	9.43368	1.49014	4	8.95273	0.912481	4	16.9248	1.2683	4	10.1744	0.824749	4	1.39829	0.805544	4	4.90128	1.98383	4	9.12531
W5PHB6	CCHC-type domain-containing protein	SF1	CCHC-type domain-containing protein OS=Ovis aries OX=9940 GN=SF1 PE=4 SV=1 - [W5PHB6_SHEEP]	2.98	2	2	3	571	62.0794	8.85107	1.22996	3	17.3416	0.68584	3	1.93961	1.05982	3	0.262465	1.09269	3	6.59166	0.852113	3	14.6116	0.990514	3	17.5869	0.82785	3	14.8382	1.23278	3	19.3031	0.612753	2	19.8549
W5PLM5	Serine/threonine-protein phosphatase	PPP5C	Serine/threonine-protein phosphatase OS=Ovis aries OX=9940 GN=PPP5C PE=3 SV=1 - [W5PLM5_SHEEP]	5.83	4	4	4	583	65.1589	8.17725	1.0024	4	17.0768	1.27338	4	24.1927	1.08743	4	12.5796	1.35671	4	18.1033	1.08247	4	9.03785	1.00118	4	16.2329	0.892485	4	10.4114	0.893852	4	12.2391	0.930199	4	28.9807
W5PFN0	Uncharacterized protein	PNN	Uncharacterized protein OS=Ovis aries OX=9940 GN=PNN PE=4 SV=1 - [W5PFN0_SHEEP]	8.46	7	7	8	721	82.0121	6.91748	0.97337	8	42.8489	0.822798	8	15.5225	0.882355	8	9.17395	0.923993	8	11.8887	0.961567	8	12.4859	0.909958	8	12.739	1.15942	8	16.6264	1.11063	8	7.44177	0.99131	8	25.3278
W5P0I2	Uncharacterized protein	NDUFA7	Uncharacterized protein OS=Ovis aries OX=9940 GN=NDUFA7 PE=1 SV=1 - [W5P0I2_SHEEP]	39.47	4	4	6	114	12.6317	10.1841	0.958518	6	19.1888	1.09273	6	17.8973	1.03902	6	8.65901	1.11016	6	15.1661	0.98796	6	17.9558	0.957561	6	18.8728	1.09521	6	6.1874	0.939705	6	9.28616	1.21093	6	18.0593
W5P228	AIRC domain-containing protein	PAICS	AIRC domain-containing protein OS=Ovis aries OX=9940 GN=PAICS PE=3 SV=1 - [W5P228_SHEEP]	6.57	3	3	3	426	47.3455	7.72314	0.995526	3	10.6078	0.976377	3	6.33811	1.02548	3	3.48742	1.10698	3	15.044	0.926855	3	3.89614	1.07996	3	2.20831	0.941155	3	17.2294	1.13307	3	18.5737	1.54329	3	5.1024
W5P6Q8	Fe2OG dioxygenase domain-containing protein	PLOD2	Fe2OG dioxygenase domain-containing protein OS=Ovis aries OX=9940 GN=PLOD2 PE=4 SV=1 - [W5P6Q8_SHEEP]	2.62	2	2	2	841	96.423	7.26904	0.990304	2	7.08428	1.18439	2	14.5646	1.08608	2	14.851	1.2434	2	16.3231	1.00512	2	3.49814	0.945039	2	8.22519	1.03963	2	2.28494	0.994251	2	23.7983	1.00146	2	58.2933
W5NRG9	Uncharacterized protein		Uncharacterized protein OS=Ovis aries OX=9940 PE=4 SV=1 - [W5NRG9_SHEEP]	26.79	2	2	3	56	5.82895	6.59521	0.841736	3	19.79	1.44498	3	9.85003	1.13013	3	9.87378	0.805268	3	8.44881	0.833816	3	5.6433	2.25561	3	31.502	0.728865	3	14.9403	0.783422	3	12.5069	1.26044	3	69.7481
W5QBF5	NADH dehydrogenase [ubiquinone] 1 alpha subcomplex subunit 10, mitochondrial	NDUFA10	NADH dehydrogenase [ubiquinone] 1 alpha subcomplex subunit 10, mitochondrial OS=Ovis aries OX=9940 GN=NDUFA10 PE=1 SV=1 - [W5QBF5_SHEEP]	12.39	6	6	8	355	40.3967	7.50342	1.00108	8	31.2879	0.872867	8	19.6346	0.895042	8	20.2268	0.898106	8	13.6011	0.975468	8	19.4255	1.07707	8	18.3273	1.20559	8	6.13895	1.03906	8	13.0431	0.740107	8	31.7542
W5PKV7	Uncharacterized protein		Uncharacterized protein OS=Ovis aries OX=9940 PE=4 SV=1 - [W5PKV7_SHEEP]	7.45	1	1	5	94	10.0205	9.62744	0.860068	5	32.5993	1.62759	5	38.6122	1.08382	5	15.0814	1.14981	5	31.2786	0.872933	5	36.5062	1.98213	5	77.3962	0.387377	5	66.8174	0.412548	5	15.9128	2.34703	5	41.6034
W5Q1Z7	Uncharacterized protein	PRPF19	Uncharacterized protein OS=Ovis aries OX=9940 GN=PRPF19 PE=4 SV=1 - [W5Q1Z7_SHEEP]	10.71	5	5	5	504	55.1604	6.60986	0.906537	5	16.1508	1.08256	5	18.045	0.99946	5	1.71774	0.92086	5	9.55608	1.10193	5	17.6706	1.08632	5	12.6162	1.13672	5	10.2133	1.09282	5	7.58525	0.808394	5	33.919
W5PKY8	Uncharacterized protein	RAD21	Uncharacterized protein OS=Ovis aries OX=9940 GN=RAD21 PE=4 SV=1 - [W5PKY8_SHEEP]	3.49	2	2	4	630	71.4516	4.65283	1.26142	4	67.4951	0.900936	4	40.6734	0.965261	4	8.42326	0.890337	4	5.45769	0.971286	4	11.5867	1.04287	4	20.8681	0.890453	4	42.9256	0.885234	4	25.2945	0.870267	4	27.361
W5NVU4	Uncharacterized protein	EIF4A3	Uncharacterized protein OS=Ovis aries OX=9940 GN=EIF4A3 PE=3 SV=1 - [W5NVU4_SHEEP]	12.9	4	5	6	411	46.8112	6.72705	1.03619	5	63.6799	1.03776	5	24.4812	1.08435	5	8.08248	1.01759	5	27.1188	0.943991	5	13.918	1.08628	5	8.82793	0.955033	5	12.9182	0.888628	5	15.7304	0.835056	5	21.2798
W5QFG9	Uncharacterized protein		Uncharacterized protein OS=Ovis aries OX=9940 PE=3 SV=1 - [W5QFG9_SHEEP]	24.24	4	4	6	132	14.598	10.4185	0.720344	6	23.149	0.658708	6	17.7018	0.89671	6	15.4261	0.967731	6	13.4807	0.920722	6	10.2067	1.12156	6	20.1054	1.09135	6	12.4386	1.31658	6	19.2877	0.836636	6	19.8865
W5NYQ9	Mitochondrial import inner membrane translocase subunit TIM44	TIMM44	Mitochondrial import inner membrane translocase subunit TIM44 OS=Ovis aries OX=9940 GN=TIMM44 PE=3 SV=1 - [W5NYQ9_SHEEP]	5.54	3	3	3	451	51.1834	7.10791	1.03061	3	7.51901	0.95329	3	68.7192	0.978337	3	0.0712054	1.11838	3	42.4788	1.00711	3	29.9405	0.970334	3	11.2824	1.11842	3	32.3431	1.10389	3	6.48626	0.825516	3	18.3626
W5PPA7	Uncharacterized protein	DDX6	Uncharacterized protein OS=Ovis aries OX=9940 GN=DDX6 PE=3 SV=1 - [W5PPA7_SHEEP]	4.97	1	1	1	483	54.3123	8.66064	0.848025	1		0.816938	1		0.907419	1		1.38949	1		1.1675	1		0.971982	1		0.793154	1		1.32563	1		0.590088	1
P68253	14-3-3 protein gamma (Fragments)	YWHAG	14-3-3 protein gamma (Fragments) OS=Ovis aries OX=9940 GN=YWHAG PE=1 SV=1 - [1433G_SHEEP]	23.42	3	4	6	158	17.9889	4.91943	1.09384	4	6.57503	0.873586	4	29.5482	0.897556	4	13.9737	0.90709	4	18.3131	0.992634	4	5.60973	1.06248	4	32.6211	0.770349	4	9.8904	1.028	4	15.8096	1.81718	4	22.9052
W5PW57	Uncharacterized protein	LOC101114408	Uncharacterized protein OS=Ovis aries OX=9940 GN=LOC101114408 PE=3 SV=1 - [W5PW57_SHEEP]	11.19	3	3	3	277	30.4077	8.32373	0.914099	3	1.00307	2.69122	3	5.61868	1.77989	3	16.4737	1.37358	3	6.8638	0.726116	3	12.1087	1.47849	3	10.0655	0.81981	3	7.28813	0.479732	3	16.4994	2.00624	3	32.498
A8D8X1	60S ribosomal protein L10	RPL10	60S ribosomal protein L10 OS=Ovis aries OX=9940 GN=RPL10 PE=2 SV=1 - [RL10_SHEEP]	21.03	5	5	7	214	24.5869	10.1401	0.772591	7	43.9191	0.986798	7	52.035	0.772488	7	31.8164	1.03566	7	13.0731	0.849454	7	11.6889	0.915598	7	30.3463	1.15856	7	24.0453	1.34185	7	23.7284	0.736426	7	26.9801
W5Q990	Very-long-chain (3R)-3-hydroxyacyl-CoA dehydratase	HACD3	Very-long-chain (3R)-3-hydroxyacyl-CoA dehydratase OS=Ovis aries OX=9940 GN=HACD3 PE=3 SV=1 - [W5Q990_SHEEP]	5.83	3	3	4	463	53.8363	9.72998	0.757862	4	11.7093	1.05205	4	17.8702	0.839847	4	13.5879	0.917785	4	11.6624	0.996294	4	9.39607	1.21998	4	4.4825	1.26129	4	10.606	1.17643	4	10.8425	1.06661	4	19.5814
W5Q7G1	IF rod domain-containing protein	LOC101118712	IF rod domain-containing protein OS=Ovis aries OX=9940 GN=LOC101118712 PE=3 SV=1 - [W5Q7G1_SHEEP]	15.98	1	4	4	219	24.9524	4.85596	0.856264	1		1.34607	1		1.33649	1		1.55001	1		1.13585	1		0.964018	1		1.49195	1		0.519753	1		1.27061	1
W5PRF0	PC4 domain-containing protein	SUB1	PC4 domain-containing protein OS=Ovis aries OX=9940 GN=SUB1 PE=4 SV=1 - [W5PRF0_SHEEP]	13.39	2	2	2	127	14.3864	9.59814	0.952425	2	2.62908	0.979474	2	9.33074	0.966431	2	3.94659	1.04957	2	25.2856	1.0526	2	15.5203	0.990828	2	2.00885	0.938386	2	10.53	1.20197	2	1.85864	0.962685	2	41.649
W5PI44	Uncharacterized protein	PTBP1	Uncharacterized protein OS=Ovis aries OX=9940 GN=PTBP1 PE=4 SV=1 - [W5PI44_SHEEP]	3.95	2	2	3	557	59.4978	9.15869	0.840021	3	4.05858	0.931534	3	47.9171	1.05389	3	4.11939	1.19425	3	11.2403	1.0081	3	0.87214	0.909146	3	8.56447	0.904728	3	1.01015	1.15347	3	31.5527	0.989957	3	122.525
W5P9M4	Dolichol-phosphate mannosyltransferase subunit 3	DPM3	Dolichol-phosphate mannosyltransferase subunit 3 OS=Ovis aries OX=9940 GN=DPM3 PE=3 SV=1 - [W5P9M4_SHEEP]	21.78	2	2	3	101	10.9348	7.07861	1.10277	3	13.6618	1.02169	3	7.98209	1.48868	3	16.5863	0.981884	3	3.89062	1.5523	3	12.1437	0.768635	3	13.1942	0.976871	3	33.1024	0.703645	3	33.8707	0.740519	3	15.4345
W5Q3E9	Receptor expression-enhancing protein	REEP5	Receptor expression-enhancing protein OS=Ovis aries OX=9940 GN=REEP5 PE=3 SV=1 - [W5Q3E9_SHEEP]	22.22	3	3	4	162	18.1693	6.11279	0.850944	4	18.4112	0.933319	4	4.05479	0.967638	4	5.3246	1.21043	4	3.70911	1.08735	4	10.7981	0.834938	4	17.4361	1.25779	4	3.45417	1.09052	4	8.3227	0.863194	4	31.7893
W5NW29	UBX domain-containing protein	FAF2	UBX domain-containing protein OS=Ovis aries OX=9940 GN=FAF2 PE=4 SV=1 - [W5NW29_SHEEP]	4.94	2	2	2	445	52.4957	6.56592	0.831864	2	21.776	0.797657	2	18.9779	0.973762	2	13.1399	1.12261	2	4.28097	0.959658	2	4.10092	0.925993	2	19.8407	1.28588	2	3.36485	1.2143	2	7.27913	0.598368	2	7.158
W5P5P6	CSD_1 domain-containing protein	CARHSP1	CSD_1 domain-containing protein OS=Ovis aries OX=9940 GN=CARHSP1 PE=4 SV=1 - [W5P5P6_SHEEP]	11.95	2	2	4	159	17.0465	7.86963	1.06277	4	18.2552	1.77416	4	10.5498	1.13889	4	3.88575	1.27913	4	12.2121	0.848719	4	10.2477	1.34605	4	17.741	0.943531	4	9.42766	0.678808	4	18.5864	1.66854	4	7.77726
W5PAI3	OTU domain-containing protein	YOD1	OTU domain-containing protein OS=Ovis aries OX=9940 GN=YOD1 PE=4 SV=1 - [W5PAI3_SHEEP]	2.59	1	1	3	348	37.8929	5.73193	1.1747	3	33.8104	1.33468	3	15.78	1.08878	3	14.6115	1.33003	3	17.4992	1.07558	3	7.56117	1.14374	3	2.99613	0.786765	3	4.37839	0.685527	3	19.5895	1.52298	3	39.9775
P42819	Serum amyloid A protein	SAA1	Serum amyloid A protein OS=Ovis aries OX=9940 GN=SAA1 PE=1 SV=1 - [SAA_SHEEP]	39.29	1	4	7	112	12.6801	6.56592	0.889785	1		1.33143	1		0.819666	1		0.976681	1		1.64934	1		0.857394	1		1.30724	1		0.538966	1		3.23809	1
W5PI20	Uncharacterized protein	PLIN4	Uncharacterized protein OS=Ovis aries OX=9940 GN=PLIN4 PE=4 SV=1 - [W5PI20_SHEEP]	5.72	1	1	1	961	97.1242	6.88818	1.21366	1					0.683172	1		1.54851	1		1.1187	1		0.720003	1		0.389883	1		1.71662	1
W5Q805	AAA domain-containing protein	PSMC6	AAA domain-containing protein OS=Ovis aries OX=9940 GN=PSMC6 PE=3 SV=1 - [W5Q805_SHEEP]	8.44	3	3	3	403	45.768	7.78174	0.979175	3	17.3763	1.61847	3	35.8655	1.22716	3	28.3497	1.34198	3	21.9517	1.06579	3	13.4325	1.31852	3	7.95483	0.80566	3	5.48289	0.609481	3	40.6968	2.07738	3	0.521376
W5PJG0	Serum amyloid A protein	LOC105601867	Serum amyloid A protein OS=Ovis aries OX=9940 GN=LOC105601867 PE=3 SV=1 - [W5PJG0_SHEEP]	25.38	1	4	7	130	14.4692	8.67529	0.778142	1		1.04789	1		0.775685	1		0.760287	1		2.6492	1		0.573261	1		0.783154	1		0.659245	1		2.87651	1
W5P5B4	CAP10 domain-containing protein	KDELC1	CAP10 domain-containing protein OS=Ovis aries OX=9940 GN=KDELC1 PE=4 SV=1 - [W5P5B4_SHEEP]	7.97	4	4	4	502	58.2875	7.23975	0.959177	4	15.5115	0.950555	4	15.0623	1.01042	4	7.11343	0.971826	4	5.39283	0.891252	4	25.0234	1.13247	4	3.83276	1.32301	4	3.74223	1.05313	4	19.7188	0.84576	4	58.3014
W5PNZ5	Peptidylprolyl isomerase	FKBP4	Peptidylprolyl isomerase OS=Ovis aries OX=9940 GN=FKBP4 PE=4 SV=1 - [W5PNZ5_SHEEP]	5.74	2	2	2	488	54.8447	6.15088	0.944133	2	5.07971	0.854105	2	4.05516	0.967718	2	10.2806	1.29971	2	1.02885	1.02046	2	2.19752	1.0204	2	4.35067	0.853308	2	7.48887	1.2739	2	4.04236	0.623888	2	0.739134
W5NQL2	Obg-like ATPase 1	OLA1	Obg-like ATPase 1 OS=Ovis aries OX=9940 GN=OLA1 PE=3 SV=1 - [W5NQL2_SHEEP]	4.32	2	2	3	417	47.2227	8.73389	0.777077	3	0.431107	1.81931	3	4.63404	1.10856	3	2.47855	1.54	3	1.01774	0.851506	3	9.04089	1.57479	3	8.28925	0.80383	3	5.65359	0.752616	3	1.99033	2.23525	3	7.31455
W5Q813	Nop domain-containing protein	NOP58	Nop domain-containing protein OS=Ovis aries OX=9940 GN=NOP58 PE=4 SV=1 - [W5Q813_SHEEP]	7.29	4	4	5	535	60.1588	8.55811	1.08159	5	16.9148	0.876508	5	5.21579	1.04836	5	9.60339	0.975862	5	16.8588	1.00843	5	5.31789	0.788471	5	12.2922	1.00887	5	18.2629	1.00877	5	7.94577	1.09974	5	59.6307
W5P3T2	Uncharacterized protein		Uncharacterized protein OS=Ovis aries OX=9940 PE=4 SV=1 - [W5P3T2_SHEEP]	4.5	2	3	5	489	52.9414	9.65674	0.9008	4	10.4714	1.20374	4	51.3396	0.935187	4	17.5755	0.980671	4	20.4456	1.24606	4	9.36976	0.894626	4	5.20846	1.06881	4	18.77	0.973651	4	14.1673	1.33366	4	22.5454
W5PJD0	Uncharacterized protein	PGM2	Uncharacterized protein OS=Ovis aries OX=9940 GN=PGM2 PE=3 SV=1 - [W5PJD0_SHEEP]	4.98	3	3	4	582	64.9458	6.44287	1.01441	4	1.63248	0.995488	4	9.00877	0.863628	4	10.3956	1.07168	4	4.03628	1.12367	4	9.42225	1.46121	4	16.2133	0.642019	4	6.7031	1.20712	4	10.4011	0.750364	4	30.3387
W5NZU5	Translocase of outer mitochondrial membrane 20	TOMM20	Translocase of outer mitochondrial membrane 20 OS=Ovis aries OX=9940 GN=TOMM20 PE=4 SV=1 - [W5NZU5_SHEEP]	19.23	2	2	2	104	11.5862	5.21143	0.789461	2	74.8535	0.583296	2	65.5944	0.721047	2	29.5594	0.84057	2	24.4342	0.921606	2	41.797	0.706426	2	85.1469	1.41728	2	8.18047	1.35429	2	26.0269	0.813861	2	2.23707
W5P159	Uncharacterized protein	SCAP	Uncharacterized protein OS=Ovis aries OX=9940 GN=SCAP PE=4 SV=1 - [W5P159_SHEEP]	2.03	2	2	2	1082	119.043	8.08936	1.40775	2	20.6478	0.885289	2	30.523	0.914394	2	15.277	0.740809	2	1.18426	1.05053	2	8.31887	0.953091	2	15.2414	1.04565	2	4.77867	0.973336	2	28.4829	1.2922	2	11.1062
W5Q5T7	V-type proton ATPase subunit C	ATP6V1C1	V-type proton ATPase subunit C OS=Ovis aries OX=9940 GN=ATP6V1C1 PE=3 SV=1 - [W5Q5T7_SHEEP]	5.4	3	3	3	426	48.8385	7.81104	1.03737	3	14.5736	0.890208	3	4.82121	0.931549	3	6.07398	0.95069	3	1.1822	1.10265	3	20.1727	0.970558	3	15.8706	1.00141	3	4.73651	1.13822	3	2.52055	1.16241	3	11.3897
W5Q437	3-hydroxyisobutyryl-CoA hydrolase, mitochondrial	HIBCH	3-hydroxyisobutyryl-CoA hydrolase, mitochondrial OS=Ovis aries OX=9940 GN=HIBCH PE=3 SV=1 - [W5Q437_SHEEP]	9.33	4	4	5	386	43.3584	7.00537	0.832226	5	14.2256	0.818101	5	35.8619	0.904661	5	1.28408	1.00171	5	3.14834	1.05244	5	7.13793	0.907267	5	2.51775	1.45296	5	21.1655	1.07779	5	8.81167	1.06284	5	41.225
W5P874	AB hydrolase-1 domain-containing protein	ABHD16A	AB hydrolase-1 domain-containing protein OS=Ovis aries OX=9940 GN=ABHD16A PE=4 SV=1 - [W5P874_SHEEP]	4.26	3	3	4	587	65.9195	8.57275	1.01583	4	5.62392	1.15919	4	15.1673	0.851455	4	4.70329	0.939675	4	6.15271	1.12111	4	14.3043	0.842091	4	8.79514	1.15929	4	12.9444	1.05891	4	13.9404	0.917654	4	24.3782
P49453	Centromere protein C (Fragment)	CENPC	Centromere protein C (Fragment) OS=Ovis aries OX=9940 GN=CENPC PE=2 SV=1 - [CENPC_SHEEP]	3.48	2	2	2	402	45.0371	9.48096	0.860016	2	42.8611	0.53703	2	122.2	0.967943	2	1.53689	0.883632	2	12.9393	0.966184	2	0.0908957	1.08371	2	17.1846	1.51048	2	2.42675	1.09213	2	32.0318	0.550373	2	72.3096
W5Q0Q5	ATP synthase-coupling factor 6, mitochondrial	ATP5PF	ATP synthase-coupling factor 6, mitochondrial OS=Ovis aries OX=9940 GN=ATP5PF PE=3 SV=1 - [W5Q0Q5_SHEEP]	24.55	2	2	2	110	12.6796	9.30518	1.65856	2	75.4624	0.714165	2	10.3013	0.816373	2	34.383	0.75395	2	11.8457	0.930529	2	26.5373	0.752539	2	65.8826	1.13017	2	20.6992	0.896368	2	73.8134	0.553589	2	67.2614
W5P9M2	PKS_ER domain-containing protein	PTGR1	PKS_ER domain-containing protein OS=Ovis aries OX=9940 GN=PTGR1 PE=4 SV=1 - [W5P9M2_SHEEP]	13.68	3	3	4	329	35.7196	7.81104	0.924605	4	19.3328	0.972588	4	10.1545	1.0638	4	8.32945	1.13233	4	25.3372	1.05963	4	18.0662	1.12267	4	15.2937	0.750011	4	16.2565	1.16528	4	7.82126	0.679078	4	38.0741
W5Q7L1	Calponin	CNN3	Calponin OS=Ovis aries OX=9940 GN=CNN3 PE=3 SV=1 - [W5Q7L1_SHEEP]	12.86	4	4	5	311	34.3338	5.5415	1.29053	5	34.5982	1.07687	5	51.6892	1.04604	5	20.1215	0.979958	5	22.7822	1.18496	5	4.51318	0.976639	5	24.3741	0.841179	5	34.4973	0.869315	5	11.7767	1.27875	5	24.0916
Q7M371	Plasma proteinase inhibitor (Fragment)		Plasma proteinase inhibitor (Fragment) OS=Ovis aries OX=9940 PE=1 SV=1 - [Q7M371_SHEEP]	65	3	3	6	20	2.23816	4.61475	1.34712	6	64.8542	1.29645	6	55.2073	1.49988	6	52.4583	0.621863	6	47.5433	1.73198	6	18.3091	2.01145	5	11.6816	0.635168	6	22.5893	0.493784	6	17.097	0.702198	4	9.75609
W5PTS5	CDGSH iron sulfur domain 1	CISD1	CDGSH iron sulfur domain 1 OS=Ovis aries OX=9940 GN=CISD1 PE=4 SV=1 - [W5PTS5_SHEEP]	20.56	2	2	2	107	12.1612	8.85107	0.902459	2	18.8591	1.25354	2	76.5837	0.904628	2	18.3703	1.19102	2	54.8324	0.849908	2	14.1628	1.21087	2	25.597	1.20194	2	47.3638	0.859789	2	40.4502	1.59814	2	77.5825
W5QHP4	Uncharacterized protein	ACTL6A	Uncharacterized protein OS=Ovis aries OX=9940 GN=ACTL6A PE=3 SV=1 - [W5QHP4_SHEEP]	6.06	3	3	3	429	47.6326	5.60498	0.911122	3	47.7833	0.789199	3	13.5223	0.828218	3	3.81938	1.05032	3	22.3295	0.889814	3	5.6306	0.981783	3	0.0167599	1.15911	3	3.09388	1.27406	3	8.94911	0.860374	3	52.1622
W5P368	Malic enzyme	ME2	Malic enzyme OS=Ovis aries OX=9940 GN=ME2 PE=3 SV=1 - [W5P368_SHEEP]	7.88	4	4	4	584	65.4099	7.6499	1.1541	4	7.72818	1.13736	4	14.5113	0.872233	4	22.2381	0.945185	4	13.7213	1.22975	4	5.02297	1.01197	4	5.09883	1.07319	4	11.1354	1.01545	4	11.7661	1.28119	4	19.7509
W5NR04	Heterogeneous nuclear ribonucleoprotein D	HNRNPD	Heterogeneous nuclear ribonucleoprotein D OS=Ovis aries OX=9940 GN=HNRNPD PE=4 SV=1 - [W5NR04_SHEEP]	10.83	3	3	3	277	31.5533	9.29053	0.750282	3	12.533	0.893527	3	23.2357	0.915668	3	0.718483	1.2852	3	55.3165	0.858357	3	0.294539	1.10303	3	16.7111	0.888187	3	7.94346	1.44083	3	7.88677	0.67606	3	46.9655
W5QH42	S-adenosylmethionine synthase	MAT2A	S-adenosylmethionine synthase OS=Ovis aries OX=9940 GN=MAT2A PE=3 SV=1 - [W5QH42_SHEEP]	6.58	3	3	3	395	43.6233	6.41748	1.14695	3	27.7268	0.95622	3	6.11439	1.03873	3	2.45824	1.13855	3	1.36127	0.962984	3	1.69279	0.982909	3	7.8907	0.915491	3	11.0309	1.08068	3	12.9683	1.06489	3	20.0653
W5PXA6	FAA_hydrolase domain-containing protein	FAHD2A	FAA_hydrolase domain-containing protein OS=Ovis aries OX=9940 GN=FAHD2A PE=4 SV=1 - [W5PXA6_SHEEP]	3.49	1	1	1	315	34.7082	6.90283	0.677349	1		1.44827	1		1.02535	1		1.36848	1		0.893913	1		1.44348	1		1.10104	1		0.972779	1		1.33959	1
A6YRY8	40S ribosomal protein SA	RPSA	40S ribosomal protein SA OS=Ovis aries OX=9940 GN=RPSA PE=2 SV=1 - [RSSA_SHEEP]	8.47	2	2	2	295	32.8645	4.93213	0.884302	2	39.4586	1.53724	2	14.3173	0.655236	2	79.725	2.67836	2	10.2136	1.64404	2	100.343	1.40458	2	24.7997	0.800053	2	33.0236	0.423371	2	36.2279	0.628933	2	13.0132
W5P667	Uncharacterized protein	TAF15	Uncharacterized protein OS=Ovis aries OX=9940 GN=TAF15 PE=4 SV=1 - [W5P667_SHEEP]	5.57	2	2	2	449	48.1122	6.66846	0.962745	2	5.86887	0.84256	2	17.1359	0.963348	2	4.54333	1.45589	2	5.73123	0.924664	2	18.704	0.888275	2	10.2895	0.854647	2	1.82696	1.33987	2	0.393431	0.392143	2	29.7199
Q10994	Cystatin-B	CSTB	Cystatin-B OS=Ovis aries OX=9940 GN=CSTB PE=1 SV=1 - [CYTB_SHEEP]	12.24	1	1	2	98	11.1426	6.78564	1.15974	2	0.779954	1.5367	2	2.30531	1.1535	2	6.85501	0.859619	2	13.2203	1.32606	2	4.62631	0.987062	2	48.0216	0.784615	2	3.84927	0.758098	2	11.6074	1.84412	2	16.1222
W5P7F1	Hexosyltransferase	B3GALT6	Hexosyltransferase OS=Ovis aries OX=9940 GN=B3GALT6 PE=3 SV=1 - [W5P7F1_SHEEP]	5.54	2	2	2	325	36.2267	9.56885	0.920692	2	15.7448	1.19315	2	26.3205	1.11922	2	18.0342	0.99214	2	0.33695	0.982576	2	2.0445	1.05485	2	11.5145	1.1819	2	16.5423	0.957589	2	10.3972	1.20821	2	39.383
W5QBW1	Uncharacterized protein	PSMF1	Uncharacterized protein OS=Ovis aries OX=9940 GN=PSMF1 PE=4 SV=1 - [W5QBW1_SHEEP]	10.11	2	2	2	277	30.3272	5.87158	0.775036	2	2.42859	2.35811	2	11.9954	1.16863	2	14.3785	1.52574	2	2.83111	0.758556	2	10.5257	1.6779	2	22.5228	0.904187	2	6.6062	0.612209	2	0.113861	2.12303	2	4.41332
W5PC80	FAD-binding PCMH-type domain-containing protein	DHCR24	FAD-binding PCMH-type domain-containing protein OS=Ovis aries OX=9940 GN=DHCR24 PE=4 SV=1 - [W5PC80_SHEEP]	9.34	5	5	8	514	59.9148	7.94287	0.866511	8	9.71302	0.81518	8	16.2686	1.13385	8	15.4121	0.831789	8	30.1723	0.895113	8	15.4112	1.20721	8	14.4091	1.39299	8	18.9895	0.956717	8	21.0815	0.965979	8	29.2009
W5PFM8	PfkB domain-containing protein	ADK	PfkB domain-containing protein OS=Ovis aries OX=9940 GN=ADK PE=4 SV=1 - [W5PFM8_SHEEP]	8.56	3	3	4	362	40.3396	6.39209	1.00961	4	25.7049	1.56846	4	15.1156	1.07721	4	18.475	1.36529	4	24.1627	1.05423	4	8.54181	1.04278	4	29.7506	1.03562	4	22.4195	0.882852	4	22.5193	1.04661	4	20.9825
W5Q895	Uncharacterized protein	LOC101106243	Uncharacterized protein OS=Ovis aries OX=9940 GN=LOC101106243 PE=4 SV=1 - [W5Q895_SHEEP]	3.35	1	1	1	328	36.9356	4.97021	1.54139	1		1.64895	1		1.63527	1		0.375215	1		0.764011	1		0.988676	1		0.944681	1		0.609772	1		1.72805	1
B2LYL4	SNPRA	SNRPA	SNPRA OS=Ovis aries OX=9940 GN=SNRPA PE=2 SV=1 - [B2LYL4_SHEEP]	9.22	2	3	3	282	31.2432	9.83252	0.918496	2	16.8878	1.14262	2	49.4883	0.969057	2	3.58181	1.21562	2	19.2327	0.986668	2	10.1406	1.1364	2	2.7812	0.801198	2	1.35479	1.2568	2	27.9937	0.808613	1
W5NQB8	Nuclear pore complex protein	NUP107	Nuclear pore complex protein OS=Ovis aries OX=9940 GN=NUP107 PE=3 SV=1 - [W5NQB8_SHEEP]	4.38	5	5	5	937	107.609	5.42725	0.898653	5	16.6238	0.899023	5	49.5782	0.989303	5	8.31075	0.83937	5	34.2804	1.13204	5	0.859938	1.08053	5	40.5752	1.13963	5	19.6161	0.858482	5	28.7379	1.22278	5	26.5825
W5PNM6	Uncharacterized protein	NAPA	Uncharacterized protein OS=Ovis aries OX=9940 GN=NAPA PE=4 SV=1 - [W5PNM6_SHEEP]	9.49	2	2	2	295	33.1832	5.36377	1.16426	2	15.8719	1.11794	2	11.6474	1.22868	2	13.8169	0.945916	2	27.8063	1.19855	2	35.0112	1.07328	2	21.2316	0.861728	2	11.4188	0.859813	2	26.9964	0.959054	2	39.8331
W5NRC6	Uncharacterized protein	SART1	Uncharacterized protein OS=Ovis aries OX=9940 GN=SART1 PE=4 SV=1 - [W5NRC6_SHEEP]	3.57	1	2	2	700	79.2125	5.21143	0.918975	1		1.15188	1		1.17269	1		0.912947	1		1.1221	1		1.03774	1		0.869861	1		1.07341	1		1.2432	1
W5P9Q8	NADH dehydrogenase [ubiquinone] 1 subunit C2	NDUFC2	NADH dehydrogenase [ubiquinone] 1 subunit C2 OS=Ovis aries OX=9940 GN=NDUFC2 PE=1 SV=1 - [W5P9Q8_SHEEP]	24.59	3	3	3	122	14.4004	9.23193	0.739884	3	3.08469	1.15289	3	2.59429	0.93651	3	16.8166	0.933608	3	1.84159	1.06021	3	9.13603	1.0714	3	9.5293	1.19102	3	4.61912	1.07043	3	15.8593	1.35661	3	12.0026
W5PNA8	ORM1-like protein	ORMDL2	ORM1-like protein OS=Ovis aries OX=9940 GN=ORMDL2 PE=3 SV=1 - [W5PNA8_SHEEP]	16.99	2	2	2	153	17.3924	9.64209	1.0379	1		0.840751	1		0.929342	1		0.900861	1		1.2363	1		0.917234	1		1.20933	1		0.953167	1		1.66355	1
W5PAP1	Uncharacterized protein	TERF2IP	Uncharacterized protein OS=Ovis aries OX=9940 GN=TERF2IP PE=4 SV=1 - [W5PAP1_SHEEP]	5.45	1	1	1	367	40.7931	4.90674	0.871174	1		0.597653	1		0.886308	1		0.82902	1		1.00187	1		0.941677	1		1.39222	1		1.30272	1		0.463884	1
W5NYK3	Uncharacterized protein	CTCF	Uncharacterized protein OS=Ovis aries OX=9940 GN=CTCF PE=4 SV=1 - [W5NYK3_SHEEP]	7.03	6	6	8	725	82.1303	6.771	0.940714	8	23.9966	1.02078	8	29.3611	1.03558	8	13.2823	1.02697	8	32.3627	1.05691	8	13.5799	1.03795	8	18.5383	1.20466	8	13.245	1.03181	8	16.7919	1.12378	8	40.9381
C5IJ84	RAB10		RAB10 OS=Ovis aries OX=9940 PE=2 SV=1 - [C5IJ84_SHEEP]	9	1	2	2	200	22.5746	8.38232	1.12347	1		1.09292	1		1.05864	1		0.846656	1		1.18271	1		1.10212	1		1.00587	1		0.956989	1		1.10215	1
W5PGA3	Uncharacterized protein	NDUFB9	Uncharacterized protein OS=Ovis aries OX=9940 GN=NDUFB9 PE=1 SV=1 - [W5PGA3_SHEEP]	11.17	2	2	4	179	21.7259	8.98291	1.0331	4	55.8478	0.936159	4	22.556	0.920898	4	10.4164	0.996939	4	13.0089	0.900668	4	15.911	0.998008	4	15.8755	1.22584	4	26.0444	1.15903	4	9.71253	0.651246	4	113.156
Q30B87	Glutathione transferase M3 (Fragment)		Glutathione transferase M3 (Fragment) OS=Ovis aries OX=9940 PE=2 SV=1 - [Q30B87_SHEEP]	14.62	1	2	5	130	15.4356	6.32861	0.93357	1		1.8267	1		1.31054	1		1.4448	1		0.886835	1		1.11649	1		0.892251	1		0.63151	1		2.54212	1
W5NVT3	Staphylococcal nuclease domain-containing protein	SND1	Staphylococcal nuclease domain-containing protein OS=Ovis aries OX=9940 GN=SND1 PE=4 SV=1 - [W5NVT3_SHEEP]	3.95	4	4	5	885	99.8888	8.29443	0.94825	5	38.792	0.711912	5	30.0424	1.00531	5	7.57567	0.961158	5	7.75334	1.0458	5	20.2262	1.08596	5	18.3928	0.780947	5	12.9292	1.26749	5	41.5156	0.619892	4	33.8756
W5PI22	Saposin B-type domain-containing protein	CNPY2	Saposin B-type domain-containing protein OS=Ovis aries OX=9940 GN=CNPY2 PE=4 SV=1 - [W5PI22_SHEEP]	24.73	4	4	6	182	20.6252	4.91943	1.07562	6	48.7483	1.08138	6	15.0094	1.02945	6	14.3473	0.980123	6	24.8431	1.23045	6	26.3905	0.868879	6	21.8882	1.0314	6	11.6345	0.912148	6	27.8354	1.21736	6	41.7018
W5QHA4	Uncharacterized protein	EHHADH	Uncharacterized protein OS=Ovis aries OX=9940 GN=EHHADH PE=4 SV=1 - [W5QHA4_SHEEP]	5.81	4	4	4	723	79.7297	8.90967	1.15451	4	28.9415	1.18491	4	27.4528	1.0264	4	18.4329	1.13404	4	14.1591	0.925168	4	9.34631	0.807237	4	17.2545	1.08787	4	3.22889	0.889727	4	5.26323	1.43556	4	44.8434
W5PJM8	zf-Tim10_DDP domain-containing protein	TIMM10	zf-Tim10_DDP domain-containing protein OS=Ovis aries OX=9940 GN=TIMM10 PE=4 SV=1 - [W5PJM8_SHEEP]	16.67	2	2	3	90	10.3259	6.29053	0.92554	3	18.7588	0.898848	3	18.0051	0.848428	3	1.47459	0.715739	3	1.53231	0.927542	3	13.5279	0.923397	3	23.5298	1.38608	3	1.31411	1.20435	3	10.3398	1.01797	3	25.4266
W5PKQ2	Uncharacterized protein	PRXL2A	Uncharacterized protein OS=Ovis aries OX=9940 GN=PRXL2A PE=4 SV=1 - [W5PKQ2_SHEEP]	15.28	5	5	6	229	25.5953	9.01221	0.719526	6	34.3143	1.25248	6	16.363	0.952838	6	13.9975	1.16614	6	23.0063	1.01751	6	15.7628	1.34322	6	54.3303	1.09914	6	8.63029	0.913672	6	24.6471	1.53206	6	13.7726
P79360	Myeloid antimicrobial peptide	Map-34	Myeloid antimicrobial peptide OS=Ovis aries OX=9940 GN=Map-34 PE=3 SV=1 - [P79360_SHEEP]	23.64	3	4	5	165	18.8159	9.40771	0.947684	4	14.9421	1.55746	4	7.31898	1.05803	4	1.43787	2.52851	4	13.8256	1.28499	4	5.03896	0.919256	4	1.06911	0.756248	4	11.7352	0.663098	4	6.19009	1.44009	4	8.5363
W5PMN0	J domain-containing protein	SEC63	J domain-containing protein OS=Ovis aries OX=9940 GN=SEC63 PE=4 SV=1 - [W5PMN0_SHEEP]	3.03	3	3	3	760	87.8555	5.31299	0.742012	3	11.3349	0.902283	3	35.4873	0.90376	3	5.21371	0.987298	3	20.9116	0.898195	3	2.83945	1.03272	3	13.1824	1.31027	3	5.76266	1.20183	3	6.75239	1.22822	3	34.8214
W5PP29	Uncharacterized protein	ZNF638	Uncharacterized protein OS=Ovis aries OX=9940 GN=ZNF638 PE=4 SV=1 - [W5PP29_SHEEP]	6.93	16	16	19	1976	219.89	6.04932	0.989134	19	23.0558	0.881568	19	20.9231	0.957091	19	8.12482	0.897222	19	19.4499	1.08402	19	20.5346	0.936404	19	19.1409	1.23303	19	18.3788	1.03238	19	16.3081	1.15117	18	24.5096
W5NYA8	Secretory carrier-associated membrane protein	SCAMP2	Secretory carrier-associated membrane protein OS=Ovis aries OX=9940 GN=SCAMP2 PE=3 SV=1 - [W5NYA8_SHEEP]	3	1	1	1	400	44.1881	7.03467	1.15066	1		1.29267	1		1.08472	1		0.912519	1		1.1848	1		1.50622	1		0.879867	1		0.753566	1		1.5962	1
D8X187	Leukocyte elastase inhibitor	SERPINB1	Leukocyte elastase inhibitor OS=Ovis aries OX=9940 GN=SERPINB1 PE=2 SV=1 - [D8X187_SHEEP]	7.16	3	3	4	377	42.1979	6.56592	0.87243	4	5.59641	1.78705	4	19.1668	1.1115	4	3.81768	2.24394	4	15.2792	1.12111	4	15.0985	0.999216	4	7.93654	0.667601	4	19.7528	0.653207	4	12.6356	1.57217	4	42.8389
W5PL66	Uncharacterized protein	PPA2	Uncharacterized protein OS=Ovis aries OX=9940 GN=PPA2 PE=4 SV=1 - [W5PL66_SHEEP]	9.14	4	4	4	339	38.5024	7.03467	0.779864	4	25.7131	1.07291	4	16.3579	0.885948	4	10.42	1.00651	4	11.3643	0.888092	4	9.56751	0.883125	4	27.7826	1.31062	4	3.57681	1.0357	4	19.5918	1.19661	4	35.3499
W5NSC2	RRM domain-containing protein	CSTF2	RRM domain-containing protein OS=Ovis aries OX=9940 GN=CSTF2 PE=4 SV=1 - [W5NSC2_SHEEP]	1.92	1	1	1	572	60.3673	6.81494	1.21674	1		0.80424	1		1.08198	1		0.897543	1		0.824613	1		0.980569	1		1.01843	1		1.24551	1
W5Q1B3	Uncharacterized protein	HMGB2	Uncharacterized protein OS=Ovis aries OX=9940 GN=HMGB2 PE=4 SV=1 - [W5Q1B3_SHEEP]	28.78	6	7	8	205	23.5446	8.71924	0.86846	7	31.8697	0.911587	7	26.6468	0.961329	7	13.2396	1.37244	7	15.1446	0.953772	7	8.92342	1.01616	7	14.5175	0.883618	7	9.40589	1.23183	7	26.8306	0.780375	6	38.7009
W5NQ92	Ubiquitin-like domain-containing protein	ELOB	Ubiquitin-like domain-containing protein OS=Ovis aries OX=9940 GN=ELOB PE=4 SV=1 - [W5NQ92_SHEEP]	7.63	1	1	2	118	13.1587	5.0083	0.838533	2	10.8628	1.08924	2	16.6005	0.994862	2	12.2649	1.08764	2	12.6677	1.05592	2	2.40801	1.09199	2	11.3937	0.873763	2	0.69504	1.23797	2	2.4997	0.871088	2	18.3326
W5PWZ8	Uncharacterized protein	SNRNP200	Uncharacterized protein OS=Ovis aries OX=9940 GN=SNRNP200 PE=4 SV=1 - [W5PWZ8_SHEEP]	2.45	6	6	6	2124	242.751	6.18896	0.88471	6	6.75542	0.967127	6	19.757	1.03506	6	14.5077	0.906187	6	15.7542	1.03454	6	8.25032	1.06794	6	5.14494	1.1914	6	13.7238	1.07296	6	13.9942	1.0557	6	46.633
W5P8G4	Ribosomal_L7Ae domain-containing protein	NHP2	Ribosomal_L7Ae domain-containing protein OS=Ovis aries OX=9940 GN=NHP2 PE=4 SV=1 - [W5P8G4_SHEEP]	13.48	1	1	1	141	15.755	6.31592	0.837738	1		0.733284	1		1.07353	1		1.15027	1		1.11012	1		0.718711	1		1.37136	1		1.14503	1		0.421955	1
W5PHQ8	Rhodanese domain-containing protein	TSTD1	Rhodanese domain-containing protein OS=Ovis aries OX=9940 GN=TSTD1 PE=4 SV=1 - [W5PHQ8_SHEEP]	13.97	2	2	3	136	14.8869	9.5835	0.771571	3	5.81463	1.36792	3	3.60532	0.933946	3	10.03	1.16714	3	14.2468	0.9604	3	1.31539	1.06191	3	4.57175	1.11793	3	6.36044	1.11095	3	16.4987	1.26866	3	21.1446
W5PKX8	Uncharacterized protein	LTBP1	Uncharacterized protein OS=Ovis aries OX=9940 GN=LTBP1 PE=4 SV=1 - [W5PKX8_SHEEP]	2.37	4	4	4	1517	165.645	5.23682	1.15512	4	41.3206	0.776699	4	36.9268	0.963483	4	3.52168	0.950899	4	18.5103	1.11466	4	16.36	0.990658	4	8.40955	1.20822	4	20.4819	0.907908	4	19.2775	1.10393	3	6.39131
W5QI29	Uncharacterized protein	ECM1	Uncharacterized protein OS=Ovis aries OX=9940 GN=ECM1 PE=4 SV=1 - [W5QI29_SHEEP]	5.71	4	4	6	543	60.3867	7.29834	1.04823	6	7.67225	1.38419	6	23.6577	1.31551	6	10.188	0.982575	6	4.3185	1.32383	6	5.99152	1.21795	6	14.3212	0.773944	6	22.4752	0.679047	6	9.93028	0.936859	6	12.9026
W5P4L6	Uncharacterized protein	U2AF1L4	Uncharacterized protein OS=Ovis aries OX=9940 GN=U2AF1L4 PE=4 SV=1 - [W5P4L6_SHEEP]	9.55	1	2	2	220	25.8675	8.104	0.962211	1		1.9719	1		0.915763	1		0.47742	1		1.48619	1		1.15586	1		0.862576	1		0.765273	1		2.54158	1
W5P2M3	Uncharacterized protein	LOXL1	Uncharacterized protein OS=Ovis aries OX=9940 GN=LOXL1 PE=4 SV=1 - [W5P2M3_SHEEP]	4.65	3	3	3	581	62.8494	6.58057	4.19684	3	46.7636	0.605932	2	183.532	0.846501	3	89.9766	0.656064	2	161.042	0.755235	3	9.77324	0.476248	3	43.0008	0.449269	3	48.4696	0.407529	3	64.8793	0.989196	2	5.22504
W5P878	Carn_acyltransf domain-containing protein	CPT2	Carn_acyltransf domain-containing protein OS=Ovis aries OX=9940 GN=CPT2 PE=3 SV=1 - [W5P878_SHEEP]	8.21	6	6	9	658	74.3977	8.1333	0.964243	9	12.9562	0.927762	9	23.8324	0.989823	9	7.47244	1.05918	9	17.5444	0.990118	9	10.0658	1.07193	9	30.0006	1.12996	9	21.806	1.03042	9	21.1239	1.00287	9	23.778
W5QBQ8	Uncharacterized protein	RAB5C	Uncharacterized protein OS=Ovis aries OX=9940 GN=RAB5C PE=4 SV=1 - [W5QBQ8_SHEEP]	16.67	3	3	4	216	23.4518	8.41162	0.781517	4	11.0993	1.65124	4	4.06797	1.03618	4	7.94358	1.39706	4	25.9746	1.09084	4	9.06225	1.33817	4	11.7567	0.833015	4	17.6357	0.85102	4	27.3886	1.63697	4	13.8851
W5PPE7	Uncharacterized protein		Uncharacterized protein OS=Ovis aries OX=9940 PE=3 SV=1 - [W5PPE7_SHEEP]	16.39	3	3	4	183	21.1741	10.1548	0.879838	4	7.55777	0.770241	4	9.9208	0.917365	4	5.07943	0.878614	4	21.0932	0.935543	4	10.7122	0.91271	4	4.40586	1.06669	4	3.11582	1.35714	4	10.0453	0.662932	4	27.3111
W5P8N5	Uncharacterized protein	FBL	Uncharacterized protein OS=Ovis aries OX=9940 GN=FBL PE=3 SV=1 - [W5P8N5_SHEEP]	20.52	7	7	8	346	36.6818	9.0415	0.736979	8	27.0363	0.776947	8	38.8283	0.943768	8	14.1629	0.872862	8	15.2129	1.00326	8	8.85094	0.82832	8	21.8742	1.40175	8	6.43245	1.26769	8	13.172	0.866085	8	40.3739
W5NR95	KH domain-containing protein	KHDRBS1	KH domain-containing protein OS=Ovis aries OX=9940 GN=KHDRBS1 PE=4 SV=1 - [W5NR95_SHEEP]	5.44	3	3	3	441	48.3324	9.23193	0.787804	3	8.19263	1.00908	3	6.32522	0.960607	3	2.19373	1.2318	3	7.98205	0.792123	3	0.793364	0.972432	3	11.7581	0.905253	3	3.21207	1.35165	3	8.35574	0.959319	3	36.1024
W5QFL4	Uncharacterized protein	CSDE1	Uncharacterized protein OS=Ovis aries OX=9940 GN=CSDE1 PE=4 SV=1 - [W5QFL4_SHEEP]	3.32	3	3	3	813	90.5989	6.48096	0.845572	3	30.0999	0.577424	3	7.95915	0.959372	3	20.584	1.08131	3	7.0867	1.02914	3	12.637	0.922421	3	11.5861	1.02034	3	16.4149	1.14428	3	2.46747	0.849069	3	30.5345
W5P473	Uncharacterized protein		Uncharacterized protein OS=Ovis aries OX=9940 PE=4 SV=1 - [W5P473_SHEEP]	14.52	1	1	2	62	7.18183	10.9604	1.43332	2	17.2546	0.706538	2	69.3361	1.10576	2	2.23378	1.02621	2	8.12318	0.987394	2	9.41066	0.988852	2	39.9632	1.15595	2	2.8252	0.847436	2	16.055	0.78183	2	49.3878
W5PRA0	Uncharacterized protein	BPNT1	Uncharacterized protein OS=Ovis aries OX=9940 GN=BPNT1 PE=4 SV=1 - [W5PRA0_SHEEP]	13.59	4	4	4	309	33.4483	5.52881	0.855061	4	8.72521	1.07129	4	45.0447	1.09477	4	9.31469	1.45742	4	5.38669	0.936599	4	9.02621	1.24283	4	15.2698	0.827612	4	9.28922	1.02789	4	21.495	1.82022	3	15.2
W5NYS0	Polypeptide N-acetylgalactosaminyltransferase	GALNT2	Polypeptide N-acetylgalactosaminyltransferase OS=Ovis aries OX=9940 GN=GALNT2 PE=3 SV=1 - [W5NYS0_SHEEP]	4.13	3	3	6	533	60.7685	8.07471	0.878651	6	13.0828	0.953435	6	22.4708	0.971521	6	13.1827	0.951573	6	6.34164	1.06259	6	12.3667	0.986887	6	12.3949	1.27089	6	8.91087	1.10834	6	17.4132	0.950059	6	29.351
Q6DN06	Transcription factor YY1 (Fragment)		Transcription factor YY1 (Fragment) OS=Ovis aries OX=9940 PE=2 SV=1 - [Q6DN06_SHEEP]	7.59	2	2	2	369	39.6703	5.92236	1.13144	2	12.2659	0.559343	2	45.1353	0.8728	2	0.940533	0.989195	2	5.83441	0.932244	2	29.037	0.971918	2	18.019	1.07405	2	12.233	1.26633	2	18.2056	0.663318	2	38.9003
W5P296	DUF3456 domain-containing protein	CNPY3	DUF3456 domain-containing protein OS=Ovis aries OX=9940 GN=CNPY3 PE=4 SV=1 - [W5P296_SHEEP]	5.67	2	2	3	282	31.2572	6.26514	0.859209	3	6.72728	0.810299	3	34.8196	0.986836	3	15.1837	1.0375	3	10.2597	0.948611	3	3.87218	0.982788	3	5.59537	1.2676	3	3.13758	1.22812	3	23.2987	0.781033	3	28.7942
W5PPE2	Uncharacterized protein	MGST3	Uncharacterized protein OS=Ovis aries OX=9940 GN=MGST3 PE=4 SV=1 - [W5PPE2_SHEEP]	5.26	1	1	3	152	16.8447	9.53955	0.95485	3	18.5144	0.57055	3	12.3673	0.881456	3	1.05376	1.20767	3	14.0938	0.836923	3	2.68756	0.887352	3	20.8683	1.48429	3	5.73219	1.25531	3	1.40826	0.537537	3	35.8885
W5QFZ3	T-complex protein 1 subunit delta	CCT4	T-complex protein 1 subunit delta OS=Ovis aries OX=9940 GN=CCT4 PE=3 SV=1 - [W5QFZ3_SHEEP]	11.55	1	6	6	502	54.1399	6.58057	0.790652	1		0.827213	1		1.21949	1		1.43351	1		0.768027	1		1.08672	1		0.713158	1		1.45033	1
W5PUU9	Uncharacterized protein	HDHD5	Uncharacterized protein OS=Ovis aries OX=9940 GN=HDHD5 PE=4 SV=1 - [W5PUU9_SHEEP]	6.79	2	2	2	324	35.2816	8.60205	1.39493	2	58.3778	1.15202	2	10.7525	1.05528	2	1.98127	1.03739	2	24.0694	1.01871	2	16.7251	0.933145	2	11.5689	0.911942	2	14.5613	0.838628	2	29.6536	1.18333	2	31.9661
W5Q2F4	S-(hydroxymethyl)glutathione dehydrogenase	ADH5	S-(hydroxymethyl)glutathione dehydrogenase OS=Ovis aries OX=9940 GN=ADH5 PE=3 SV=1 - [W5Q2F4_SHEEP]	6.15	3	3	5	374	39.6853	7.50342	1.29284	5	43.803	1.24119	5	13.1136	0.949471	5	0.754461	1.25451	5	18.8871	0.837034	5	4.80343	1.06247	5	26.5894	0.767564	5	4.52672	0.921529	5	3.20424	1.26257	5	13.8622
W5PLQ6	Coatomer subunit delta	ARCN1	Coatomer subunit delta OS=Ovis aries OX=9940 GN=ARCN1 PE=3 SV=1 - [W5PLQ6_SHEEP]	11.35	5	5	6	511	57.2382	6.21436	1.26543	6	16.2762	0.796834	6	18.0504	0.987976	6	9.58285	1.01969	6	14.5003	1.14158	6	13.3209	0.905312	6	13.0719	0.872646	6	11.561	1.02964	6	12.9084	0.79395	6	22.4488
W5P2H1	Uncharacterized protein	ACSF2	Uncharacterized protein OS=Ovis aries OX=9940 GN=ACSF2 PE=4 SV=1 - [W5P2H1_SHEEP]	6.8	4	4	5	618	68.5272	7.94287	1.23008	5	37.7547	0.985287	5	24.9211	1.05439	5	5.35861	0.851308	5	10.4311	0.924218	5	34.2851	0.970027	5	13.9847	0.984874	5	14.7783	0.903407	5	22.1312	0.923297	5	12.8719
W5P916	Nop domain-containing protein	NOP56	Nop domain-containing protein OS=Ovis aries OX=9940 GN=NOP56 PE=4 SV=1 - [W5P916_SHEEP]	6.5	4	4	5	600	66.6573	9.18799	1.14236	5	40.0753	1.12119	5	33.9551	1.04772	5	3.23969	0.88593	5	19.0533	0.894553	5	14.1265	0.873148	5	26.7126	1.03204	5	3.49467	0.931858	5	10.1716	1.08558	5	55.9295
W5PS90	Dynein light chain	DYNLL1	Dynein light chain OS=Ovis aries OX=9940 GN=DYNLL1 PE=3 SV=1 - [W5PS90_SHEEP]	7.69	1	1	4	91	10.5592	7.40088	0.684621	4	69.612	0.88734	4	5.36904	0.905427	4	4.82098	1.11778	4	13.9877	1.06868	4	2.0865	0.986007	4	13.3524	1.21191	4	13.4048	1.30454	4	16.2795	0.713816	4	35.3514
W5PXJ8	DLH domain-containing protein	CMBL	DLH domain-containing protein OS=Ovis aries OX=9940 GN=CMBL PE=4 SV=1 - [W5PXJ8_SHEEP]	26.86	5	5	6	242	27.5769	6.60986	0.856174	5	8.41204	1.37664	5	32.3107	1.02408	5	13.9984	1.30753	5	21.9856	0.938496	5	26.157	1.08736	5	25.46	0.898771	5	3.33072	1.00628	5	4.7063	1.63272	5	10.7486
W5PIM8	Uncharacterized protein	GALK1	Uncharacterized protein OS=Ovis aries OX=9940 GN=GALK1 PE=4 SV=1 - [W5PIM8_SHEEP]	2.9	1	1	1	379	40.8627	6.45557	0.819526	1		1.64664	1		1.14823	1		1.41589	1		0.828507	1		1.16363	1		0.912317	1		0.976382	1		1.43509	1
W5PPF1	PlsC domain-containing protein	AGPAT3	PlsC domain-containing protein OS=Ovis aries OX=9940 GN=AGPAT3 PE=4 SV=1 - [W5PPF1_SHEEP]	2.65	1	1	1	378	43.5299	8.98291	0.872272	1		0.873497	1		0.789385	1		0.933928	1		1.01616	1		0.867384	1		1.39607	1		1.21207	1		1.03095	1
W5QAK2	Uncharacterized protein	IK	Uncharacterized protein OS=Ovis aries OX=9940 GN=IK PE=4 SV=1 - [W5QAK2_SHEEP]	2.7	2	2	2	555	65.2825	6.63916	1.53046	2	113.717	0.660532	2	18.7083	0.832125	2	36.407	0.698597	2	34.6007	1.28864	2	38.5614	0.529872	2	113.826	0.996771	2	48.2362	0.697907	2	128.477	1.02949	2	21.8024
W5P4I0	RuvB-like helicase	RUVBL1	RuvB-like helicase OS=Ovis aries OX=9940 GN=RUVBL1 PE=3 SV=1 - [W5P4I0_SHEEP]	7.16	2	2	2	419	46.3082	5.93506	0.95935	2	0.0151318	1.27015	2	50.6102	1.1183	2	9.51272	1.15359	2	4.95607	1.18654	2	8.40518	1.33409	2	2.49719	0.960706	2	3.23837	0.8354	2	28.7141	0.869384	2	117.553
C5ISB1	Replication protein A subunit	RPA1	Replication protein A subunit OS=Ovis aries OX=9940 GN=RPA1 PE=2 SV=1 - [C5ISB1_SHEEP]	5.68	3	3	3	616	68.0732	7.7085	1.24072	3	7.5989	0.72481	3	20.8624	0.975739	3	13.923	1.10604	3	10.0849	1.00291	3	4.67167	0.824259	3	2.687	0.987885	3	9.38938	1.16041	3	16.6791	0.759548	3	0.153468
W5P9M9	SERPIN domain-containing protein	LOC101103862	SERPIN domain-containing protein OS=Ovis aries OX=9940 GN=LOC101103862 PE=3 SV=1 - [W5P9M9_SHEEP]	2.56	1	1	1	391	44.3595	6.21436	1.02018	1		1.6043	1		1.05493	1		3.68244	1		0.940174	1		0.991466	1		0.536127	1		0.616422	1		1.00429	1
W5NV14	Ig-like domain-containing protein		Ig-like domain-containing protein OS=Ovis aries OX=9940 PE=4 SV=1 - [W5NV14_SHEEP]	4.65	1	1	3	172	17.705	9.34912	0.972807	3	5.39991	2.19226	3	7.66163	1.34503	3	6.76798	0.761627	3	6.18305	1.51632	3	2.67399	1.16558	3	23.3396	0.938646	3	14.5571	0.636881	3	17.5417	0.499532	3	18.9291
W5P1I3	J domain-containing protein		J domain-containing protein OS=Ovis aries OX=9940 PE=4 SV=1 - [W5P1I3_SHEEP]	7.76	1	1	1	116	12.5236	10.1841	0.702816	1		0.95165	1		0.83211	1		0.997806	1		0.773845	1		0.931424	1		1.52338	1		1.26462	1		1.13408	1
W5PGT6	Uncharacterized protein	C6	Uncharacterized protein OS=Ovis aries OX=9940 GN=C6 PE=4 SV=1 - [W5PGT6_SHEEP]	3.43	4	4	5	934	104.838	6.99072	1.17562	5	4.26375	1.18135	5	14.1504	1.40961	5	10.7197	0.863967	5	12.7216	1.44686	5	10.8103	1.11569	5	19.4717	0.82897	5	2.07066	0.605538	5	7.90256	0.812645	5	28.8835
W5NYP8	Uncharacterized protein	DYNC1H1	Uncharacterized protein OS=Ovis aries OX=9940 GN=DYNC1H1 PE=4 SV=1 - [W5NYP8_SHEEP]	2.92	15	15	17	4628	528.446	6.56592	1.06238	17	9.67504	0.841705	17	39.2392	1.03814	17	11.6863	1.00916	17	8.45706	1.05265	17	16.0699	0.885138	17	16.8551	1.00579	17	7.38297	1.04001	17	17.7007	1.06861	17	61.655
W5NW47	Myosin_tail_1 domain-containing protein		Myosin_tail_1 domain-containing protein OS=Ovis aries OX=9940 PE=4 SV=1 - [W5NW47_SHEEP]	15.49	3	4	4	226	25.8138	7.07861	1.11116	3	9.68143	0.987731	3	3.7793	1.09858	3	2.35427	1.07361	3	7.54276	0.896092	3	23.1458	0.997956	3	5.79623	0.995779	3	3.22596	1.11603	3	4.25768	0.7905	3	26.0175
W5Q0L1	Uncharacterized protein	EEF1G	Uncharacterized protein OS=Ovis aries OX=9940 GN=EEF1G PE=4 SV=1 - [W5Q0L1_SHEEP]	8.24	6	6	9	558	63.3811	8.42627	1.06452	9	14.3931	0.815738	9	30.8375	0.956805	9	10.8862	1.11125	9	4.59139	1.00703	9	9.10646	1.0988	9	3.7007	0.817145	9	5.37577	1.1825	9	13.4594	0.743171	9	40.7453
W5QE19	Proteasome subunit beta	PSMB2	Proteasome subunit beta OS=Ovis aries OX=9940 GN=PSMB2 PE=3 SV=1 - [W5QE19_SHEEP]	4.95	1	1	1	202	22.9528	7.03467	0.729477	1		1.82056	1		1.17976	1		1.49112	1		0.752196	1		1.56037	1		0.807215	1		0.855081	1		1.98627	1
W5PX99	Uncharacterized protein	MYO1B	Uncharacterized protein OS=Ovis aries OX=9940 GN=MYO1B PE=3 SV=1 - [W5PX99_SHEEP]	5.01	6	6	6	1078	124.845	9.11475	0.900421	6	28.9506	0.900808	6	45.2201	0.949652	6	18.9226	0.9852	6	28.8177	0.966412	6	6.8267	1.14613	6	6.45143	1.03058	6	10.9528	1.15923	6	14.2866	1.09602	6	47.514
W5PIJ8	Uncharacterized protein	SMU1	Uncharacterized protein OS=Ovis aries OX=9940 GN=SMU1 PE=4 SV=1 - [W5PIJ8_SHEEP]	5.04	3	3	4	516	57.8765	7.50342	1.18437	4	51.3176	0.72096	4	23.1049	0.92874	4	8.37763	0.95696	4	7.14263	0.944556	4	14.491	0.934762	4	12.8714	0.967829	4	20.8974	0.98983	4	8.34832	0.689294	4	34.7541
W5NUQ4	Cardiac troponin I	TNNI3	Cardiac troponin I OS=Ovis aries OX=9940 GN=TNNI3 PE=2 SV=1 - [W5NUQ4_SHEEP]	20.28	4	4	8	212	24.0597	9.78857	4.13084	8	65.8232	0.638608	6	16.987	0.932218	8	32.0063	0.603732	6	47.773	0.650134	8	53.9002	0.677969	6	42.2726	0.381518	7	130.211	0.322557	8	127.072	0.767215	5	15.2915
W5PE20	Uncharacterized protein	PELP1	Uncharacterized protein OS=Ovis aries OX=9940 GN=PELP1 PE=4 SV=1 - [W5PE20_SHEEP]	4.29	3	3	4	1095	116.006	4.69092	0.946485	4	37.0581	0.938608	4	20.4945	0.859683	4	6.19522	0.888499	4	17.4588	0.81079	4	4.29239	0.902129	4	22.336	1.24742	4	15.7608	1.14681	4	17.3228	0.683183	4	23.6567
W5PBM0	Uncharacterized protein	RPL11	Uncharacterized protein OS=Ovis aries OX=9940 GN=RPL11 PE=3 SV=1 - [W5PBM0_SHEEP]	17.42	4	4	6	178	20.2787	9.59814	0.768125	6	25.3851	0.684509	6	9.05625	0.823399	6	15.3832	1.04639	6	10.7183	0.957477	6	8.52555	0.791414	6	16.3976	1.18135	6	11.8154	1.5012	6	11.1213	0.563547	6	36.0965
W5P9H7	Uncharacterized protein	LOC101114063	Uncharacterized protein OS=Ovis aries OX=9940 GN=LOC101114063 PE=4 SV=1 - [W5P9H7_SHEEP]	15.34	7	10	10	313	33.9927	4.28467	0.930522	7	28.5202	1.08509	7	48.546	0.934735	7	25.0188	1.18717	7	20.6291	0.954833	7	11.4938	1.0163	7	22.1446	0.851475	7	6.61547	1.32936	7	28.22	0.90728	7	77.3205
W5QAH8	NADH dehydrogenase [ubiquinone] 1 alpha subcomplex subunit 2	NDUFA2	NADH dehydrogenase [ubiquinone] 1 alpha subcomplex subunit 2 OS=Ovis aries OX=9940 GN=NDUFA2 PE=1 SV=1 - [W5QAH8_SHEEP]	17.17	2	2	2	99	11.0729	9.90576	1.06297	2	51.2385	1.19568	2	65.7962	0.910344	2	16.9841	1.10599	2	27.8143	0.912094	2	15.9519	1.1083	2	26.0536	1.11984	2	7.87291	0.945848	2	27.3115	1.12349	2	97.3246
W5PKN2	Uncharacterized protein	NUP155	Uncharacterized protein OS=Ovis aries OX=9940 GN=NUP155 PE=4 SV=1 - [W5PKN2_SHEEP]	3.8	5	5	6	1394	155.437	6.25244	1.08509	6	22.2396	0.95982	6	46.7599	0.979588	6	10.2174	0.945545	6	14.7522	1.05634	6	15.8652	0.968664	6	14.2186	1.21708	6	16.551	0.952567	6	21.4254	1.04292	6	96.6539
W5P642	Cytochrome b-c1 complex subunit 7	UQCRB	Cytochrome b-c1 complex subunit 7 OS=Ovis aries OX=9940 GN=UQCRB PE=1 SV=1 - [W5P642_SHEEP]	31.19	3	3	6	109	13.3489	8.82178	0.818439	6	22.0057	0.956604	6	28.0195	0.944729	6	28.3521	1.27789	6	74.1387	0.904662	6	22.457	1.11824	6	13.9115	1.18817	6	21.4019	1.00711	6	22.514	0.991047	6	11.3729
W5PWA9	Cytochrome b5 heme-binding domain-containing protein	FADS1	Cytochrome b5 heme-binding domain-containing protein OS=Ovis aries OX=9940 GN=FADS1 PE=4 SV=1 - [W5PWA9_SHEEP]	1.56	1	1	1	449	52.6731	9.43701	0.725896	1		0.824814	1		0.908703	1		0.977907	1		1.06735	1		1.38796	1		1.07672	1		1.27787	1		0.552431	1
W5Q0L2	SERPIN domain-containing protein	SERPINA5	SERPIN domain-containing protein OS=Ovis aries OX=9940 GN=SERPINA5 PE=3 SV=1 - [W5Q0L2_SHEEP]	4.7	2	2	2	468	52.3016	9.30518	0.987787	1		1.22179	1		1.26035	1		1.21744	1		1.23396	1		0.997646	1		1.01355	1		0.75859	1		1.45348	1
C5IWU0	ADP-ribosylation factor 1	ARF1	ADP-ribosylation factor 1 OS=Ovis aries OX=9940 GN=ARF1 PE=2 SV=1 - [C5IWU0_SHEEP]	17.13	3	4	6	181	20.6837	6.80029	0.751217	5	36.81	1.14189	5	17.3972	1.07166	5	26.0464	1.01164	5	6.81306	1.18777	5	26.6662	1.16081	5	8.05834	0.900614	5	0.167799	1.08369	5	47.9067	1.24381	5	15.9872
W5PDX9	Uncharacterized protein	ARL6IP6	Uncharacterized protein OS=Ovis aries OX=9940 GN=ARL6IP6 PE=4 SV=1 - [W5PDX9_SHEEP]	4.42	1	1	2	226	24.6995	6.75635	1.20784	2	13.3447	0.792832	2	31.5736	1.15886	2	4.13237	1.07859	2	19.0424	1.14023	2	1.24793	0.668103	2	4.80964	1.35145	2	0.824636	0.830731	2	16.6708	0.871413	2	78.2468
W5PS45	Alpha-mannosidase	MAN2B1	Alpha-mannosidase OS=Ovis aries OX=9940 GN=MAN2B1 PE=3 SV=1 - [W5PS45_SHEEP]	2.59	3	3	3	1003	113.308	8.22119	1.00221	3	3.98257	1.2338	3	25.0431	0.990288	3	3.57846	0.893908	3	4.15007	1.26224	3	1.60397	0.902856	3	29.7908	1.0424	3	2.1758	0.944402	3	12.9362	1.32123	3	39.5023
W5PHP4	T-complex protein 1 subunit delta		T-complex protein 1 subunit delta OS=Ovis aries OX=9940 PE=3 SV=1 - [W5PHP4_SHEEP]	8.99	1	5	5	523	56.544	6.80029	0.782419	1		1.52517	1		1.08634	1		1.47341	1		0.811517	1		1.33711	1		0.720747	1		1.07461	1		1.56965	1
W5PD71	Pentaxin	CRP	Pentaxin OS=Ovis aries OX=9940 GN=CRP PE=3 SV=1 - [W5PD71_SHEEP]	7.59	2	2	3	224	25.2588	6.771	0.912002	3	9.26852	1.51688	3	1.0306	1.27112	3	7.7392	0.935376	3	34.0388	1.44101	3	2.61361	1.25628	3	2.19023	1.06737	3	12.5414	0.633373	3	4.50829	0.961516	3	19.8802
W5P779	Uncharacterized protein	HNRNPL	Uncharacterized protein OS=Ovis aries OX=9940 GN=HNRNPL PE=4 SV=1 - [W5P779_SHEEP]	10.93	5	5	5	494	54.5477	7.09326	1.23261	5	32.5112	0.9414	5	19.975	0.980895	5	3.32483	1.20859	5	6.35182	1.01774	5	16.5144	0.936845	5	13.2982	0.8952	5	7.91197	1.09967	5	33.4659	1.0005	5	10.9167
W5PFL8	Tetraspanin	CD9	Tetraspanin OS=Ovis aries OX=9940 GN=CD9 PE=3 SV=1 - [W5PFL8_SHEEP]	5.02	1	1	1	219	24.2623	5.37646	0.752484	1		1.87922	1		1.14806	1		1.67111	1		0.889758	1		1.59869	1		0.796151	1		0.796162	1		1.54222	1
W5QHP3	Thioredoxin domain-containing protein	TMX1	Thioredoxin domain-containing protein OS=Ovis aries OX=9940 GN=TMX1 PE=4 SV=1 - [W5QHP3_SHEEP]	7.19	2	2	3	278	31.5908	5.05908	0.775173	3	0.23557	1.04579	3	38.8707	1.06661	3	4.47706	0.955957	3	16.3271	0.9669	3	4.57745	1.10342	3	5.19276	1.01465	3	10.4447	1.10285	3	13.0314	1.26148	3	29.9101
W5NZ21	AAA domain-containing protein	ATAD3A	AAA domain-containing protein OS=Ovis aries OX=9940 GN=ATAD3A PE=4 SV=1 - [W5NZ21_SHEEP]	6.63	4	4	6	573	64.3673	9.29053	0.961898	6	42.6605	0.955672	6	36.359	0.974643	6	37.2895	1.00522	6	21.2821	0.904503	6	12.6958	0.868016	6	23.5297	1.05727	6	20.4455	1.00525	6	29.2732	1.29853	6	69.0496
W5NSC6	zf-Tim10_DDP domain-containing protein	LOC101112651	zf-Tim10_DDP domain-containing protein OS=Ovis aries OX=9940 GN=LOC101112651 PE=3 SV=1 - [W5NSC6_SHEEP]	11.34	1	1	1	97	11.0513	5.45264	0.96833	1		0.796706	1		0.88479	1		0.917095	1		1.05447	1		1.01551	1		1.27803	1		1.17103	1		0.713286	1
W5PJ13	Pleiotrophin	PTN	Pleiotrophin OS=Ovis aries OX=9940 GN=PTN PE=4 SV=1 - [W5PJ13_SHEEP]	11.31	2	2	3	168	18.7906	9.72998	1.09962	3	10.6853	1.41767	3	16.0747	1.2211	3	11.1594	0.771559	3	31.7306	1.02129	3	20.598	0.784564	3	18.2887	1.24807	3	2.36672	0.870656	3	2.88424	0.643852	3	38.8052
W5P1J6	KOW domain-containing protein	RPL26L1	KOW domain-containing protein OS=Ovis aries OX=9940 GN=RPL26L1 PE=3 SV=1 - [W5P1J6_SHEEP]	16.55	4	4	8	145	17.2456	10.5503	0.79823	8	36.1036	0.848297	8	19.916	0.765331	8	16.9617	0.875585	8	29.7351	0.865886	8	14.324	0.87127	8	12.3456	1.17714	8	10.3516	1.49231	8	11.472	0.86343	8	33.6998
W5NT34	Uncharacterized protein	BANF1	Uncharacterized protein OS=Ovis aries OX=9940 GN=BANF1 PE=4 SV=1 - [W5NT34_SHEEP]	43.82	3	3	4	89	10.052	6.0874	0.599319	4	26.5136	1.02055	4	14.1901	0.862112	4	4.82888	1.10576	4	7.96356	0.780631	4	11.5007	1.1353	4	11.4689	1.44002	4	5.04869	1.28386	4	9.11623	0.606775	4	14.4623
W5P770	Uncharacterized protein		Uncharacterized protein OS=Ovis aries OX=9940 PE=3 SV=1 - [W5P770_SHEEP]	40.19	6	6	9	107	12.1715	10.9019	0.722251	9	27.6741	0.799003	9	8.53378	0.913075	9	22.7886	1.09519	9	18.4811	0.734862	9	25.2082	0.946164	9	10.624	1.32585	9	4.40225	1.32097	9	23.2069	0.793639	9	25.5061
W5PLS0	Uncharacterized protein	CPD	Uncharacterized protein OS=Ovis aries OX=9940 GN=CPD PE=4 SV=1 - [W5PLS0_SHEEP]	3.03	4	4	5	1318	146.408	6.13818	0.85614	5	36.4837	0.86166	5	33.9577	0.890268	5	14.9789	0.927183	5	16.2832	0.90552	5	15.9961	0.893559	5	7.84279	1.30857	5	16.7835	1.35643	5	28.0736	0.755252	4	21.7153
W5PTE9	Uncharacterized protein	COL6A1	Uncharacterized protein OS=Ovis aries OX=9940 GN=COL6A1 PE=4 SV=1 - [W5PTE9_SHEEP]	2.45	3	3	3	1019	107.607	5.50342	0.935883	3	78.4552	0.944568	3	20.217	1.09251	3	91.4659	0.580473	3	26.8326	1.11347	3	89.6164	0.82964	3	51.9246	0.641184	3	55.4884	0.543963	3	30.4426	0.751798	3	27.3181
W5PZU1	Selenoprotein F	SELENOF	Selenoprotein F OS=Ovis aries OX=9940 GN=SELENOF PE=4 SV=1 - [W5PZU1_SHEEP]	15.32	2	2	2	124	13.6407	4.50049	0.891682	2	26.221	0.876996	2	14.4224	0.818597	2	13.9824	0.845377	2	0.422497	0.970919	2	0.286278	0.988958	2	0.337735	1.31781	2	13.2069	1.24285	2	12.2104	0.824458	2	27.7949
W5P7G7	Proteasome subunit beta		Proteasome subunit beta OS=Ovis aries OX=9940 PE=3 SV=1 - [W5P7G7_SHEEP]	4.6	2	2	2	239	25.4346	4.75439	1.03317	2	13.1468	1.54803	2	0.671133	1.1502	2	19.6813	1.23317	2	14.7909	1.11196	2	2.55686	0.990015	2	9.84625	0.891569	2	0.538313	0.693353	2	8.6525	2.38495	2	52.1364
W5NYL7	Uncharacterized protein	MTHFD1L	Uncharacterized protein OS=Ovis aries OX=9940 GN=MTHFD1L PE=3 SV=1 - [W5NYL7_SHEEP]	2.45	3	3	3	978	105.364	7.45947	1.10383	3	11.119	0.841324	3	1.68427	0.969256	3	0.236241	0.890195	3	18.4866	1.04251	3	3.25158	0.924768	3	9.31648	1.19087	3	3.40538	1.07594	3	1.18376	0.802424	3	35.7464
W5P5R7	PRP38_assoc domain-containing protein	PRPF38A	PRP38_assoc domain-containing protein OS=Ovis aries OX=9940 GN=PRPF38A PE=4 SV=1 - [W5P5R7_SHEEP]	3.85	1	1	1	312	37.4534	9.96436	1.11543	1		1.69453	1		1.09631	1		0.953435	1		1.1779	1		1.07569	1		0.809535	1		0.702327	1		2.62835	1
W5NRE2	Uncharacterized protein		Uncharacterized protein OS=Ovis aries OX=9940 PE=3 SV=1 - [W5NRE2_SHEEP]	4.57	2	2	2	350	40.3287	4.51318	1.0224	2	6.95874	1.71382	2	59.808	1.147	2	16.6083	1.05431	2	49.7716	0.935888	2	22.6232	1.33546	2	16.7977	0.641165	2	4.61908	0.793092	2	38.0798	1.8558	2	131.877
W5P0V5	Uncharacterized protein	RAB11B	Uncharacterized protein OS=Ovis aries OX=9940 GN=RAB11B PE=4 SV=1 - [W5P0V5_SHEEP]	10.22	3	3	5	225	25.1138	6.23975	0.950619	5	20.9385	1.18033	5	21.5146	1.13721	5	12.9217	1.27432	5	5.38594	1.00963	5	12.9081	0.969729	5	9.56173	1.04297	5	9.09429	0.922658	5	12.8024	1.43776	5	45.2276
W5PPQ6	WD_REPEATS_REGION domain-containing protein	SEC13	WD_REPEATS_REGION domain-containing protein OS=Ovis aries OX=9940 GN=SEC13 PE=3 SV=1 - [W5PPQ6_SHEEP]	9.94	3	3	3	322	35.4271	5.47803	0.837438	3	4.27412	1.02855	3	67.8592	0.957854	3	7.76442	1.02178	3	2.81441	0.961702	3	6.27221	0.955371	3	7.50189	1.19314	3	12.3415	1.0997	3	22.5294	1.31769	3	7.99574
W5Q2H1	Transmembrane protein 109	TMEM109	Transmembrane protein 109 OS=Ovis aries OX=9940 GN=TMEM109 PE=4 SV=1 - [W5Q2H1_SHEEP]	3.7	1	1	3	243	26.0153	10.3159	0.849167	3	14.3334	0.940945	3	9.30972	1.07262	3	5.77517	1.09685	3	4.6277	0.966378	3	5.08451	0.965482	3	1.83001	1.2971	3	10.446	1.07191	3	1.56459	0.668968	3	0.668396
W5Q8S5	Aminopeptidase	ERAP1	Aminopeptidase OS=Ovis aries OX=9940 GN=ERAP1 PE=3 SV=1 - [W5Q8S5_SHEEP]	4.03	4	4	4	942	106.984	6.30322	1.03186	4	14.2018	1.03153	4	24.8258	0.937271	4	26.0355	0.996833	4	24.573	1.08587	4	27.9958	0.978082	4	13.4464	1.08146	4	3.51635	0.99213	4	23.5239	0.796082	4	30.968
W5Q789	Uncharacterized protein	KEL	Uncharacterized protein OS=Ovis aries OX=9940 GN=KEL PE=4 SV=1 - [W5Q789_SHEEP]	2.34	1	1	2	727	81.7215	7.45947	0.95979	2	2.91218	1.89716	2	12.6478	1.02223	2	4.35516	1.57278	2	10.1469	1.16299	2	7.63107	1.51719	2	16.9609	0.86768	2	5.91603	0.502915	2	7.84399	2.41817	2	22.0273
W5NW35	Uncharacterized protein	MYOF	Uncharacterized protein OS=Ovis aries OX=9940 GN=MYOF PE=4 SV=1 - [W5NW35_SHEEP]	2	4	4	5	2049	233.261	6.1001	0.931831	5	10.4074	1.20075	5	10.6623	0.927706	5	24.4218	0.765429	5	55.7891	0.879602	5	17.2029	1.11359	5	21.7532	1.18279	5	2.6193	1.1432	5	36.6378	1.12516	5	7.82333
W5PEH2	Uncharacterized protein	HADH	Uncharacterized protein OS=Ovis aries OX=9940 GN=HADH PE=4 SV=1 - [W5PEH2_SHEEP]	15.61	7	7	8	314	34.2639	8.95361	0.87208	8	42.3347	0.876672	8	10.5353	0.965787	8	6.47368	0.903015	8	13.2426	1.10341	8	14.5013	0.878156	8	20.3229	1.28342	8	23.3875	1.07912	8	17.1092	0.91245	8	24.3303
W5QAQ0	Uncharacterized protein	MAGT1	Uncharacterized protein OS=Ovis aries OX=9940 GN=MAGT1 PE=4 SV=1 - [W5QAQ0_SHEEP]	9.25	3	4	7	335	38.0525	9.75928	1.01258	3	17.7861	0.766509	3	8.672	0.892972	3	12.4073	1.00525	3	2.54146	1.33529	3	50.5433	0.977598	3	34.9214	1.19829	3	9.8618	1.04015	3	30.0818	0.815686	3	30.7161
W5PE27	S-formylglutathione hydrolase	ESD	S-formylglutathione hydrolase OS=Ovis aries OX=9940 GN=ESD PE=3 SV=1 - [W5PE27_SHEEP]	11.64	3	3	3	292	32.7481	7.40088	0.871399	3	2.94183	1.93155	3	10.5411	1.17757	3	1.59497	1.5586	3	25.0777	0.789722	3	2.00584	1.49909	3	16.276	0.892337	3	24.2869	0.769594	3	30.6166	1.76702	3	32.0374
W5P8E1	2'-deoxynucleoside 5'-phosphate N-hydrolase 1	DNPH1	2'-deoxynucleoside 5'-phosphate N-hydrolase 1 OS=Ovis aries OX=9940 GN=DNPH1 PE=3 SV=1 - [W5P8E1_SHEEP]	9.77	2	2	3	174	18.7726	5.40186	1.08886	3	23.1764	1.40111	3	1.76056	1.07115	3	3.34897	1.16144	3	6.21163	1.07312	3	15.8827	1.24245	3	19.5014	0.738629	3	16.8512	0.82122	3	7.8823	1.63693	3	5.42432
W5Q6K9	IF rod domain-containing protein	KRT9	IF rod domain-containing protein OS=Ovis aries OX=9940 GN=KRT9 PE=3 SV=1 - [W5Q6K9_SHEEP]	3.53	1	2	3	481	51.2614	5.05908	0.213762	1		0.455965	1		0.907685	1		0.40387	1		0.574052	1		1.15002	1		0.406763	1		1.30211	1		8.52171	1
W5PR64	B12-binding domain-containing protein	MMUT	B12-binding domain-containing protein OS=Ovis aries OX=9940 GN=MMUT PE=4 SV=1 - [W5PR64_SHEEP]	2.25	2	2	2	755	83.678	7.1958	1.09374	2	2.37829	1.16716	2	50.5726	0.86839	2	20.1587	0.886414	2	5.67219	0.906723	2	2.44009	1.01246	2	7.42059	1.13627	2	13.0751	1.08997	2	19.129	1.24605	2	29.6216
W5Q4B4	Uncharacterized protein	NBAS	Uncharacterized protein OS=Ovis aries OX=9940 GN=NBAS PE=4 SV=1 - [W5Q4B4_SHEEP]	0.82	2	2	2	2330	263.692	6.02393	0.856839	2	20.778	0.994701	2	7.49583	0.899769	2	12.0389	0.988922	2	11.8999	1.01124	2	0.486175	1.17963	2	3.4673	1.23933	2	2.32236	1.16121	2	3.38457	1.30502	1
W5PDR7	MACPF domain-containing protein	C8A	MACPF domain-containing protein OS=Ovis aries OX=9940 GN=C8A PE=4 SV=1 - [W5PDR7_SHEEP]	1.85	1	1	1	542	61.3892	6.27783	0.948962	1		1.09619	1		1.07756	1		0.967861	1		1.72703	1		1.3153	1		0.921589	1		0.759954	1		0.929049	1
W5QG98	Uncharacterized protein	PTGFRN	Uncharacterized protein OS=Ovis aries OX=9940 GN=PTGFRN PE=4 SV=1 - [W5QG98_SHEEP]	4.99	5	5	5	882	98.7777	6.7124	0.777743	5	12.0495	0.89379	5	25.2979	0.982275	5	6.81831	1.14576	5	6.48378	1.08884	5	2.97703	0.787813	5	12.6258	1.12904	5	7.92601	1.10593	5	14.1197	0.879527	5	91.1546
W5Q1D0	GB1/RHD3-type G domain-containing protein		GB1/RHD3-type G domain-containing protein OS=Ovis aries OX=9940 PE=4 SV=1 - [W5Q1D0_SHEEP]	12.16	1	1	1	148	16.2942	6.3667	0.928248	1		1.81314	1		0.693497	1		1.96678	1		1.2253	1		1.33864	1		0.902665	1		0.529584	1		3.15296	1
W5Q0U6	Cytochrome b5 heme-binding domain-containing protein	PGRMC2	Cytochrome b5 heme-binding domain-containing protein OS=Ovis aries OX=9940 GN=PGRMC2 PE=3 SV=1 - [W5Q0U6_SHEEP]	10.9	1	2	2	156	17.6947	5.49072	1.26135	1		0.805608	1		1.01795	1		1.02168	1		1.05687	1		0.931587	1		1.09562	1		1.03664	1		0.67709	1
W5PBV8	60S ribosomal protein L36	RPL36	60S ribosomal protein L36 OS=Ovis aries OX=9940 GN=RPL36 PE=3 SV=1 - [W5PBV8_SHEEP]	18.1	2	2	2	105	12.2159	11.5903	0.571291	2	7.43727	0.780939	2	55.9427	0.719606	2	12.8107	0.894282	2	21.1819	0.638331	2	10.5319	0.823687	2	32.7064	1.53383	2	21.1599	1.5348	2	9.91323	0.919999	2	46.847
B9VGZ7	SRA stem-loop-interacting RNA-binding protein	SLIRP	SRA stem-loop-interacting RNA-binding protein OS=Ovis aries OX=9940 GN=SLIRP PE=2 SV=1 - [B9VGZ7_SHEEP]	9.01	1	1	2	111	12.4413	7.6499	2.00596	2	70.3011	0.909066	2	1.00842	0.971648	2	0.479067	0.672424	2	29.5788	0.801426	2	47.0643	0.627738	2	13.13	0.911694	2	32.335	0.861686	2	30.1405	0.806088	2	52.4242
W5Q3T9	BRO1 domain-containing protein	PDCD6IP	BRO1 domain-containing protein OS=Ovis aries OX=9940 GN=PDCD6IP PE=4 SV=1 - [W5Q3T9_SHEEP]	2.86	3	3	3	875	96.7535	6.56592	1.32153	3	5.96933	1.40129	3	6.80289	1.10492	3	0.696101	1.21478	3	1.43751	0.916629	3	16.2316	1.0519	3	1.43471	0.918188	3	12.2411	0.818348	3	3.94325	1.79753	3	10.2781
W5PV03	J domain-containing protein	DNAJB4	J domain-containing protein OS=Ovis aries OX=9940 GN=DNAJB4 PE=4 SV=1 - [W5PV03_SHEEP]	3.49	1	1	1	344	38.6236	8.49951	1.2152	1		1.57378	1		0.915207	1		0.957596	1		1.16545	1		1.41237	1		0.783167	1		0.694668	1		2.5986	1
W5P8Q0	AP complex subunit beta	AP2B1	AP complex subunit beta OS=Ovis aries OX=9940 GN=AP2B1 PE=3 SV=1 - [W5P8Q0_SHEEP]	1.79	3	3	3	951	105.584	5.33838	1.19219	3	2.26551	1.01204	3	24.2752	0.914979	3	4.2046	1.15053	3	27.0618	0.880846	3	0.0175833	1.20876	3	9.93083	0.945948	3	9.67984	1.14993	3	8.07853	1.12808	3	31.8023
W5PBR7	Uncharacterized protein	P4HA1	Uncharacterized protein OS=Ovis aries OX=9940 GN=P4HA1 PE=4 SV=1 - [W5PBR7_SHEEP]	10.49	6	6	8	534	60.884	6.01123	0.790885	8	12.3768	1.00248	8	21.9334	1.02227	8	10.2712	0.943683	8	24.1045	0.955803	8	18.7082	1.03622	8	10.2678	1.02403	8	12.6695	1.26052	8	14.5863	0.837672	8	47.1417
W5PZP8	Mitochondrial fission 1 protein	FIS1	Mitochondrial fission 1 protein OS=Ovis aries OX=9940 GN=FIS1 PE=3 SV=1 - [W5PZP8_SHEEP]	14.08	2	2	3	142	15.8415	9.30518	1.22856	3	2.55047	1.21488	3	12.1218	1.11925	3	12.6103	1.14626	3	1.52329	1.01473	3	4.70205	0.90455	3	0.839194	0.942682	3	6.4662	1.00155	3	11.0055	0.935079	3	41.9001
W5Q3X2	Peptidylprolyl isomerase		Peptidylprolyl isomerase OS=Ovis aries OX=9940 PE=4 SV=1 - [W5Q3X2_SHEEP]	12.04	1	1	1	108	11.9222	9.11475	1.7015	1		0.812176	1		1.44833	1		0.878975	1		1.60439	1		0.581899	1		0.682937	1		0.583942	1		1.22206	1
W5NPM6	Uncharacterized protein	HMGN4	Uncharacterized protein OS=Ovis aries OX=9940 GN=HMGN4 PE=4 SV=1 - [W5NPM6_SHEEP]	32.22	2	3	4	90	9.54729	10.4771	0.942539	3	16.5169	0.736556	3	5.6659	0.932735	3	0.101452	0.90882	3	20.0638	1.12799	3	34.1632	0.645559	3	47.7527	1.51363	3	5.3711	1.18421	3	16.2785	0.536295	3	79.6908
W5NTG3	Glycine cleavage system H protein		Glycine cleavage system H protein OS=Ovis aries OX=9940 PE=3 SV=1 - [W5NTG3_SHEEP]	6.29	1	1	1	175	19.0976	5.08447	0.705389	1		0.778568	1		0.737582	1		1.27534	1		1.08831	1		1.17215	1		1.40355	1		1.17033	1		0.786792	1
W5NVQ4	TIP120 domain-containing protein	CAND1	TIP120 domain-containing protein OS=Ovis aries OX=9940 GN=CAND1 PE=4 SV=1 - [W5NVQ4_SHEEP]	4.63	7	7	7	1230	136.303	5.78271	0.943261	7	7.92144	1.58235	7	22.6893	1.17163	7	17.2152	1.44897	7	7.14074	0.896336	7	3.8208	1.2402	7	9.56752	0.803242	7	2.07389	0.746418	7	13.8121	1.78973	7	54.6158
W5NPZ7	Uncharacterized protein	C6H4orf3	Uncharacterized protein OS=Ovis aries OX=9940 GN=C6H4orf3 PE=4 SV=1 - [W5NPZ7_SHEEP]	14.71	1	1	1	68	7.85494	5.80811	1.27887	1		0.799438	1		0.873033	1		1.16761	1		0.821711	1		0.763288	1		1.30526	1		1.1599	1		0.406009	1
W5Q0L0	SGNH_hydro domain-containing protein	IAH1	SGNH_hydro domain-containing protein OS=Ovis aries OX=9940 GN=IAH1 PE=4 SV=1 - [W5Q0L0_SHEEP]	10.04	2	2	4	249	27.5731	5.90967	0.988984	4	7.82174	1.53843	4	27.9635	0.995271	4	2.48953	1.23573	4	9.2536	1.19119	4	24.7821	1.25801	4	16.4352	0.698427	4	26.514	0.85174	4	6.54015	1.55785	4	11.7403
W5PE22	Rab GDP dissociation inhibitor	GDI2	Rab GDP dissociation inhibitor OS=Ovis aries OX=9940 GN=GDI2 PE=3 SV=1 - [W5PE22_SHEEP]	5.58	4	4	5	430	48.8069	6.97607	0.828032	5	14.6355	1.851	5	17.5036	1.09924	5	23.0855	1.38884	5	32.1301	0.788765	5	21.0012	1.4217	5	7.94245	0.731476	5	18.1401	0.760771	5	10.2339	2.15571	5	40.279
W5QEQ3	DNA-(apurinic or apyrimidinic site) lyase	APEX1	DNA-(apurinic or apyrimidinic site) lyase OS=Ovis aries OX=9940 GN=APEX1 PE=3 SV=1 - [W5QEQ3_SHEEP]	7.55	2	2	2	318	35.5592	8.06006	1.05625	2	40.0253	0.923739	2	12.8003	0.994134	2	3.25133	0.899975	2	10.4782	1.04858	2	12.1338	0.929684	2	25.8688	1.14867	2	7.07542	1.10612	2	6.83456	0.750342	2	6.6932
Q30B88	Fatty acid binding protein 5 (Fragment)		Fatty acid binding protein 5 (Fragment) OS=Ovis aries OX=9940 PE=2 SV=1 - [Q30B88_SHEEP]	37.8	6	6	7	127	14.0611	7.69385	1.02087	7	14.7657	2.1026	7	11.6722	1.4002	7	7.60361	1.65793	7	26.2047	0.839854	7	18.6814	1.18561	7	24.5207	0.796567	7	24.3861	0.459468	7	43.9194	1.37328	7	38.1367
W5PWX5	Peptidyl-prolyl cis-trans isomerase	PPIL1	Peptidyl-prolyl cis-trans isomerase OS=Ovis aries OX=9940 GN=PPIL1 PE=3 SV=1 - [W5PWX5_SHEEP]	18.45	3	3	4	168	18.3672	7.98682	1.03637	4	8.44593	1.17175	4	13.3238	1.00794	4	8.94509	1.1367	4	15.5448	1.02511	4	7.15835	1.13611	4	9.31364	1.04266	4	3.51474	0.95721	4	4.64205	0.918556	4	11.9791
W5QGX3	Uncharacterized protein		Uncharacterized protein OS=Ovis aries OX=9940 PE=4 SV=1 - [W5QGX3_SHEEP]	5.52	1	2	5	290	31.6089	8.90967	2.3961	2	12.6336	0.691741	2	1.70434	0.849372	2	8.78584	0.791505	2	14.5063	0.796373	2	4.47971	0.777514	2	3.73935	0.746977	2	4.10219	0.848175	2	26.923	1.22081	2	24.8554
W5P534	Uncharacterized protein		Uncharacterized protein OS=Ovis aries OX=9940 PE=4 SV=1 - [W5P534_SHEEP]	2.38	1	1	1	462	52.0261	7.62061	0.739702	1		0.836285	1		0.847852	1		0.99342	1		1.02734	1		0.975063	1		0.906604	1		1.49126	1		0.773395	1
W5Q3E3	Uncharacterized protein	RAB2A	Uncharacterized protein OS=Ovis aries OX=9940 GN=RAB2A PE=4 SV=1 - [W5Q3E3_SHEEP]	30.05	5	5	5	203	22.4562	6.53662	0.891054	5	10.7877	1.54737	5	16.3758	1.01586	5	25.194	1.1619	5	7.01836	0.975805	5	11.437	1.26498	5	13.2964	0.949272	5	1.24692	0.821865	5	9.58959	1.341	5	23.198
W5P3Q1	Uncharacterized protein	TIMM21	Uncharacterized protein OS=Ovis aries OX=9940 GN=TIMM21 PE=4 SV=1 - [W5P3Q1_SHEEP]	8.2	2	2	2	244	27.9183	9.46631	0.983272	2	3.2173	0.807539	2	7.73995	1.02483	2	14.1974	0.938262	2	0.483574	1.1977	2	12.7468	0.829061	2	0.24497	1.32705	2	5.04711	1.01203	2	10.6588	0.871707	2	12.259
W5QCP9	Uncharacterized protein	COL6A3	Uncharacterized protein OS=Ovis aries OX=9940 GN=COL6A3 PE=4 SV=1 - [W5QCP9_SHEEP]	0.82	3	3	3	3154	340.219	6.48096	1.1873	3	16.4955	0.73595	3	98.243	1.39809	3	47.5248	0.808125	3	83.7133	0.910131	3	74.1405	0.590976	3	11.6168	0.687674	3	17.9487	0.754328	3	8.48434	1.31876	3	45.9682
W5NSY9	Uncharacterized protein		Uncharacterized protein OS=Ovis aries OX=9940 PE=4 SV=1 - [W5NSY9_SHEEP]	5.76	1	2	2	330	36.704	5.10986	1.13901	1		2.2224	1		1.05324	1		1.11143	1		1.02622	1		1.12892	1		0.684788	1		0.570572	1		3.53171	1
W5PDH7	SSD domain-containing protein	NPC1	SSD domain-containing protein OS=Ovis aries OX=9940 GN=NPC1 PE=4 SV=1 - [W5PDH7_SHEEP]	2.82	4	4	4	1275	141.435	5.46533	0.965054	4	26.3925	0.892682	4	11.2752	0.86617	4	11.1178	0.934071	4	18.1645	1.02664	4	9.50032	1.09054	4	22.1237	1.34307	4	2.43929	1.10736	4	12.5539	0.953063	4	33.3336
W5PR38	RNA helicase	DDX18	RNA helicase OS=Ovis aries OX=9940 GN=DDX18 PE=3 SV=1 - [W5PR38_SHEEP]	3.8	3	3	4	736	81.5588	9.36377	0.902924	4	25.1875	0.725058	4	27.3064	0.911323	4	4.57143	0.822175	4	1.56545	0.997567	4	2.01133	0.880536	4	5.28414	1.27204	4	21.0314	1.25061	4	8.17236	0.646593	3	34.9143
W5P5H1	Uncharacterized protein		Uncharacterized protein OS=Ovis aries OX=9940 PE=4 SV=1 - [W5P5H1_SHEEP]	25.86	1	1	1	58	6.43038	9.83252	0.75407	1		1.0299	1		0.754162	1		0.791544	1		1.34023	1		0.854454	1		1.5001	1		0.97438	1		1.9391	1
W5QI95	Uncharacterized protein	CERS2	Uncharacterized protein OS=Ovis aries OX=9940 GN=CERS2 PE=4 SV=1 - [W5QI95_SHEEP]	6.58	2	2	2	380	44.8884	8.99756	0.77102	2	30.0461	1.30136	2	20.7942	0.964958	2	0.395384	1.05031	2	7.00472	0.924424	2	13.1072	1.21318	2	1.97091	1.23588	2	4.30563	1.01519	2	9.69404	1.36392	2	55.6147
W5Q3Q7	Uncharacterized protein	CDC37	Uncharacterized protein OS=Ovis aries OX=9940 GN=CDC37 PE=4 SV=1 - [W5Q3Q7_SHEEP]	4.47	1	1	1	380	44.5519	5.17334	0.650745	1		1.67341	1		1.0474	1		1.15718	1		0.953029	1		1.23942	1		0.793631	1		1.10947	1		1.80032	1
C8BKD4	Chromobox-like protein 5	CBX5	Chromobox-like protein 5 OS=Ovis aries OX=9940 GN=CBX5 PE=2 SV=1 - [C8BKD4_SHEEP]	7.37	2	2	2	190	22.124	5.85889	0.746848	2	1.30702	0.836546	2	32.3207	0.834136	2	8.14086	1.03705	2	10.9572	1.06075	2	2.65627	0.939633	2	4.75242	1.25897	2	9.2194	1.25713	2	11.5056	0.966489	2	45.0808
W5P2K4	HpcH_HpaI domain-containing protein	CLYBL	HpcH_HpaI domain-containing protein OS=Ovis aries OX=9940 GN=CLYBL PE=4 SV=1 - [W5P2K4_SHEEP]	2.97	1	1	2	303	33.7636	5.10986	1.54592	2	8.84963	0.79541	2	53.9474	0.991623	2	4.99205	0.916377	2	6.46303	0.884337	2	6.5495	0.812377	2	30.4299	1.25968	2	5.2607	0.950522	2	4.86236	0.608908	2	25.599
W5P5K9	Uncharacterized protein	SRGN	Uncharacterized protein OS=Ovis aries OX=9940 GN=SRGN PE=4 SV=1 - [W5P5K9_SHEEP]	14	2	2	2	150	16.6871	4.37354	0.734419	2	5.46417	1.05686	2	28.2557	1.18825	2	3.52604	0.973296	2	12.7172	0.957375	2	3.63402	1.04588	2	6.62295	1.07997	2	4.86215	1.13085	2	8.25375	1.1539	2	49.0395
W5PT20	C3H1-type domain-containing protein	ZC3H18	C3H1-type domain-containing protein OS=Ovis aries OX=9940 GN=ZC3H18 PE=4 SV=1 - [W5PT20_SHEEP]	3.26	3	3	3	951	104.89	6.72705	1.25526	3	2.8319	1.11171	3	64.6878	1.04139	3	0.274708	1.26187	3	8.80766	1.02302	3	4.71821	1.03821	3	15.0497	0.938133	3	34.5734	0.837033	3	9.52692	0.899734	3	30.6251
W5PGC1	Uncharacterized protein	CHMP4B	Uncharacterized protein OS=Ovis aries OX=9940 GN=CHMP4B PE=4 SV=1 - [W5PGC1_SHEEP]	8.04	2	2	3	224	24.9336	4.81787	1.31063	3	39.1312	0.727292	3	17.3804	1.01904	3	2.62265	0.968732	3	21.9402	0.899768	3	1.3737	0.971992	3	8.55432	0.942875	3	7.04674	1.16123	3	22.9315	0.677634	3	7.37376
W5NYJ3	Uncharacterized protein	TFAM	Uncharacterized protein OS=Ovis aries OX=9940 GN=TFAM PE=4 SV=1 - [W5NYJ3_SHEEP]	7.12	3	3	4	295	33.6677	9.75928	0.852248	4	14.2109	0.719271	4	18.8374	0.803877	4	4.52113	0.791876	4	20.9631	0.909389	4	1.24671	0.838958	4	5.6513	1.27597	4	13.2185	1.31791	4	4.41421	0.627255	4	28.5236
W5PGY2	t-SNARE coiled-coil homology domain-containing protein	BET1L	t-SNARE coiled-coil homology domain-containing protein OS=Ovis aries OX=9940 GN=BET1L PE=4 SV=1 - [W5PGY2_SHEEP]	32.43	3	3	3	111	12.3443	8.82178	0.998093	3	50.3748	0.959317	3	30.6137	1.0826	3	2.13831	0.947134	3	23.119	1.07033	3	6.26831	1.17761	3	8.12605	1.14642	3	11.1925	1.0415	3	25.5092	0.98913	3	29.4195
W5QGU2	Dynamin-type G domain-containing protein	OPA1	Dynamin-type G domain-containing protein OS=Ovis aries OX=9940 GN=OPA1 PE=3 SV=1 - [W5QGU2_SHEEP]	6.53	5	5	5	873	101.337	6.18896	1.11376	5	33.2651	0.853889	5	15.7482	1.21818	5	11.7294	0.855081	5	9.54404	1.0929	5	4.05951	0.914758	5	16.9989	1.11018	5	6.24618	0.821207	5	23.4999	0.999406	5	17.9866
W5Q826	DUF3456 domain-containing protein	CNPY4	DUF3456 domain-containing protein OS=Ovis aries OX=9940 GN=CNPY4 PE=4 SV=1 - [W5Q826_SHEEP]	4.38	1	1	1	251	28.7032	4.75439	0.612805	1		0.904398	1		0.698632	1		0.883349	1		0.810863	1		1.19746	1		1.24494	1		1.4837	1		1.02838	1
W5Q5G9	Uncharacterized protein	CHSY3	Uncharacterized protein OS=Ovis aries OX=9940 GN=CHSY3 PE=4 SV=1 - [W5Q5G9_SHEEP]	10.24	1	1	1	127	14.8532	5.5415	1.12916	1		1.06903	1		1.22227	1		0.698924	1		1.19898	1		1.18263	1		0.842675	1		0.952909	1		1.14359	1
W5PTS9	RRM domain-containing protein	CPSF7	RRM domain-containing protein OS=Ovis aries OX=9940 GN=CPSF7 PE=4 SV=1 - [W5PTS9_SHEEP]	1.73	1	1	1	520	57.5178	6.84424	1.29807	1		0.752573	1		1.01813	1		0.960162	1		0.996237	1		0.903921	1		0.947271	1		1.1661	1		0.587646	1
W5PZ55	C-X-C motif chemokine	PPBP	C-X-C motif chemokine OS=Ovis aries OX=9940 GN=PPBP PE=3 SV=1 - [W5PZ55_SHEEP]	5.88	1	1	1	119	12.9831	9.74463	0.981136	1		2.94203	1		1.13448	1		1.54611	1		1.12125	1		1.31071	1		0.588663	1		0.546806	1		1.9001	1
Q5ENY9	Alpha-crystallin B chain	CRYAB	Alpha-crystallin B chain OS=Ovis aries OX=9940 GN=CRYAB PE=2 SV=1 - [CRYAB_SHEEP]	16	3	3	3	175	20.0544	7.32764	2.91546	3	48.4852	0.880653	3	78.2159	0.928912	3	8.27758	0.42921	3	33.5466	1.00077	3	3.30466	0.638912	3	50.7023	0.591548	3	14.8376	0.377896	3	3.70517	0.772778	3	43.7142
W5PDV0	Uncharacterized protein	LOC101114586	Uncharacterized protein OS=Ovis aries OX=9940 GN=LOC101114586 PE=4 SV=1 - [W5PDV0_SHEEP]	6.41	3	3	3	468	52.6445	9.27588	1.05004	3	57.517	0.920843	3	16.083	0.843172	3	22.7333	0.733979	3	11.5024	0.936363	3	27.1824	0.957926	3	38.3651	0.56194	3	4.15584	1.36469	3	28.2821	0.736559	3	44.2809
W5QCM9	Peptidylprolyl isomerase	FKBP11	Peptidylprolyl isomerase OS=Ovis aries OX=9940 GN=FKBP11 PE=4 SV=1 - [W5QCM9_SHEEP]	5.47	1	1	1	201	22.2802	9.42236	1.10542	1		1.34037	1		0.923486	1		1.12224	1		0.764609	1		1.11092	1		1.16863	1		1.03134	1		1.13373	1
W5P9B0	Uncharacterized protein	DSG1	Uncharacterized protein OS=Ovis aries OX=9940 GN=DSG1 PE=4 SV=1 - [W5P9B0_SHEEP]	2.29	2	2	2	1046	112.688	4.95752	1.04404	2	45.0541	1.09726	2	1.69451	1.06997	2	4.62969	1.10799	2	11.7452	1.23468	2	3.29488	0.993188	2	24.6827	0.992953	2	24.6519	0.937599	2	0.872303	0.87071	2	10.7886
W5Q7P6	Uncharacterized protein	SMARCA4	Uncharacterized protein OS=Ovis aries OX=9940 GN=SMARCA4 PE=4 SV=1 - [W5Q7P6_SHEEP]	2.51	3	3	3	1596	179.562	7.60596	1.3232	3	14.2266	0.955578	3	1.44248	0.861855	3	1.92176	0.814448	3	10.747	1.06693	3	19.4047	1.05933	3	18.682	0.906955	3	10.1198	0.863351	3	8.87489	1.07888	3	2.60197
Q5MIA4	NADH dehydrogenase subunit 2 (Fragment)	ND2	NADH dehydrogenase subunit 2 (Fragment) OS=Ovis aries OX=9940 GN=ND2 PE=4 SV=1 - [Q5MIA4_SHEEP]	10.29	1	1	3	68	7.68881	9.99365	0.778351	3	4.56567	0.876374	3	28.9763	0.931569	3	8.18854	0.982249	3	13.7604	0.871709	3	6.07868	0.979559	3	2.37141	1.2886	3	11.1458	1.24665	3	5.39789	0.921988	3	50.0408
W5PDL1	WD_REPEATS_REGION domain-containing protein	WDR1	WD_REPEATS_REGION domain-containing protein OS=Ovis aries OX=9940 GN=WDR1 PE=4 SV=1 - [W5PDL1_SHEEP]	6.15	5	5	6	650	70.9454	7.10791	1.213	6	54.3911	1.54023	6	8.29904	1.15737	6	6.1514	1.22206	6	36.7745	0.86882	6	11.8507	1.17426	6	21.942	0.813975	6	7.75206	0.857921	6	3.38197	1.28161	6	21.3656
W5NXC0	Uncharacterized protein	ACAD9	Uncharacterized protein OS=Ovis aries OX=9940 GN=ACAD9 PE=3 SV=1 - [W5NXC0_SHEEP]	6.96	4	4	4	546	59.592	8.48486	0.988262	4	22.898	0.807541	4	10.6943	0.892122	4	18.7066	0.893911	4	7.50475	1.05666	4	7.30852	0.855732	4	21.8791	1.23033	4	8.66771	1.09903	4	11.9292	0.964978	4	28.4531
W5Q5C8	O-acyltransferase	SOAT1	O-acyltransferase OS=Ovis aries OX=9940 GN=SOAT1 PE=3 SV=1 - [W5Q5C8_SHEEP]	1.27	1	1	2	551	64.9253	8.48486	0.929524	2	23.0502	0.793354	2	18.9356	0.747259	2	20.8745	0.576454	2	30.2627	1.3724	2	4.76758	1.48801	2	0.576377	0.98308	2	12.4849	1.22744	2	0.767542	0.509439	2	19.385
W5Q268	Uncharacterized protein	APOH	Uncharacterized protein OS=Ovis aries OX=9940 GN=APOH PE=4 SV=1 - [W5Q268_SHEEP]	12.75	4	4	4	345	38.1306	8.07471	0.947115	4	30.3725	1.79025	4	31.1102	1.5143	4	14.2884	0.97186	4	21.3846	1.07997	4	21.9837	1.3185	4	12.0416	0.763455	4	10.0067	0.602189	4	30.0118	0.986216	4	81.9582
P79361	7.5 kDa bactinecin (Fragment)	Bac7.5	7.5 kDa bactinecin (Fragment) OS=Ovis aries OX=9940 GN=Bac7.5 PE=3 SV=1 - [P79361_SHEEP]	14.63	2	3	7	164	18.6309	9.99365	1.15594	6	23.2737	1.37423	6	3.98046	1.20629	6	11.6444	2.59062	6	29.0424	1.22576	6	16.3438	0.858665	6	11.5279	0.686255	6	8.96124	0.547485	6	21.716	1.31302	6	27.7971
W5PXG3	COX6C domain-containing protein		COX6C domain-containing protein OS=Ovis aries OX=9940 PE=1 SV=1 - [W5PXG3_SHEEP]	41.89	4	4	6	74	8.47041	10.1401	1.60495	6	19.4602	1.00296	6	43.6034	0.877903	6	22.7218	1.05505	6	16.988	0.728753	6	2.50905	0.937503	6	24.0921	1.06129	6	14.0271	0.863185	6	13.2142	1.18036	6	39.249
K7XKB6	Beta-catenin 1		Beta-catenin 1 OS=Ovis aries OX=9940 PE=2 SV=1 - [K7XKB6_SHEEP]	3.07	2	2	2	781	85.4103	5.92236	1.14373	2	14.9321	1.23518	2	36.9455	1.06351	2	4.55791	1.06709	2	6.63104	0.95227	2	3.41927	1.15934	2	21.8698	0.829536	2	3.772	1.01825	2	16.4231	1.00069	2	89.9778
W5Q6R6	FGGY_N domain-containing protein	SHPK	FGGY_N domain-containing protein OS=Ovis aries OX=9940 GN=SHPK PE=4 SV=1 - [W5Q6R6_SHEEP]	4.56	2	2	2	482	51.1287	5.99854	1.03826	2	3.82045	1.5325	2	9.57748	1.09849	2	9.90415	1.09433	2	18.6508	0.990357	2	27.6516	1.19865	2	11.2675	0.93585	2	2.04208	0.866738	2	8.55577	1.48652	2	18.3786
W5PB94	Uncharacterized protein	RAD23B	Uncharacterized protein OS=Ovis aries OX=9940 GN=RAD23B PE=4 SV=1 - [W5PB94_SHEEP]	4.92	2	3	3	386	40.6383	4.89404	0.847945	2	22.4652	1.04438	2	36.0887	0.922245	2	30.5503	1.05144	2	38.0619	0.935113	2	24.1136	0.982228	2	8.7314	1.19929	2	36.6687	1.12556	2	29.0526	0.995299	2	34.4483
W5PZM3	UBIQUITIN_CONJUGAT_2 domain-containing protein	UBE2I	UBIQUITIN_CONJUGAT_2 domain-containing protein OS=Ovis aries OX=9940 GN=UBE2I PE=3 SV=1 - [W5PZM3_SHEEP]	5.41	1	1	1	185	20.4564	8.67529	0.673979	1		1.37418	1		0.894664	1		1.11737	1		0.835437	1		1.36297	1		1.02989	1		1.17785	1		1.55552	1
W5P272	Uncharacterized protein	CKAP5	Uncharacterized protein OS=Ovis aries OX=9940 GN=CKAP5 PE=4 SV=1 - [W5P272_SHEEP]	1.83	3	4	7	2075	229.286	8.07471	1.02676	4	47.3556	0.616634	4	24.4932	0.994893	4	12.4712	0.985553	4	23.2737	1.01205	4	3.79249	0.841413	4	19.7282	1.07094	4	2.0737	1.1001	4	5.37101	0.703547	4	18.5276
W5PG42	Uncharacterized protein		Uncharacterized protein OS=Ovis aries OX=9940 PE=4 SV=1 - [W5PG42_SHEEP]	9.81	1	2	3	214	23.1328	9.87646	0.649198	2	1.07982	1.67755	2	26.269	0.870304	2	3.60414	1.48799	2	9.13933	0.776854	2	3.22142	1.47339	2	13.4235	0.915046	2	10.461	0.97116	2	26.0431	2.35221	2	29.768
W5Q5N7	Uncharacterized protein	RDH14	Uncharacterized protein OS=Ovis aries OX=9940 GN=RDH14 PE=3 SV=1 - [W5Q5N7_SHEEP]	2.68	1	1	1	336	36.549	7.78174	1.28717	1		1.03623	1		1.07073	1		0.823722	1		0.97865	1		0.679742	1		1.11676	1		1.07475	1		0.852754	1
W5PNX6	Uncharacterized protein	PREP	Uncharacterized protein OS=Ovis aries OX=9940 GN=PREP PE=4 SV=1 - [W5PNX6_SHEEP]	1.55	1	1	1	710	80.5601	6.20166	1.26935	1		1.0206	1		0.900072	1		1.0232	1		1.03779	1		0.9458	1		0.948811	1		1.05404	1		1.26647	1
W5Q2W4	Uncharacterized protein	RAVER1	Uncharacterized protein OS=Ovis aries OX=9940 GN=RAVER1 PE=4 SV=1 - [W5Q2W4_SHEEP]	5.43	2	2	2	737	77.7797	8.92432	1.32411	2	12.4269	1.41158	2	34.5107	0.957075	2	7.59836	0.885018	2	24.2987	1.10197	2	7.14451	0.808145	2	12.056	0.948524	2	10.334	0.934369	2	14.8534	1.34088	2	16.3734
W5NRJ6	Uncharacterized protein		Uncharacterized protein OS=Ovis aries OX=9940 PE=3 SV=1 - [W5NRJ6_SHEEP]	19.23	5	5	5	156	17.7937	4.52588	1.14244	5	5.20813	1.75214	5	6.19614	1.25505	5	6.00755	1.38321	5	11.2253	0.850665	5	21.8552	1.13046	5	21.1163	0.871122	5	5.4911	0.845095	5	17.4483	1.22849	5	27.6519
W5P0D5	MPN domain-containing protein	PSMD7	MPN domain-containing protein OS=Ovis aries OX=9940 GN=PSMD7 PE=4 SV=1 - [W5P0D5_SHEEP]	5.9	2	2	2	322	36.7154	6.771	0.86274	2	0.3584	1.08637	2	4.33638	1.01464	2	23.5818	1.18038	2	29.9644	0.956285	2	5.07827	1.21295	2	26.2201	1.02479	2	0.016264	1.09262	2	13.1239	1.01041	2	2.94066
W5QHR0	Uncharacterized protein	ERP27	Uncharacterized protein OS=Ovis aries OX=9940 GN=ERP27 PE=4 SV=1 - [W5QHR0_SHEEP]	4.04	1	1	1	272	30.1786	4.94482	0.996277	1		1.47541	1		1.29939	1		0.772105	1		1.01608	1		0.900846	1		0.924988	1		0.953401	1		1.57867	1
W5Q8X2	Uncharacterized protein	CHD3	Uncharacterized protein OS=Ovis aries OX=9940 GN=CHD3 PE=4 SV=1 - [W5Q8X2_SHEEP]	1.37	3	3	3	1964	223.216	7.34229	0.983849	3	22.9111	0.762141	3	6.41637	1.04952	3	0.890831	0.904429	3	6.41516	0.986136	3	12.7858	0.937618	3	9.40052	1.14345	3	12.775	1.1237	3	2.02223	0.985175	3	33.0518
W5PTM3	Glutaredoxin domain-containing protein		Glutaredoxin domain-containing protein OS=Ovis aries OX=9940 PE=4 SV=1 - [W5PTM3_SHEEP]	24.83	3	3	3	145	15.7602	9.72998	0.884755	3	7.48008	1.58882	3	21.8665	1.2635	3	17.7304	1.61946	3	14.4501	0.908702	3	44.6676	0.959119	3	3.83089	0.878278	3	0.69762	0.661044	3	41.4579	1.12364	3	5.00973
W5P1C0	Uncharacterized protein	TRIM28	Uncharacterized protein OS=Ovis aries OX=9940 GN=TRIM28 PE=4 SV=1 - [W5P1C0_SHEEP]	5.15	6	6	6	835	89.2457	5.97314	1.03632	6	14.7136	0.821746	6	10.9536	1.03618	6	4.2444	1.02915	6	8.09385	1.05249	6	21.1825	0.871508	6	7.15651	1.06286	6	9.06041	1.15257	6	14.2097	0.683278	6	51.3786
W5PIG5	Uncharacterized protein	ABCC1	Uncharacterized protein OS=Ovis aries OX=9940 GN=ABCC1 PE=4 SV=1 - [W5PIG5_SHEEP]	1.51	2	3	3	1523	170.498	7.57666	0.930013	1		2.79557	1		1.42148	1		2.37341	1		0.681636	1		0.609326	1		0.881927	1		0.409786	1		2.5578	1
W5PPP6	Oxidored_q6 domain-containing protein	NDUFS7	Oxidored_q6 domain-containing protein OS=Ovis aries OX=9940 GN=NDUFS7 PE=3 SV=1 - [W5PPP6_SHEEP]	8.9	3	3	3	191	20.7894	9.12939	0.99957	3	63.0273	0.819999	3	26.6742	0.794276	3	5.79517	0.860127	3	11.5782	0.967528	3	25.326	0.734439	3	11.2807	1.4939	3	14.2758	1.2367	3	10.0959	0.677936	3	31.9747
W5PIA1	Uncharacterized protein	APOC2	Uncharacterized protein OS=Ovis aries OX=9940 GN=APOC2 PE=4 SV=1 - [W5PIA1_SHEEP]	5.26	1	1	1	190	20.6864	7.75244	1.09193	1		1.19953	1		1.43192	1		1.43766	1		1.40542	1		1.2489	1		0.74822	1		0.644107	1		0.717211	1
B0FYY5	Integrin subunit alphaV		Integrin subunit alphaV OS=Ovis aries OX=9940 PE=2 SV=1 - [B0FYY5_SHEEP]	2.58	3	3	3	1048	116.183	5.94775	1.27933	3	3.10728	0.814948	3	18.8205	0.954926	3	0.200696	0.820485	3	21.692	1.06975	3	5.91123	1.16221	3	0.527994	0.928175	3	31.7007	1.10645	3	9.99035	0.697026	3	48.6123
W5PCD1	Uncharacterized protein		Uncharacterized protein OS=Ovis aries OX=9940 PE=4 SV=1 - [W5PCD1_SHEEP]	10.64	2	2	3	141	15.3608	5.19873	0.876371	3	2.30327	2.44116	3	17.1741	1.18419	3	5.02228	1.02129	3	0.576859	0.846481	3	24.8112	2.21631	3	2.78517	0.714328	3	4.22833	0.550543	3	11.9882	2.44431	3	11.0298
W5PKC0	Uncharacterized protein	TP53BP1	Uncharacterized protein OS=Ovis aries OX=9940 GN=TP53BP1 PE=4 SV=1 - [W5PKC0_SHEEP]	2.89	6	6	7	1974	213.802	4.64014	0.887596	7	29.037	0.878385	7	43.6727	1.01598	7	12.5294	0.915948	7	20.4729	0.955698	7	33.8928	1.01895	7	15.3755	1.12001	7	9.97308	1.07132	7	23.6734	0.780388	7	30.4542
W5PPA8	MPN domain-containing protein	EMC8	MPN domain-containing protein OS=Ovis aries OX=9940 GN=EMC8 PE=4 SV=1 - [W5PPA8_SHEEP]	9.52	2	2	2	210	23.7607	6.25244	1.25295	2	37.2366	0.721185	2	6.63752	0.937163	2	0.838439	0.921318	2	26.4963	0.890979	2	9.87051	0.786127	2	50.0405	1.20853	2	18.4533	1.05494	2	15.4004	1.02299	2	146.305
W5PKR1	RRM domain-containing protein		RRM domain-containing protein OS=Ovis aries OX=9940 PE=4 SV=1 - [W5PKR1_SHEEP]	15.5	1	3	3	200	21.6669	5.57959	0.469576	1		0.823374	1		0.764095	1		0.935068	1		0.718314	1		1.10719	1		0.966674	1		1.79827	1		0.587466	1
W5QDJ4	GYF domain-containing protein	GIGYF2	GYF domain-containing protein OS=Ovis aries OX=9940 GN=GIGYF2 PE=4 SV=1 - [W5QDJ4_SHEEP]	0.92	1	1	1	1304	150.395	5.71924	2.25581	1		0.722707	1		0.994629	1		0.77507	1		1.07061	1		0.77279	1		0.873	1		0.78214	1		0.438805	1
W5QHK5	DCN1-like protein	DCUN1D1	DCN1-like protein OS=Ovis aries OX=9940 GN=DCUN1D1 PE=4 SV=1 - [W5QHK5_SHEEP]	3.49	1	1	1	258	29.947	5.33838	1.06805	1		1.77774	1		1.08743	1		1.48478	1		0.995572	1		1.34678	1		0.79398	1		0.74158	1		1.60536	1
K4P221	Annexin (Fragment)	ANXA5	Annexin (Fragment) OS=Ovis aries OX=9940 GN=ANXA5 PE=2 SV=1 - [K4P221_SHEEP]	7.5	2	3	3	200	22.6915	4.90674	1.53183	2	38.439	0.771235	2	0.274859	0.774919	2	27.2558	0.743592	2	34.5244	0.8151	2	5.76261	0.866942	2	37.1756	0.822202	2	11.1184	1.28854	2	34.724	0.682463	2	20.1951
W5QA59	Hepatocyte growth factor-regulated tyrosine kinase substrate	HGS	Hepatocyte growth factor-regulated tyrosine kinase substrate OS=Ovis aries OX=9940 GN=HGS PE=4 SV=1 - [W5QA59_SHEEP]	2.8	2	2	2	787	86.7971	6.39209	1.45618	2	17.1053	1.57707	2	22.949	1.16239	2	2.45721	0.937958	2	9.82188	1.19315	2	32.2664	1.08026	2	13.8064	0.850074	2	15.4006	0.659299	2	26.8803	1.05674	2	33.1991
W5NTT8	STAS domain-containing protein	SLC26A11	STAS domain-containing protein OS=Ovis aries OX=9940 GN=SLC26A11 PE=3 SV=1 - [W5NTT8_SHEEP]	2.79	2	2	2	609	65.9287	7.23975	0.816237	2	14.3387	0.592168	2	12.1469	0.812772	2	11.2643	0.707432	2	0.226395	0.752781	2	24.6037	0.650204	2	21.9687	1.88729	2	4.50171	1.29915	2	0.691653	0.755541	2	23.3708
W5QHT6	Uncharacterized protein	NCEH1	Uncharacterized protein OS=Ovis aries OX=9940 GN=NCEH1 PE=4 SV=1 - [W5QHT6_SHEEP]	2.94	1	1	1	408	46.0207	7.04932	1.13499	1		1.0078	1		0.97701	1		0.703881	1		0.9789	1		1.11661	1		1.20025	1		1.04988	1		1.01737	1
W5QGE2	Uncharacterized protein	TRIM45	Uncharacterized protein OS=Ovis aries OX=9940 GN=TRIM45 PE=4 SV=1 - [W5QGE2_SHEEP]	1.03	1	1	6	580	63.694	7.98682	1.03996	6	7.53095	1.50042	6	11.533	1.42957	6	15.4268	1.39398	6	4.4743	1.12486	6	7.1142	0.870348	6	21.6987	0.9414	6	8.04988	0.645325	6	21.4824	1.38962	6	16.6626
W5NQC8	Ribosomal_L18e/L15P domain-containing protein	LOC101123279	Ribosomal_L18e/L15P domain-containing protein OS=Ovis aries OX=9940 GN=LOC101123279 PE=3 SV=1 - [W5NQC8_SHEEP]	13.79	3	3	4	174	19.7737	10.9897	0.876635	4	37.396	0.98059	3	56.3526	0.912126	4	2.86165	1.21676	3	17.4947	0.819406	3	33.0316	0.810647	3	34.2468	1.05967	4	6.29104	1.23919	4	15.326	1.17578	3	38.5075
Q9MYX6	DNA binding protein pur-alpha		DNA binding protein pur-alpha OS=Ovis aries OX=9940 PE=2 SV=1 - [Q9MYX6_SHEEP]	3.12	1	1	3	321	34.7173	6.20166	1.17997	3	5.45031	1.00202	3	17.8974	1.00037	3	2.84535	0.985466	3	2.72522	1.02029	3	1.92962	1.20775	3	10.4305	0.914757	3	3.02072	0.96469	3	2.30318	1.41684	3	12.4696
W5Q0N8	Uncharacterized protein	ADAM17	Uncharacterized protein OS=Ovis aries OX=9940 GN=ADAM17 PE=4 SV=1 - [W5Q0N8_SHEEP]	3.64	3	3	3	825	92.9186	6.30322	1.09983	3	9.05983	1.3472	3	29.8895	0.950386	3	4.75088	0.91321	3	17.7754	1.23286	3	4.90772	1.11238	3	5.35606	0.967597	3	16.6675	0.654267	3	15.799	1.75306	3	92.18
W5PQ34	CPSF_A domain-containing protein	DDB1	CPSF_A domain-containing protein OS=Ovis aries OX=9940 GN=DDB1 PE=4 SV=1 - [W5PQ34_SHEEP]	2.17	3	3	3	1151	128.296	5.37646	1.0262	3	1.45613	1.12439	3	22.2106	1.09926	3	17.1744	0.961344	3	15.054	0.998744	3	54.6844	1.11208	3	23.1629	1.1069	3	0.57728	0.986232	3	13.6197	1.24402	3	22.2897
W5PK26	Uncharacterized protein	LASP1	Uncharacterized protein OS=Ovis aries OX=9940 GN=LASP1 PE=4 SV=1 - [W5PK26_SHEEP]	6.54	2	2	3	260	29.6802	7.04932	0.944387	3	5.79123	1.03065	3	24.5267	1.10927	3	5.63983	1.11392	3	5.42965	0.96595	3	0.128349	1.0088	3	0.542775	0.904786	3	20.21	1.27546	3	7.31485	0.842563	3	43.6601
B2MVX1	SLC25A10		SLC25A10 OS=Ovis aries OX=9940 PE=2 SV=1 - [B2MVX1_SHEEP]	7.32	2	2	3	287	31.4209	8.68994	0.861635	3	27.5419	0.961401	3	0.583253	1.05107	3	2.62514	0.883822	3	7.26738	0.89427	3	2.44646	0.879705	3	0.356775	1.22876	3	16.664	1.13277	3	2.57223	0.785944	3	8.11714
W5P6B2	Uncharacterized protein	UQCR10	Uncharacterized protein OS=Ovis aries OX=9940 GN=UQCR10 PE=1 SV=1 - [W5P6B2_SHEEP]	50	3	3	6	64	7.42491	9.18799	1.28263	6	25.7493	0.974512	6	1.6943	1.03525	6	16.4566	0.905067	6	13.3307	1.0712	6	8.01888	0.884477	6	10.7299	1.15161	6	6.89363	0.931603	6	12.678	1.07021	6	20.8148
W5P223	Ubiquitin thioesterase	OTUB1	Ubiquitin thioesterase OS=Ovis aries OX=9940 GN=OTUB1 PE=3 SV=1 - [W5P223_SHEEP]	4.41	1	1	1	272	31.5167	5.33838	0.872265	1		0.838576	1		0.918837	1		1.03163	1		1.00895	1		1.06682	1		0.907966	1		1.32372	1		0.993079	1
Q29439	Complement component C4 (Fragment)	C4	Complement component C4 (Fragment) OS=Ovis aries OX=9940 GN=C4 PE=4 SV=1 - [Q29439_SHEEP]	28.68	1	3	3	129	14.4652	5.52881	1.1639	1		1.38933	1		1.15888	1		0.769668	1		1.61951	1		1.3815	1		0.757791	1		0.610675	1		1.655	1
W5QHQ1	Uncharacterized protein	RTRAF	Uncharacterized protein OS=Ovis aries OX=9940 GN=RTRAF PE=4 SV=1 - [W5QHQ1_SHEEP]	3.48	1	1	1	230	26.3158	5.69385	1.13729	1		0.866806	1		0.871315	1		1.12949	1		0.971138	1		1.1249	1		0.910517	1		1.21236	1		0.748763	1
W5P7A2	Uncharacterized protein	KHSRP	Uncharacterized protein OS=Ovis aries OX=9940 GN=KHSRP PE=4 SV=1 - [W5P7A2_SHEEP]	7.98	3	4	5	501	52.5544	7.28369	1.98904	3	49.0181	0.650704	3	15.7797	0.977377	3	0.679942	0.791164	3	12.347	0.819851	3	4.07054	0.814112	3	17.5382	0.73234	3	5.82655	0.8002	3	14.7472	1.02224	2	82.5754
W5NRQ6	Uncharacterized protein	RPL36AL	Uncharacterized protein OS=Ovis aries OX=9940 GN=RPL36AL PE=3 SV=1 - [W5NRQ6_SHEEP]	17.92	2	2	5	106	12.4328	10.5796	0.889214	5	21.4951	0.681843	5	12.6699	0.819379	5	3.89665	0.804791	5	3.1324	0.91657	5	7.58163	0.752558	5	4.635	1.3274	5	11.2776	1.4462	5	8.82203	0.70144	5	35.6279
W5PYH9	60S ribosomal protein L18a	RPL18A	60S ribosomal protein L18a OS=Ovis aries OX=9940 GN=RPL18A PE=3 SV=1 - [W5PYH9_SHEEP]	18.08	4	4	8	177	20.895	10.9019	1.07452	8	42.2148	0.774582	8	46.6822	0.85026	8	25.709	0.946429	8	11.3429	0.89047	8	37.2993	0.833701	8	22.859	1.13914	8	17.4785	1.0834	8	20.9808	0.804211	8	28.9135
W5PH81	Uncharacterized protein	C7	Uncharacterized protein OS=Ovis aries OX=9940 GN=C7 PE=4 SV=1 - [W5PH81_SHEEP]	4.03	4	4	5	844	93.3317	7.10791	1.44926	5	27.6729	1.13997	5	22.6071	1.24368	5	13.4775	0.778449	5	35.8945	1.0846	5	19.5652	1.21065	5	19.8262	0.718468	5	18.9274	0.610807	5	23.4557	0.577582	5	67.1954
W5PDN2	Acidic leucine-rich nuclear phosphoprotein 32 family member B	ANP32B	Acidic leucine-rich nuclear phosphoprotein 32 family member B OS=Ovis aries OX=9940 GN=ANP32B PE=4 SV=1 - [W5PDN2_SHEEP]	7.84	3	3	4	255	28.8995	4.15771	0.728399	4	8.49212	1.21953	4	4.39601	1.08664	4	7.19456	1.34271	4	0.905459	0.888172	4	14.7692	1.23553	4	8.70175	0.886979	4	13.3807	1.24393	4	3.92312	0.836536	4	11.3799
W5Q3I3	Uncharacterized protein	SLC25A20	Uncharacterized protein OS=Ovis aries OX=9940 GN=SLC25A20 PE=3 SV=1 - [W5Q3I3_SHEEP]	5.61	2	2	2	303	33.1182	9.39307	1.07763	2	2.92389	1.17156	2	4.52657	1.06266	2	28.916	0.985685	2	19.9039	0.978883	2	41.936	1.08931	2	13.9401	1.11094	2	2.2606	0.894131	2	34.1746	1.29682	2	15.5283
W5Q1G5	Heterogeneous nuclear ribonucleoprotein A0	HNRNPA0	Heterogeneous nuclear ribonucleoprotein A0 OS=Ovis aries OX=9940 GN=HNRNPA0 PE=4 SV=1 - [W5Q1G5_SHEEP]	13.13	3	4	5	297	30.1756	9.21729	0.929369	4	31.7888	1.02518	4	52.4295	1.25242	4	15.345	1.11498	4	23.8388	1.02131	4	11.2198	1.12983	4	17.2074	0.915956	4	13.4499	0.972616	4	0.79537	1.1661	4	10.1124
B7TJ12	Dyskeratosis congenita 1	DKC1	Dyskeratosis congenita 1 OS=Ovis aries OX=9940 GN=DKC1 PE=2 SV=1 - [B7TJ12_SHEEP]	11.86	7	7	8	506	56.8194	9.61279	0.789299	8	17.278	0.855045	8	19.445	0.87457	8	13.4702	0.93525	8	12.1066	0.977033	8	11.0364	1.02113	8	18.2492	1.29636	8	21.7964	1.16015	8	19.1411	0.848793	8	94.7722
W5QG17	Adenylyl cyclase-associated protein	CAP1	Adenylyl cyclase-associated protein OS=Ovis aries OX=9940 GN=CAP1 PE=3 SV=1 - [W5QG17_SHEEP]	12.33	5	5	7	454	49.1785	7.76709	1.0961	7	17.804	1.10925	7	20.8337	1.08053	7	5.99124	1.26928	7	9.5706	1.00069	7	5.14677	1.02736	7	18.8299	0.900177	7	3.59295	0.876265	7	18.2188	1.17952	7	46.8787
W5P1X5	Uncharacterized protein	PHPT1	Uncharacterized protein OS=Ovis aries OX=9940 GN=PHPT1 PE=4 SV=1 - [W5P1X5_SHEEP]	23.61	2	2	7	72	8.14885	6.771	1.11494	7	5.80101	1.77269	7	8.01045	1.05373	7	6.6852	1.26148	7	13.3684	0.944842	7	8.7985	1.16619	7	20.9108	1.01793	7	12.2456	0.806648	7	10.7714	1.38277	7	11.3658
A0A411EYW6	Heme oxygenase 2	HMOX2	Heme oxygenase 2 OS=Ovis aries OX=9940 GN=HMOX2 PE=2 SV=1 - [A0A411EYW6_SHEEP]	6.59	2	2	2	334	37.6209	5.33838	0.868391	2	8.5056	1.12653	2	12.3537	1.03237	2	9.17452	1.2058	2	13.7048	1.36141	2	19.1885	1.05668	2	29.1065	0.925439	2	6.93047	0.971833	2	26.6314	0.945032	2	25.3061
W5P9T8	Uncharacterized protein	COA4	Uncharacterized protein OS=Ovis aries OX=9940 GN=COA4 PE=4 SV=1 - [W5P9T8_SHEEP]	17.86	1	1	1	84	9.87859	6.52197	0.648578	1		0.955903	1		0.814062	1		0.949373	1		0.91224	1		1.05955	1		1.41075	1		1.30244	1		0.898986	1
W5PKW0	Peptidase_M24 domain-containing protein	PA2G4	Peptidase_M24 domain-containing protein OS=Ovis aries OX=9940 GN=PA2G4 PE=4 SV=1 - [W5PKW0_SHEEP]	4.31	2	2	3	394	43.8032	6.55127	1.27913	3	29.2507	0.630399	3	4.216	0.891934	3	11.4516	1.00495	3	5.76505	1.07032	3	12.5449	0.820687	3	0.590839	1.04808	3	1.04918	1.1317	3	31.7148	0.533107	3	98.3812
W5Q768	Phosphatidate cytidylyltransferase	CDS2	Phosphatidate cytidylyltransferase OS=Ovis aries OX=9940 GN=CDS2 PE=3 SV=1 - [W5Q768_SHEEP]	4.04	2	2	2	445	51.2379	7.6499	0.830846	2	76.416	0.892547	2	64.5019	0.973699	2	2.8442	0.743831	2	37.7984	1.06669	2	39.3069	0.778748	2	45.1728	0.922824	2	3.25639	0.824446	2	5.06027	2.50655	2	529.07
W5PCW4	Phosphoglycerate mutase	BPGM	Phosphoglycerate mutase OS=Ovis aries OX=9940 GN=BPGM PE=3 SV=1 - [W5PCW4_SHEEP]	5.02	1	1	1	259	30.0795	6.45557	1.17579	1		1.50095	1		1.00629	1		0.876881	1		1.06013	1		0.938193	1		1.06743	1		0.748865	1		2.54379	1
P17605	ATP synthase F(0) complex subunit C1, mitochondrial	ATP5MC1	ATP synthase F(0) complex subunit C1, mitochondrial OS=Ovis aries OX=9940 GN=ATP5MC1 PE=1 SV=2 - [AT5G1_SHEEP]	5.15	1	1	2	136	14.1825	9.84717	1.20333	2	19.9416	0.75721	2	17.742	0.862216	2	11.0203	0.863455	2	5.56055	0.965434	2	5.57318	0.947473	2	0.944357	1.15797	2	9.95768	1.18502	2	9.81982	0.739906	2	5.56631
W5PMS2	Uncharacterized protein	NSF	Uncharacterized protein OS=Ovis aries OX=9940 GN=NSF PE=4 SV=1 - [W5PMS2_SHEEP]	1.34	1	1	1	747	83.0693	6.62451	0.832208	1		1.23634	1		0.684373	1		1.07334	1		1.12231	1		0.93779	1		0.979036	1		1.09188	1		2.76235	1
W5PFU1	PCI domain-containing protein	PSMD13	PCI domain-containing protein OS=Ovis aries OX=9940 GN=PSMD13 PE=4 SV=1 - [W5PFU1_SHEEP]	8.51	3	3	3	376	42.72	5.57959	0.874167	3	12.1316	1.50951	3	3.37189	1.06315	3	0.561191	1.20811	3	6.66588	0.945175	3	17.2234	1.1721	3	20.9132	1.01215	3	12.3278	0.915947	3	6.56371	1.64948	3	5.59056
A0A1L2D5U0	Troponin C type 1	TNNC1	Troponin C type 1 OS=Ovis aries OX=9940 GN=TNNC1 PE=2 SV=1 - [A0A1L2D5U0_SHEEP]	16.77	3	3	3	161	18.3765	4.18311	5.97017	3	3.18795	0.290179	3	7.67436	0.660792	3	8.18695	0.198562	3	20.8335	0.27932	3	33.4773	0.17518	3	15.7943	0.188975	3	25.7268	0.16517	3	60.8731	0.298853	3	0.535549
W5Q203	RRM domain-containing protein		RRM domain-containing protein OS=Ovis aries OX=9940 PE=4 SV=1 - [W5Q203_SHEEP]	5.91	1	1	1	186	21.951	10.1841	0.556622	1		0.990024	1		0.633933	1		0.612421	1		0.674064	1		1.29156	1		1.25076	1		1.52751	1		1.79623	1
W5QCH8	Uncharacterized protein	NPTN	Uncharacterized protein OS=Ovis aries OX=9940 GN=NPTN PE=4 SV=1 - [W5QCH8_SHEEP]	4.79	1	1	1	376	42.4003	6.65381	0.919695	1		1.79406	1		1.31994	1		0.989528	1		1.00862	1		1.14819	1		0.947673	1		0.72033	1		2.0904	1
W5Q517	Uncharacterized protein	PCOLCE	Uncharacterized protein OS=Ovis aries OX=9940 GN=PCOLCE PE=4 SV=1 - [W5Q517_SHEEP]	7.54	2	2	3	451	48.2821	7.7085	1.23801	3	20.9769	1.26527	3	22.8568	1.38126	3	11.1531	0.788483	3	25.1235	1.44564	3	20.766	0.973873	3	5.7875	0.753951	3	23.7857	0.717943	3	10.3071	0.783555	3	76.6156
W5PP04	Guanine nucleotide-binding protein subunit gamma	GNG12	Guanine nucleotide-binding protein subunit gamma OS=Ovis aries OX=9940 GN=GNG12 PE=3 SV=1 - [W5PP04_SHEEP]	19.44	1	1	1	72	8.05206	8.96826	2.40887	1		0.965859	1		1.27215	1		0.657638	1		1.1941	1		0.754231	1		0.64007	1		0.517971	1		1.04013	1
W5PI26	Uncharacterized protein	TOMM40	Uncharacterized protein OS=Ovis aries OX=9940 GN=TOMM40 PE=4 SV=1 - [W5PI26_SHEEP]	5.51	2	2	3	363	37.8332	7.2251	0.966181	3	1.79511	1.0399	3	3.55223	0.868681	3	8.01423	1.02412	3	15.6449	0.943076	3	3.10982	1.0809	3	5.03962	1.29601	3	20.3365	1.14697	3	2.90019	0.84944	3	96.3831
W5PUB9	Uncharacterized protein	OTULIN	Uncharacterized protein OS=Ovis aries OX=9940 GN=OTULIN PE=4 SV=1 - [W5PUB9_SHEEP]	5.13	2	2	2	312	36.1452	5.36377	1.15681	2	2.91942	1.26772	2	3.27405	1.03475	2	23.0806	1.09472	2	15.1196	1.10378	2	4.66147	1.09896	2	2.7778	0.915883	2	13.5177	0.894437	2	4.48098	1.36341	2	13.4451
W5P1Z5	Uncharacterized protein	PMPCA	Uncharacterized protein OS=Ovis aries OX=9940 GN=PMPCA PE=3 SV=1 - [W5P1Z5_SHEEP]	5.58	3	3	3	520	57.8193	7.75244	1.01974	3	12.9744	1.04513	3	60.5511	0.965964	3	27.7316	0.897147	3	67.9139	0.901389	3	12.9153	1.04155	3	24.4546	1.09832	3	21.3621	0.977586	3	21.4224	1.36545	3	106.695
W5P4F5	Uncharacterized protein	RAB27B	Uncharacterized protein OS=Ovis aries OX=9940 GN=RAB27B PE=4 SV=1 - [W5P4F5_SHEEP]	4.59	1	1	1	218	24.6152	5.74463	1.11123	1		1.35498	1		1.15789	1		1.01358	1		1.186	1		1.2005	1		0.888748	1		0.874707	1		0.920795	1
W5NVP7	PSP domain-containing protein	SF3B2	PSP domain-containing protein OS=Ovis aries OX=9940 GN=SF3B2 PE=4 SV=1 - [W5NVP7_SHEEP]	5.03	4	4	4	735	83.423	5.74463	0.908349	4	2.77783	1.14415	4	9.29974	1.09183	4	14.9665	0.976477	4	11.4155	1.14554	4	11.2355	0.848761	4	15.4761	1.00764	4	14.6557	1.05092	4	22.6394	0.53158	4	19.5588
W5NSZ6	Tuftelin-interacting protein 11	TFIP11	Tuftelin-interacting protein 11 OS=Ovis aries OX=9940 GN=TFIP11 PE=3 SV=1 - [W5NSZ6_SHEEP]	1.2	1	1	1	833	95.2879	5.8208	1.19752	1		1.11581	1		1.04772	1		0.837203	1		1.28093	1		0.830407	1		1.20908	1		0.883981	1		0.861246	1
W5PWC5	Receptor protein-tyrosine kinase	EGFR	Receptor protein-tyrosine kinase OS=Ovis aries OX=9940 GN=EGFR PE=3 SV=1 - [W5PWC5_SHEEP]	1.65	2	2	2	1155	127.823	7.02002	0.989709	2	27.8673	1.05415	2	45.589	0.859952	2	34.6058	0.801404	2	19.1347	1.00387	2	4.95667	0.838856	2	16.4476	1.18456	2	3.3494	1.19784	2	11.9866	1.01326	2	2.01879
W5PKK9	Uncharacterized protein		Uncharacterized protein OS=Ovis aries OX=9940 PE=4 SV=1 - [W5PKK9_SHEEP]	12.05	1	1	1	83	9.35492	9.40771	0.476925	1		1.2005	1		0.798697	1		0.859714	1		0.769462	1		1.395	1		1.3508	1		1.35783	1		1.05406	1
W5P5Q1	Uncharacterized protein		Uncharacterized protein OS=Ovis aries OX=9940 PE=4 SV=1 - [W5P5Q1_SHEEP]	34.93	1	7	12	209	23.796	8.93896	0.86923	1		0.602771	1		0.770179	1		1.21481	1		0.829601	1		1.03572	1		0.967432	1		1.55327	1		0.364609	1
W5PDL0	Phospholipase A2	PLA2G4A	Phospholipase A2 OS=Ovis aries OX=9940 GN=PLA2G4A PE=4 SV=1 - [W5PDL0_SHEEP]	1.34	1	1	1	749	85.2574	5.33838	0.769123	1		1.82288	1		1.53759	1		1.21442	1		0.756546	1		1.68487	1		0.766066	1		0.715263	1		1.81447	1
M4WED3	Cell division cycle 42	CDC42	Cell division cycle 42 OS=Ovis aries OX=9940 GN=CDC42 PE=2 SV=1 - [M4WED3_SHEEP]	11.52	2	2	5	191	21.211	6.55127	1.02055	5	6.4814	1.38104	5	1.81479	1.10963	5	12.8711	1.29501	5	30.5773	0.869744	5	9.29312	1.08331	5	8.33425	0.830828	5	10.4044	0.976264	5	9.6146	1.0501	5	6.55164
W5PEQ9	Uncharacterized protein	SRSF1	Uncharacterized protein OS=Ovis aries OX=9940 GN=SRSF1 PE=4 SV=1 - [W5PEQ9_SHEEP]	7.63	2	2	3	236	26.9895	10.3599	0.900605	3	17.5882	0.678953	3	36.5076	0.973253	3	6.20745	0.980704	3	4.96463	0.849967	3	12.0994	0.924844	3	8.92308	1.06546	3	12.5077	1.45802	3	3.81454	0.412162	3	2.54541
W5Q5H5	Nucleoporin NUP53	NUP35	Nucleoporin NUP53 OS=Ovis aries OX=9940 GN=NUP35 PE=3 SV=1 - [W5Q5H5_SHEEP]	3.67	1	1	1	327	34.9386	9.08545	1.15167	1		0.866135	1		0.981231	1		0.979767	1		1.00666	1		0.74664	1		1.3254	1		1.07557	1		0.664994	1
W5NS07	Uncharacterized protein	HM13	Uncharacterized protein OS=Ovis aries OX=9940 GN=HM13 PE=4 SV=1 - [W5NS07_SHEEP]	2.38	1	1	1	378	41.3653	5.75732	0.827935	1		0.644797	1		0.877536	1		1.0161	1		1.02861	1		1.29111	1		1.24635	1		1.18724	1		0.820439	1
W5PMP0	Uncharacterized protein	PDS5B	Uncharacterized protein OS=Ovis aries OX=9940 GN=PDS5B PE=4 SV=1 - [W5PMP0_SHEEP]	1.17	2	2	2	1449	164.629	8.42627	0.983287	2	25.0899	0.786127	2	1.28807	0.984778	2	5.94877	1.10818	2	24.8791	1.00164	2	1.45175	0.93411	2	5.4664	1.18775	2	3.9638	1.14919	2	10.979	0.665942	2	10.5122
W5PHS7	Uncharacterized protein	SLC29A1	Uncharacterized protein OS=Ovis aries OX=9940 GN=SLC29A1 PE=4 SV=1 - [W5PHS7_SHEEP]	5.93	3	3	4	540	58.4664	8.07471	0.798832	4	19.862	0.740767	4	8.16966	1.0366	4	11.6218	1.18735	4	17.4662	0.898888	4	0.524236	0.719115	4	13.1073	1.6198	4	12.7841	1.0476	4	11.5743	0.964013	4	6.97012
W5PTX3	Secretory carrier-associated membrane protein	SCAMP4	Secretory carrier-associated membrane protein OS=Ovis aries OX=9940 GN=SCAMP4 PE=3 SV=1 - [W5PTX3_SHEEP]	2.87	1	1	1	279	30.6515	9.20264	1.09463	1		0.726569	1		0.840067	1		0.860785	1		0.817374	1		1.12266	1		1.23417	1		1.26973	1		0.621628	1
W5NS67	Uncharacterized protein		Uncharacterized protein OS=Ovis aries OX=9940 PE=3 SV=1 - [W5NS67_SHEEP]	25.38	4	4	4	130	14.854	10.1255	0.956115	4	91.122	0.856654	4	26.2169	0.871043	4	8.73781	1.07448	4	20.533	0.739286	4	15.1081	1.02793	4	18.7624	1.1539	4	7.26738	1.20927	4	13.8867	0.860696	4	32.9916
W5Q1M0	Beta-galactosidase	GLB1	Beta-galactosidase OS=Ovis aries OX=9940 GN=GLB1 PE=3 SV=1 - [W5Q1M0_SHEEP]	1.69	1	1	1	649	72.7939	6.771	0.544977	1		1.23761	1		0.988744	1		1.09654	1		0.793972	1		1.28676	1		1.31757	1		1.18714	1		1.07701	1
W5P694	Uncharacterized protein	RPLP2	Uncharacterized protein OS=Ovis aries OX=9940 GN=RPLP2 PE=3 SV=1 - [W5P694_SHEEP]	15.32	3	3	4	111	11.6409	4.61475	1.07502	4	9.12314	0.938934	4	20.5337	1.09848	4	9.7871	1.29948	4	5.50918	0.999599	4	15.187	0.926405	4	12.2665	0.900803	4	6.03692	1.02592	4	19.01	0.773988	4	39.966
W5QH61	RRM domain-containing protein	CPSF6	RRM domain-containing protein OS=Ovis aries OX=9940 GN=CPSF6 PE=4 SV=1 - [W5QH61_SHEEP]	5.22	3	3	4	536	57.6914	9.72998	1.01252	4	4.19049	0.864773	4	22.253	1.06158	4	4.58028	1.22292	4	6.88605	0.949776	4	8.19234	1.03036	4	29.8544	1.09537	4	5.61637	1.05404	4	6.20385	0.660832	4	51.6434
W5P5J3	Uncharacterized protein	ADGRA3	Uncharacterized protein OS=Ovis aries OX=9940 GN=ADGRA3 PE=3 SV=1 - [W5P5J3_SHEEP]	1.3	1	1	1	1235	137.141	8.35303	1.64657	1		0.97181	1		0.889216	1		0.318199	1		1.27964	1		0.78398	1		0.933306	1		0.994424	1		1.19105	1
W5PLY1	Eukaryotic translation initiation factor 3 subunit H	EIF3H	Eukaryotic translation initiation factor 3 subunit H OS=Ovis aries OX=9940 GN=EIF3H PE=3 SV=1 - [W5PLY1_SHEEP]	5.4	1	1	1	352	39.878	6.66846	1.04785	1		0.529455	1		0.941888	1		1.69533	1		1.0143	1		1.33049	1		0.732123	1		1.25908	1
W5P772	Uncharacterized protein	ECH1	Uncharacterized protein OS=Ovis aries OX=9940 GN=ECH1 PE=3 SV=1 - [W5P772_SHEEP]	4.12	1	1	2	388	42.5596	8.73389	0.7971	2	6.49133	1.51672	2	30.6978	1.02284	2	9.40062	1.64106	2	40.0715	1.07518	2	9.65113	1.4227	2	25.3822	0.940245	2	18.5184	0.707267	2	63.6	1.61411	2	16.7236
W5QAQ9	Ribonucloprotein	SNU13	Ribonucloprotein OS=Ovis aries OX=9940 GN=SNU13 PE=3 SV=1 - [W5QAQ9_SHEEP]	18.75	3	3	4	128	14.1896	8.71924	0.823229	4	11.053	0.806301	4	21.9597	1.06876	4	10.44	0.946743	4	33.1545	1.06514	4	29.093	0.808899	4	26.3474	1.11954	4	6.29981	1.02948	4	29.2332	0.889558	4	61.4966
W5PF02	SRP receptor subunit beta	SRPRB	SRP receptor subunit beta OS=Ovis aries OX=9940 GN=SRPRB PE=4 SV=1 - [W5PF02_SHEEP]	3.36	1	1	1	238	26.323	9.40771	0.811115	1		0.975958	1		0.985486	1		0.992848	1		0.94198	1		1.17746	1		1.31114	1		1.11175	1		0.898627	1
W5Q0W3	Inositol monophosphatase domain containing 1	IMPAD1	Inositol monophosphatase domain containing 1 OS=Ovis aries OX=9940 GN=IMPAD1 PE=4 SV=1 - [W5Q0W3_SHEEP]	4.88	3	3	4	430	47.0251	8.68994	0.834706	4	15.9353	0.866957	4	12.62	1.00126	4	15.0163	0.942841	4	10.2197	1.01009	4	9.7573	0.997169	4	3.54455	1.133	4	10.2045	1.14081	4	7.16516	0.997823	4	48.3068
W5PGQ4	RRM domain-containing protein	RALY	RRM domain-containing protein OS=Ovis aries OX=9940 GN=RALY PE=4 SV=1 - [W5PGQ4_SHEEP]	4.38	2	2	2	297	32.0484	8.90967	1.33074	2	56.5398	0.827063	2	1.64404	1.2181	2	16.3984	1.13863	2	31.2138	0.861088	2	79.3245	0.589376	2	53.9507	0.880975	2	19.2901	1.03605	2	72.4728
W5QDM7	Uncharacterized protein	ZNF512	Uncharacterized protein OS=Ovis aries OX=9940 GN=ZNF512 PE=4 SV=1 - [W5QDM7_SHEEP]	5.82	3	3	3	567	64.6461	9.80322	0.822191	3	13.0296	0.855873	3	132.879	0.926611	3	18.4682	0.855074	3	27.0153	0.926784	3	3.88323	1.08954	3	14.383	1.43126	3	1.33739	1.20058	3	18.1681	1.02047	3	115.921
W5PAE3	Uncharacterized protein	PHIP	Uncharacterized protein OS=Ovis aries OX=9940 GN=PHIP PE=4 SV=1 - [W5PAE3_SHEEP]	3.4	5	5	5	1649	187.368	8.76318	1.15766	5	6.27534	0.80897	5	13.7494	1.01515	5	6.68946	0.86515	5	14.6099	1.00985	5	16.9107	1.06728	5	4.5757	1.09122	5	1.23603	0.944086	5	16.2278	1.27155	5	48.7868
W5PS49	Uncharacterized protein	GNAQ	Uncharacterized protein OS=Ovis aries OX=9940 GN=GNAQ PE=4 SV=1 - [W5PS49_SHEEP]	5.32	2	2	2	301	35.3998	5.37646	1.01707	2	3.81791	0.918336	2	3.35073	0.896308	2	2.79073	0.922652	2	4.21495	1.01047	2	3.10573	1.06347	2	1.72434	0.97478	2	10.6976	1.21624	2	11.1531	1.08838	2	28.63
W5Q6Q7	MSP domain-containing protein	VAPB	MSP domain-containing protein OS=Ovis aries OX=9940 GN=VAPB PE=4 SV=1 - [W5Q6Q7_SHEEP]	24.9	6	6	8	261	28.8798	8.14795	0.796775	8	31.8111	0.872853	8	25.8368	1.00488	8	14.6055	1.0921	8	20.756	1.0404	8	7.8866	1.02308	8	20.8445	1.1883	8	9.37941	1.07813	8	12.6443	0.802243	7	16.9772
W5PDC7	Proteasome subunit beta	PSMB9	Proteasome subunit beta OS=Ovis aries OX=9940 GN=PSMB9 PE=3 SV=1 - [W5PDC7_SHEEP]	4.57	1	1	1	219	23.3686	5.38916	1.14653	1		1.13771	1		1.38463	1		1.06746	1		1.10966	1		1.13965	1		0.79466	1		0.885078	1		0.749679	1
P56401	Aquaporin-1	AQP1	Aquaporin-1 OS=Ovis aries OX=9940 GN=AQP1 PE=1 SV=3 - [AQP1_SHEEP]	6.99	2	2	2	272	29.0384	7.09326	0.992707	2	9.71461	2.10005	2	17.2011	1.38672	2	4.59478	1.54067	2	5.72412	0.797729	2	44.2985	1.6306	2	6.15469	0.676285	2	5.44046	0.550106	2	1.93512	1.89264	2	34.6905
W5PG10	Uncharacterized protein	PAPSS1	Uncharacterized protein OS=Ovis aries OX=9940 GN=PAPSS1 PE=3 SV=1 - [W5PG10_SHEEP]	4.36	3	3	3	665	74.8996	7.12256	0.877846	3	16.3332	0.941297	3	2.17453	0.949778	3	14.0934	0.752614	3	24.2849	1.07028	3	26.9148	0.905494	3	22.4817	1.13126	3	3.55947	1.11385	3	1.23086	1.32634	3	22.569
W5PTU3	RING-type domain-containing protein	SYVN1	RING-type domain-containing protein OS=Ovis aries OX=9940 GN=SYVN1 PE=4 SV=1 - [W5PTU3_SHEEP]	1.64	1	1	1	611	67.0081	7.1665	0.775322	1		0.807787	1		0.819064	1		0.972122	1		1.00575	1		1.28582	1		1.3146	1		1.12302	1		1.41483	1
W5NVC9	Uncharacterized protein	RAC1	Uncharacterized protein OS=Ovis aries OX=9940 GN=RAC1 PE=4 SV=1 - [W5NVC9_SHEEP]	9.44	2	2	3	180	20.2356	8.5874	0.779758	3	6.36897	2.14272	3	14.7086	1.08302	3	1.98357	1.82086	3	0.612856	0.970191	3	29.914	1.36449	3	1.01787	0.69032	3	12.5752	0.616128	3	11.5565	2.25076	3	9.46771
W5QBG6	Nuclear pore complex protein Nup93	NUP93	Nuclear pore complex protein Nup93 OS=Ovis aries OX=9940 GN=NUP93 PE=3 SV=1 - [W5QBG6_SHEEP]	5.7	6	6	7	824	93.8307	5.65576	0.766117	7	35.3193	0.920771	7	13.9736	0.863638	7	18.1927	0.954138	7	5.40498	1.05061	7	29.5197	1.00401	7	20.7012	1.15683	7	19.9239	1.22877	7	21.2277	0.79637	7	15.5678
W5PGW8	Uncharacterized protein	XPNPEP1	Uncharacterized protein OS=Ovis aries OX=9940 GN=XPNPEP1 PE=3 SV=1 - [W5PGW8_SHEEP]	4.08	3	3	4	662	74.2586	5.64307	0.97459	4	9.71454	1.05772	4	21.8885	0.973569	4	5.89164	1.23244	4	4.88024	1.00299	4	11.1153	1.11538	4	20.8851	1.059	4	11.1168	0.895575	4	28.8304	1.21631	4	55.6196
W5NZ34	Uncharacterized protein	AHCTF1	Uncharacterized protein OS=Ovis aries OX=9940 GN=AHCTF1 PE=4 SV=1 - [W5NZ34_SHEEP]	1.7	4	4	4	2297	255.291	6.04932	1.02316	4	36.448	0.841643	4	34.8409	0.942911	4	9.08185	0.839229	4	8.95205	1.00198	4	6.57426	0.860005	4	4.19092	1.16729	4	24.5285	1.08019	4	14.6592	0.753628	4	28.9356
W5PK65	Uncharacterized protein	TMEM254	Uncharacterized protein OS=Ovis aries OX=9940 GN=TMEM254 PE=4 SV=1 - [W5PK65_SHEEP]	8.06	1	1	1	124	14.5464	9.08545	0.553314	1		0.729669	1		0.795688	1		0.925141	1		1.14248	1		1.13839	1		1.38434	1		1.29639	1		0.882159	1
W5Q5I4	Uncharacterized protein	NUP54	Uncharacterized protein OS=Ovis aries OX=9940 GN=NUP54 PE=4 SV=1 - [W5Q5I4_SHEEP]	2.94	2	2	2	511	55.9766	7.02002	1.10593	2	4.99764	0.904766	2	29.8662	0.950791	2	14.2388	1.18582	2	21.6342	0.958506	2	29.8219	0.932799	2	18.7735	1.09321	2	23.1289	1.12761	2	7.83788	0.579599	2	27.0712
W5PJ75	SH3 domain-containing protein	SPTAN1	SH3 domain-containing protein OS=Ovis aries OX=9940 GN=SPTAN1 PE=4 SV=1 - [W5PJ75_SHEEP]	1.02	3	3	3	2257	259.756	5.38916	1.64064	3	6.84401	0.892387	3	21.901	0.99209	3	13.2676	0.867409	3	11.9543	0.880985	3	9.38279	0.821781	3	12.5528	0.766433	3	2.09635	0.928469	3	10.9493	1.77227	3	27.3435
W5P9G8	Uncharacterized protein	PLD3	Uncharacterized protein OS=Ovis aries OX=9940 GN=PLD3 PE=4 SV=1 - [W5P9G8_SHEEP]	5.51	3	3	3	490	54.5995	6.65381	0.862494	3	28.276	0.960758	3	16.7899	0.847693	3	1.53578	0.877669	3	16.4657	1.05361	3	4.37198	1.25948	3	9.06026	1.21183	3	6.8998	1.0108	3	2.33435	1.06691	3	45.972
W5PAZ5	Uncharacterized protein	NDUFA4L2	Uncharacterized protein OS=Ovis aries OX=9940 GN=NDUFA4L2 PE=4 SV=1 - [W5PAZ5_SHEEP]	18.39	2	2	2	87	9.97725	10.0669	1.00521	2	13.3616	1.33433	2	3.7013	1.48197	2	14.8229	1.32945	2	7.93076	1.21325	2	6.0914	0.967018	2	2.20523	0.946248	2	11.2239	0.65473	2	19.5153	1.18887	2	19.8998
W5NXN1	Uncharacterized protein	PBRM1	Uncharacterized protein OS=Ovis aries OX=9940 GN=PBRM1 PE=4 SV=1 - [W5NXN1_SHEEP]	1.04	2	2	2	1633	186.743	6.82959	0.866614	2	27.1374	0.840205	2	20.1299	0.918327	2	0.712957	0.95826	2	11.6133	1.22007	2	10.5778	0.943273	2	18.9558	1.2171	2	14.8769	1.0587	2	11.3815	1.2723	2	47.1112
W5P416	CPSF_A domain-containing protein	SF3B3	CPSF_A domain-containing protein OS=Ovis aries OX=9940 GN=SF3B3 PE=4 SV=1 - [W5P416_SHEEP]	1.56	2	2	2	1220	135.865	5.31299	0.869164	2	29.2769	1.03234	2	18.828	1.03687	2	4.32424	0.867563	2	6.12436	0.962754	2	4.20231	1.04489	2	12.9029	1.05417	2	2.27109	1.22984	2	14.4531	0.790931	2	2.44324
W5PKK4	DBC1 domain-containing protein	CCAR2	DBC1 domain-containing protein OS=Ovis aries OX=9940 GN=CCAR2 PE=4 SV=1 - [W5PKK4_SHEEP]	3.38	4	4	4	918	102.028	5.22412	0.928405	4	18.3116	0.848769	4	11.4813	0.989702	4	7.64909	1.0884	4	9.81901	0.959421	4	7.61381	0.98935	4	7.07124	0.99287	4	3.55897	1.2652	4	12.1604	0.629859	4	11.7015
W5PBD8	Uncharacterized protein	LAMB1	Uncharacterized protein OS=Ovis aries OX=9940 GN=LAMB1 PE=4 SV=1 - [W5PBD8_SHEEP]	1.08	2	2	2	1953	215.89	5.13525	1.11158	2	57.1456	0.679569	2	0.594145	0.893275	2	5.83752	0.747851	2	12.5094	0.87526	2	4.07318	0.860849	2	16.1096	1.07358	2	5.53734	1.34233	2	19.5818	0.636284	2	27.2537
Q307H0	Stress-inducible chaperone mt-GrpE #1 (Fragment)		Stress-inducible chaperone mt-GrpE #1 (Fragment) OS=Ovis aries OX=9940 PE=2 SV=1 - [Q307H0_SHEEP]	26.57	4	4	6	143	16.4135	5.46533	1.01284	6	35.5177	0.715054	6	17.815	0.854567	6	28.5347	0.887118	6	14.6779	0.958816	6	24.1015	1.06917	6	26.3107	1.26901	6	14.8179	1.13668	6	24.9391	0.866202	6	29.5778
W5P1H7	Endoplasmic reticulum lectin 1	ERLEC1	Endoplasmic reticulum lectin 1 OS=Ovis aries OX=9940 GN=ERLEC1 PE=4 SV=1 - [W5P1H7_SHEEP]	2.34	1	1	1	556	62.6936	7.60596	1.57921	1		0.561709	1		1.20067	1		0.591574	1		1.17425	1		0.699911	1		0.461671	1		1.22366	1		0.901971	1
W5Q6J0	Uncharacterized protein	LOC101111388	Uncharacterized protein OS=Ovis aries OX=9940 GN=LOC101111388 PE=4 SV=1 - [W5Q6J0_SHEEP]	30.54	1	7	13	203	23.3558	9.17334	0.917963	2	18.1887	0.712388	2	13.9281	0.969132	2	9.74646	0.863618	2	6.69208	1.12263	2	6.58623	0.855815	2	1.65145	0.900547	2	16.0692	1.36788	2	7.49665	0.777633	2	1.83285
W5P958	Isocitrate dehydrogenase [NAD] subunit, mitochondrial	IDH3G	Isocitrate dehydrogenase [NAD] subunit, mitochondrial OS=Ovis aries OX=9940 GN=IDH3G PE=3 SV=1 - [W5P958_SHEEP]	10.49	4	4	9	391	42.9601	8.44092	1.33675	9	29.6092	0.901383	9	28.0418	0.943033	9	7.67931	0.855498	9	4.2018	0.944487	9	18.9459	0.950934	9	17.9067	1.05407	9	16.6895	0.953327	9	11.0378	0.900117	9	49.8842
W5NWM6	Elongation factor G, mitochondrial	GFM1	Elongation factor G, mitochondrial OS=Ovis aries OX=9940 GN=GFM1 PE=3 SV=1 - [W5NWM6_SHEEP]	3.85	3	3	3	727	80.962	6.65381	0.936679	3	20.5431	0.774173	3	26.0819	0.82457	3	19.0916	1.05054	3	4.90261	1.02307	3	18.5133	0.955414	3	4.63474	1.27778	3	19.7421	1.1606	3	4.09453	0.804036	3	11.6384
W5PAU8	ATP binding cassette subfamily D member 1	ABCD1	ATP binding cassette subfamily D member 1 OS=Ovis aries OX=9940 GN=ABCD1 PE=4 SV=1 - [W5PAU8_SHEEP]	3.58	3	3	3	755	82.6966	8.99756	1.0209	3	24.3779	1.22876	3	23.1095	1.04958	3	7.52107	1.15939	3	12.9227	0.956069	3	5.04418	1.17475	3	8.96909	1.18188	3	10.1698	0.84166	3	31.9647	1.29023	3	28.7139
W5PUX0	NADH dehydrogenase [ubiquinone] flavoprotein 1, mitochondrial	NDUFV1	NADH dehydrogenase [ubiquinone] flavoprotein 1, mitochondrial OS=Ovis aries OX=9940 GN=NDUFV1 PE=1 SV=1 - [W5PUX0_SHEEP]	9.48	5	5	8	464	50.5877	8.20654	1.23104	8	4.33619	0.992532	8	22.3339	1.04133	8	30.3669	1.01978	8	6.21489	1.05067	8	15.6029	0.962694	8	16.8565	1.01075	8	8.04712	0.951746	8	25.6705	1.04597	8	62.6117
A0A0A7AKZ8	NADH-ubiquinone oxidoreductase chain 4	ND4	NADH-ubiquinone oxidoreductase chain 4 OS=Ovis aries OX=9940 GN=ND4 PE=3 SV=1 - [A0A0A7AKZ8_SHEEP]	1.53	1	1	1	459	51.9636	9.40771	0.636464	1		1.11822	1		0.857885	1		1.51089	1		0.756088	1		1.29882	1		1.43036	1		1.10807	1		0.916073	1
W5Q4V0	Uncharacterized protein	LOC101105734	Uncharacterized protein OS=Ovis aries OX=9940 GN=LOC101105734 PE=4 SV=1 - [W5Q4V0_SHEEP]	11.34	1	1	1	97	11.682	9.14404	1.46169	1		0.920301	1		1.07902	1		1.38291	1		1.09285	1		0.791081	1		0.927194	1		0.907183	1		0.59616	1
W5NVD7	PCI domain-containing protein	COPS4	PCI domain-containing protein OS=Ovis aries OX=9940 GN=COPS4 PE=4 SV=1 - [W5NVD7_SHEEP]	2.95	1	1	1	407	46.3518	5.96045	1.53221	1		1.23736	1		0.936682	1		0.719881	1		0.905589	1		1.12727	1		1.03984	1		0.917314	1		1.08523	1
W5QA39	Uncharacterized protein	PHF5A	Uncharacterized protein OS=Ovis aries OX=9940 GN=PHF5A PE=4 SV=1 - [W5QA39_SHEEP]	11.71	1	1	1	111	12.544	8.41162	2.29386	1		0.548189	1		0.73894	1		0.93419	1		0.589087	1		0.948674	1		0.982439	1		1.07215	1
W5P0B1	Uncharacterized protein	ERO1B	Uncharacterized protein OS=Ovis aries OX=9940 GN=ERO1B PE=4 SV=1 - [W5P0B1_SHEEP]	1.78	1	1	1	450	52.0102	7.81104	0.972693	1		1.08817	1		1.00291	1		1.09958	1		0.888084	1		0.946024	1		1.26213	1		1.05852	1		1.09882	1
W5NPV2	Small nuclear ribonucleoprotein G		Small nuclear ribonucleoprotein G OS=Ovis aries OX=9940 PE=3 SV=1 - [W5NPV2_SHEEP]	19.74	3	3	5	76	8.45644	8.88037	0.872807	5	38.3544	1.19241	5	27.6395	0.855974	5	26.3603	1.4504	5	30.6133	0.90078	5	7.67825	0.878571	5	23.0962	1.04125	5	14.34	1.06085	5	41.396	1.1438	5	61.7535
W5QBP6	Glutamine synthetase	GLUL	Glutamine synthetase OS=Ovis aries OX=9940 GN=GLUL PE=3 SV=1 - [W5QBP6_SHEEP]	4.83	2	2	2	373	42.0183	6.84424	1.06235	2	16.5236	0.770678	2	19.8731	0.756223	2	5.19787	0.656168	2	82.361	0.814084	2	5.10573	0.849095	2	29.1904	0.884051	2	13.2976	1.26342	2	3.06573	2.9746	2	40.0382
W5P5G0	CDP-diacylglycerol--inositol 3-phosphatidyltransferase	CDIPT	CDP-diacylglycerol--inositol 3-phosphatidyltransferase OS=Ovis aries OX=9940 GN=CDIPT PE=3 SV=1 - [W5P5G0_SHEEP]	10.8	3	3	3	213	23.5352	8.48486	0.967476	3	4.41314	0.941099	3	16.8413	1.06611	3	1.87197	0.888504	3	3.93615	1.0556	3	2.33871	0.858953	3	39.8674	1.17794	3	8.5616	1.12456	3	10.5132	0.855038	3	13.0743
W5P8K0	Uncharacterized protein	DCTN2	Uncharacterized protein OS=Ovis aries OX=9940 GN=DCTN2 PE=4 SV=1 - [W5P8K0_SHEEP]	1.72	1	1	1	408	44.8171	5.26221	0.842844	1		1.02016	1		1.03206	1		0.937936	1		1.16393	1		1.18986	1		0.875288	1		1.20973	1		0.751267	1
B0FZN5	ATPase V1 subunit E1 (Fragment)		ATPase V1 subunit E1 (Fragment) OS=Ovis aries OX=9940 PE=2 SV=1 - [B0FZN5_SHEEP]	12.95	2	2	2	139	15.7355	8.07471	0.979785	2	29.3453	1.15573	2	31.5793	1.01391	2	2.15949	1.27992	2	4.47588	0.939717	2	5.17823	1.03569	2	21.0883	0.996354	2	14.2526	0.9879	2	0.390109	1.52986	2	46.2219
W5QDK8	SAP domain-containing protein	ACIN1	SAP domain-containing protein OS=Ovis aries OX=9940 GN=ACIN1 PE=4 SV=1 - [W5QDK8_SHEEP]	1.75	2	2	2	1312	148.147	5.99854	0.731967	2	8.25553	0.80805	2	21.5441	0.871862	2	2.32816	1.0618	2	15.5429	0.900487	2	8.64985	0.890477	2	15.0619	1.40193	2	0.151305	1.29983	2	10.5441	0.718727	2	24.899
W5NXB5	Microtubule-associated protein	MAP4	Microtubule-associated protein OS=Ovis aries OX=9940 GN=MAP4 PE=4 SV=1 - [W5NXB5_SHEEP]	7.72	7	7	8	1101	114.916	5.05908	1.14203	8	37.2954	0.657406	7	29.8902	0.95577	8	8.26409	0.984464	8	9.45392	0.92574	8	11.0973	0.898367	8	22.1526	0.932831	8	22.5041	1.27226	8	15.357	0.504699	7	36.9155
W5NRX8	Tetraspanin	TSPAN7	Tetraspanin OS=Ovis aries OX=9940 GN=TSPAN7 PE=3 SV=1 - [W5NRX8_SHEEP]	2.81	1	1	3	249	27.5407	7.1958	1.0982	3	14.4911	1.35346	3	20.7861	0.866826	3	27.8566	1.14661	3	12.5906	1.07286	3	5.56236	0.840328	3	27.08	1.11325	3	2.29469	0.923245	3	10.4783	1.56724	3	1.56285
W5QCX9	Uncharacterized protein	TTLL12	Uncharacterized protein OS=Ovis aries OX=9940 GN=TTLL12 PE=4 SV=1 - [W5QCX9_SHEEP]	5.07	3	3	3	533	61.7473	6.0874	0.861768	3	7.48405	1.63011	3	1.46729	1.20327	3	15.0979	1.3213	3	4.09337	1.00467	3	16.6956	1.10757	3	23.6177	0.910769	3	2.50918	0.867576	3	4.38128	1.71415	3	13.76
W5P4L4	Thioredoxin domain-containing protein	TMX3	Thioredoxin domain-containing protein OS=Ovis aries OX=9940 GN=TMX3 PE=4 SV=1 - [W5P4L4_SHEEP]	4.63	2	3	4	454	51.6998	4.93213	0.925879	2	6.82736	0.847564	2	1.79564	0.949029	2	3.0417	0.949096	2	4.5731	1.02988	2	7.95586	0.968639	2	16.8889	1.32858	2	6.77116	1.11812	2	6.92373	0.803936	2	47.2193
W5PDR1	Uncharacterized protein	RAB6A	Uncharacterized protein OS=Ovis aries OX=9940 GN=RAB6A PE=4 SV=1 - [W5PDR1_SHEEP]	9.62	2	2	3	208	23.5479	5.5415	0.813273	3	26.4926	1.17603	3	46.7804	1.01581	3	11.3265	1.00107	3	0.379082	0.855165	3	9.83986	1.25349	3	11.5182	1.13438	3	10.1353	1.06322	3	26.806	1.30363	3	64.3264
W5PND9	U2 small nuclear RNA auxiliary factor 1	U2AF1	U2 small nuclear RNA auxiliary factor 1 OS=Ovis aries OX=9940 GN=U2AF1 PE=4 SV=1 - [W5PND9_SHEEP]	8.25	1	2	2	206	23.8845	8.39697	1.00819	1		1.02923	1		0.980929	1		0.884923	1		1.03518	1		0.986641	1		1.11978	1		1.13665	1		0.886604	1
W5P5G6	Peptidylprolyl isomerase	FKBP2	Peptidylprolyl isomerase OS=Ovis aries OX=9940 GN=FKBP2 PE=4 SV=1 - [W5P5G6_SHEEP]	22.7	4	4	5	141	15.5092	8.60205	0.675729	5	28.1067	0.867802	5	3.12548	0.830493	5	15.081	1.01573	5	13.1293	0.946438	5	12.9621	1.12457	5	8.1723	1.34015	5	0.564392	1.23662	5	12.2022	0.879908	5	2.63911
B9VH04	Cytochrome b-c1 complex subunit 6	UQCRH	Cytochrome b-c1 complex subunit 6 OS=Ovis aries OX=9940 GN=UQCRH PE=1 SV=1 - [B9VH04_SHEEP]	26.37	3	3	4	91	10.651	4.50049	1.06263	4	30.7059	0.889251	4	22.8144	0.997964	4	18.3246	0.751081	4	29.7528	0.886244	4	1.03748	0.935275	4	8.66021	1.28915	4	21.7396	0.988531	4	32.7874	0.736748	4	4.32691
W5PY48	DNA topoisomerase 2	TOP2A	DNA topoisomerase 2 OS=Ovis aries OX=9940 GN=TOP2A PE=3 SV=1 - [W5PY48_SHEEP]	1.03	1	2	2	1546	175.718	8.76318	1.77464	1		0.600243	1		0.915617	1		1.12073	1		0.928316	1		0.583068	1		1.25866	1		0.927752	1		0.550529	1
W5P733	Uncharacterized protein	PDLIM1	Uncharacterized protein OS=Ovis aries OX=9940 GN=PDLIM1 PE=4 SV=1 - [W5P733_SHEEP]	3.31	1	1	1	302	33.1125	6.97607	1.04577	1		1.13855	1		1.30459	1		1.42869	1		1.15852	1		1.08285	1		0.710535	1		0.970922	1		0.444583	1
W5P8F7	Uncharacterized protein	MYBPC3	Uncharacterized protein OS=Ovis aries OX=9940 GN=MYBPC3 PE=4 SV=1 - [W5P8F7_SHEEP]	2.69	4	4	4	1264	138.558	7.48877	3.92069	4	25.7447	0.867835	4	66.3429	0.833845	4	13.9302	0.667954	4	33.2269	0.55653	4	27.4297	0.600844	4	18.5227	0.420488	4	15.6069	0.40275	4	45.8124	0.811713	4	24.0245
W5NSD5	Uncharacterized protein	RAP1B	Uncharacterized protein OS=Ovis aries OX=9940 GN=RAP1B PE=4 SV=1 - [W5NSD5_SHEEP]	9.24	2	2	2	184	20.8116	5.78271	0.834658	2	24.4068	1.33239	2	22.7751	1.01858	2	3.37732	1.16074	2	7.14974	0.747541	2	25.3797	0.950871	2	23.3516	1.05487	2	24.1509	1.20949	2	15.9864	1.03097	2	19.585
W5P280	Uncharacterized protein	EMC6	Uncharacterized protein OS=Ovis aries OX=9940 GN=EMC6 PE=4 SV=1 - [W5P280_SHEEP]	9.09	1	1	1	110	12.0236	10.0669	2.05169	1		0.672034	1		0.846568	1		0.66168	1		0.884075	1		0.783422	1		1.09796	1		0.948133	1		0.653669	1
W5Q0T0	Uncharacterized protein	DACH1	Uncharacterized protein OS=Ovis aries OX=9940 GN=DACH1 PE=4 SV=1 - [W5Q0T0_SHEEP]	2.06	1	1	1	388	42.4738	7.88428	0.959532	1		0.581413	1		0.833719	1		0.905763	1		1.07248	1		0.761967	1		1.45185	1		1.1906	1		0.943752	1
W5NYL0	Amine oxidase	MAOA	Amine oxidase OS=Ovis aries OX=9940 GN=MAOA PE=3 SV=1 - [W5NYL0_SHEEP]	7.02	3	3	3	527	59.7654	7.63525	1.17191	3	2.32309	1.105	3	35.7632	1.29444	3	4.01995	0.830609	3	15.728	1.09394	3	1.45352	1.17366	3	2.89794	0.868971	3	11.3634	0.928118	3	1.41882	0.813154	3	69.2633
W5PL79	Multifunctional fusion protein	ALDH4A1	Multifunctional fusion protein OS=Ovis aries OX=9940 GN=ALDH4A1 PE=3 SV=1 - [W5PL79_SHEEP]	5.89	4	4	6	611	66.0437	6.41748	1.20895	6	19.5445	0.910385	6	4.43122	0.995852	6	21.9602	0.867848	6	6.24075	0.995642	6	23.894	0.866054	6	13.1222	1.25883	6	11.8355	1.0247	6	25.1299	1.07533	6	30.737
W5NZC5	Uncharacterized protein	DNAJA3	Uncharacterized protein OS=Ovis aries OX=9940 GN=DNAJA3 PE=3 SV=1 - [W5NZC5_SHEEP]	6.25	3	3	3	480	52.0033	9.43701	1.05759	3	6.54071	0.901784	3	37.5174	0.898797	3	4.18562	0.941427	3	4.40413	1.19637	3	10.0582	0.976981	3	6.69514	1.15163	3	10.1383	0.985922	3	0.778459	0.776049	3	56.0335
W5Q0I8	MARVEL domain-containing protein	CMTM6	MARVEL domain-containing protein OS=Ovis aries OX=9940 GN=CMTM6 PE=4 SV=1 - [W5Q0I8_SHEEP]	6.98	1	1	1	129	14.1604	4.71631	0.824804	1		1.17054	1		0.976498	1		0.682042	1		0.874672	1		1.12769	1		1.12114	1		1.20399	1		1.53999	1
W5NY46	Uncharacterized protein	PON1	Uncharacterized protein OS=Ovis aries OX=9940 GN=PON1 PE=4 SV=1 - [W5NY46_SHEEP]	9.86	4	4	6	355	39.8692	5.35107	1.12818	6	20.8293	1.40845	6	17.2043	1.41196	6	6.51574	0.958919	6	10.2111	1.27623	6	12.4109	1.54975	6	14.3704	0.840611	6	12.0717	0.624168	6	21.4137	0.869018	6	53.957
W5Q246	Uncharacterized protein	CRTAP	Uncharacterized protein OS=Ovis aries OX=9940 GN=CRTAP PE=4 SV=1 - [W5Q246_SHEEP]	2.75	1	1	1	400	46.3717	5.23682	0.51106	1		0.727114	1		0.686564	1		0.61652	1		0.798301	1		1.3353	1		1.15648	1		1.69711	1		0.716742	1
W5PR51	Uncharacterized protein	CPNE3	Uncharacterized protein OS=Ovis aries OX=9940 GN=CPNE3 PE=4 SV=1 - [W5PR51_SHEEP]	1.5	1	1	1	533	59.567	5.85889	1.25932	1		1.31761	1		1.26078	1		1.16368	1		0.944891	1		1.34964	1		0.858315	1		0.796802	1		0.910204	1
B3VSB7	Hippocalcin-like protein 1	HPCAL1	Hippocalcin-like protein 1 OS=Ovis aries OX=9940 GN=HPCAL1 PE=2 SV=1 - [HPCL1_SHEEP]	3.63	1	1	1	193	22.271	5.35107	0.901474	1		1.30409	1		1.12186	1		1.41394	1		0.798121	1		1.13233	1		0.802639	1		0.932558	1		2.57756	1
W5PMB8	Nibrin	NBN	Nibrin OS=Ovis aries OX=9940 GN=NBN PE=4 SV=1 - [W5PMB8_SHEEP]	1.32	1	1	1	757	85.1215	7.43018	0.803596	1		1.39771	1		0.960464	1		1.08196	1		1.04516	1		1.12058	1		0.917046	1		0.933345	1		2.816	1
W5PJB6	Uncharacterized protein	PGM1	Uncharacterized protein OS=Ovis aries OX=9940 GN=PGM1 PE=3 SV=1 - [W5PJB6_SHEEP]	7.56	4	4	5	595	65.2017	7.97217	1.05024	5	25.9567	0.925886	5	27.0984	1.03114	5	4.96848	0.988707	5	19.8111	1.04482	5	19.8706	1.12807	5	18.7615	0.776725	5	17.3707	1.05476	5	11.0759	0.803199	5	26.6541
W5PGZ6	Ig-like domain-containing protein	LOC101104866	Ig-like domain-containing protein OS=Ovis aries OX=9940 GN=LOC101104866 PE=3 SV=1 - [W5PGZ6_SHEEP]	6.5	2	2	2	369	42.1213	6.63916	1.17352	2	40.8688	1.0429	2	9.72244	1.16558	2	1.2424	1.03277	2	5.76176	1.09873	2	5.01871	0.865776	2	8.52869	1.06155	2	16.4679	0.869003	2	20.4637	1.17515	2	17.9069
W5QC34	Alpha-mannosidase	MAN2A1	Alpha-mannosidase OS=Ovis aries OX=9940 GN=MAN2A1 PE=3 SV=1 - [W5QC34_SHEEP]	3.15	4	4	4	1144	130.401	7.59131	1.00996	4	14.2553	1.18355	4	17.0584	1.13734	4	1.4943	0.804568	4	16.9815	1.16566	4	17.9577	1.10178	4	31.4006	1.15682	4	25.4205	0.801877	4	52.4601	1.28516	4	24.4186
W5NX95	Ig-like domain-containing protein		Ig-like domain-containing protein OS=Ovis aries OX=9940 PE=4 SV=1 - [W5NX95_SHEEP]	4.4	1	1	1	182	19.4497	8.06006	1.31078	1		1.51923	1		1.21234	1		0.701027	1		1.50641	1		0.891965	1		0.960909	1		0.663849	1		1.09987	1
W5PHY6	Nectin cell adhesion molecule 2	NECTIN2	Nectin cell adhesion molecule 2 OS=Ovis aries OX=9940 GN=NECTIN2 PE=4 SV=1 - [W5PHY6_SHEEP]	2.09	1	1	1	526	56.4657	5.03369	0.917677	1		0.805795	1		0.823578	1		1.19346	1		0.825498	1		0.991806	1		1.2666	1		1.28765	1		0.663008	1
W5NY43	Uncharacterized protein	SSB	Uncharacterized protein OS=Ovis aries OX=9940 GN=SSB PE=4 SV=1 - [W5NY43_SHEEP]	3.95	2	2	2	405	46.5932	8.45557	0.860462	2	9.85233	0.628044	2	20.1382	0.862188	2	0.365789	0.892099	2	4.15093	1.07414	2	3.6058	0.858917	2	0.557516	0.985679	2	5.34155	1.49264	2	5.38959	0.469399	2	4.02548
W5Q3B0	WD_REPEATS_REGION domain-containing protein	WDR33	WD_REPEATS_REGION domain-containing protein OS=Ovis aries OX=9940 GN=WDR33 PE=4 SV=1 - [W5Q3B0_SHEEP]	1.12	2	2	2	1336	145.777	9.17334	1.26987	2	74.2393	1.22337	2	28.5096	1.06596	2	14.4992	0.92106	2	36.7645	1.07374	2	10.3124	0.821907	2	40.1583	0.983061	2	13.9337	0.842999	2	26.3098	1.24906	2	42.0715
W5P4W0	Elongation factor Ts, mitochondrial	TSFM	Elongation factor Ts, mitochondrial OS=Ovis aries OX=9940 GN=TSFM PE=3 SV=1 - [W5P4W0_SHEEP]	3.25	1	1	1	338	36.6238	7.1958	1.09895	1		1.04171	1		1.09839	1		1.06843	1		1.24955	1		0.872459	1		1.10666	1		0.929659	1		0.793158	1
W5PVX1	Glycophorin C (Gerbich blood group)	GYPC	Glycophorin C (Gerbich blood group) OS=Ovis aries OX=9940 GN=GYPC PE=4 SV=1 - [W5PVX1_SHEEP]	8.49	1	1	3	106	11.3716	4.66553	1.19352	3	10.2974	2.13281	3	1.29288	0.975205	3	5.71448	1.31109	3	8.9323	0.99331	3	10.9416	1.76141	3	0.600845	0.581221	3	16.7178	0.505908	3	19.2375	3.47743	3	16.3195
W5Q230	Uncharacterized protein	MESD	Uncharacterized protein OS=Ovis aries OX=9940 GN=MESD PE=4 SV=1 - [W5Q230_SHEEP]	21.12	5	5	6	232	25.9181	5.90967	0.785817	6	52.0545	0.794363	6	24.4597	0.945007	6	22.3588	1.07568	6	6.78349	0.910679	6	9.28757	0.902906	6	12.9297	1.28746	6	20.3018	1.25832	6	25.7661	0.602843	6	42.907
W5NSK0	Uncharacterized protein		Uncharacterized protein OS=Ovis aries OX=9940 PE=4 SV=1 - [W5NSK0_SHEEP]	14.06	1	1	1	64	7.08902	10.1255	0.760113	1		1.2981	1		0.892898	1		1.26473	1		1.0413	1		1.18235	1		0.8307	1		1.16485	1		1.57789	1
W5QBR1	Fip1 domain-containing protein	FIP1L1	Fip1 domain-containing protein OS=Ovis aries OX=9940 GN=FIP1L1 PE=4 SV=1 - [W5QBR1_SHEEP]	1.69	1	1	1	532	59.8635	5.8208	1.54313	1		0.999049	1		0.91534	1		1.06181	1		0.92054	1		0.969732	1		1.00348	1		1.01037	1		0.572826	1
W5PPG3	Aldedh domain-containing protein	ALDH9A1	Aldedh domain-containing protein OS=Ovis aries OX=9940 GN=ALDH9A1 PE=3 SV=1 - [W5PPG3_SHEEP]	7.04	4	4	5	469	51.2647	5.71924	0.966689	5	35.3356	1.17148	5	11.6316	1.16407	5	4.20876	0.954399	5	28.511	0.878489	5	7.47915	1.17377	5	12.6199	1.05446	5	4.67932	1.02632	5	10.6253	0.868357	5	57.4335
W5PMQ9	ThiF domain-containing protein	SAE1	ThiF domain-containing protein OS=Ovis aries OX=9940 GN=SAE1 PE=4 SV=1 - [W5PMQ9_SHEEP]	11.85	3	3	3	346	38.2824	5.22412	1.32379	3	1.09256	0.898382	3	2.63842	1.00417	3	14.5607	1.06876	3	10.9054	1.17082	3	6.20033	0.958262	3	15.9423	0.870934	3	9.62166	0.96394	3	12.8553	0.677481	3	9.38756
W5Q4S0	Uncharacterized protein	COL3A1	Uncharacterized protein OS=Ovis aries OX=9940 GN=COL3A1 PE=4 SV=1 - [W5Q4S0_SHEEP]	1.36	2	2	2	1467	138.465	6.52197	2.32737	2	133.002	0.512927	2	58.231	1.23513	2	34.2498	0.396614	2	40.5241	0.655719	2	15.0563	0.550331	2	82.4852	0.493086	2	30.8467	0.680716	2	133.807	0.677483	1
W5NQ83	Uncharacterized protein	RBM25	Uncharacterized protein OS=Ovis aries OX=9940 GN=RBM25 PE=4 SV=1 - [W5NQ83_SHEEP]	8.66	7	7	8	843	100.094	6.31592	0.948466	8	28.7462	0.873307	8	43.8248	1.0521	8	23.9461	0.898997	8	25.6266	0.966332	8	18.0664	0.930979	8	20.9261	1.08977	8	28.2266	1.12491	8	28.4386	0.690942	8	34.669
W5QD08	Uncharacterized protein	LAMC1	Uncharacterized protein OS=Ovis aries OX=9940 GN=LAMC1 PE=4 SV=1 - [W5QD08_SHEEP]	3.29	7	7	8	1610	177.835	5.10986	1.86009	8	63.7715	0.90148	8	22.4315	1.04581	8	21.0538	0.908871	8	16.5279	0.880153	8	25.3296	0.832046	8	16.121	0.786684	8	31.5685	0.865404	8	25.2438	0.978751	8	25.2082
P09199	Fructose-1,6-bisphosphatase 1	FBP1	Fructose-1,6-bisphosphatase 1 OS=Ovis aries OX=9940 GN=FBP1 PE=1 SV=2 - [F16P1_SHEEP]	2.67	1	1	1	337	36.6519	6.56592	1.2896	1		0.854976	1		0.852019	1		0.871343	1		1.18952	1		1.459	1		0.635691	1		1.21129	1		0.29736	1
W5PZM9	Annexin	ANXA5	Annexin OS=Ovis aries OX=9940 GN=ANXA5 PE=3 SV=1 - [W5PZM9_SHEEP]	5.01	1	2	2	339	38.0635	4.98291	2.17915	1		0.833291	1		0.928689	1		0.904884	1		1.17259	1		0.664196	1		0.77319	1		0.769702	1		0.951668	1
W5PKD2	Uncharacterized protein	GCDH	Uncharacterized protein OS=Ovis aries OX=9940 GN=GCDH PE=3 SV=1 - [W5PKD2_SHEEP]	2.05	1	1	2	439	48.7009	8.27979	0.658907	2	20.9602	1.36953	2	34.4042	0.960593	2	14.6784	1.46267	2	33.1899	0.885115	2	9.82981	1.25478	2	22.4501	1.04564	2	28.7529	0.978102	2	46.8779	1.49942	2	61.565
W5PQ30	Peptidylprolyl isomerase		Peptidylprolyl isomerase OS=Ovis aries OX=9940 PE=4 SV=1 - [W5PQ30_SHEEP]	7.93	4	4	6	416	45.157	5.04639	0.980639	6	20.0289	1.01208	6	20.1663	1.02828	6	6.82989	0.972312	6	16.228	0.98471	6	4.18105	0.875421	6	11.325	1.17273	6	5.06213	1.07651	6	6.40535	0.718354	6	43.9297
W5PEV7	Dynein light chain	DYNLL2	Dynein light chain OS=Ovis aries OX=9940 GN=DYNLL2 PE=3 SV=1 - [W5PEV7_SHEEP]	5.3	1	1	1	132	14.9881	7.06396	0.902791	1		1.72878	1		1.04309	1		1.48717	1		0.863646	1		1.35454	1		0.862708	1		0.824457	1		2.05433	1
W5NYL3	Transmembrane 9 superfamily member	TM9SF4	Transmembrane 9 superfamily member OS=Ovis aries OX=9940 GN=TM9SF4 PE=3 SV=1 - [W5NYL3_SHEEP]	3.29	1	1	1	638	73.9295	6.78564	0.834377	1		0.826034	1		0.916936	1		1.12876	1		0.90578	1		1.00028	1		1.31263	1		1.2159	1		0.768075	1
W5QFH0	Sulfatase domain-containing protein	ARSA	Sulfatase domain-containing protein OS=Ovis aries OX=9940 GN=ARSA PE=4 SV=1 - [W5QFH0_SHEEP]	3.16	2	2	2	507	53.6725	5.40186	0.943977	2	10.9257	0.87658	2	7.12335	0.884857	2	13.0868	0.943532	2	11.1033	1.11643	2	3.39124	0.7402	2	8.09013	1.28682	2	2.0438	1.18205	2	9.25537	0.845249	2	24.2424
W5P6E0	PRKCSH domain-containing protein	OS9	PRKCSH domain-containing protein OS=Ovis aries OX=9940 GN=OS9 PE=4 SV=1 - [W5P6E0_SHEEP]	9.58	4	4	4	668	75.9812	4.91943	1.24541	4	22.3394	0.771018	4	23.1178	1.01311	4	6.38998	1.04783	4	8.45402	0.966673	4	9.45299	0.801256	4	8.1883	1.22955	4	1.40405	1.04044	4	15.5611	0.9188	4	1.96106
W5NV06	V-type proton ATPase subunit a	ATP6V0A1	V-type proton ATPase subunit a OS=Ovis aries OX=9940 GN=ATP6V0A1 PE=3 SV=1 - [W5NV06_SHEEP]	4.21	3	3	3	832	95.583	6.88818	1.11218	3	0.641787	0.82203	3	15.2973	0.86763	3	8.98793	0.910051	3	13.3372	1.10729	3	9.50477	0.912308	3	13.4818	1.10282	3	2.86555	1.03071	3	0.293091	1.32016	3	26.1346
W5P7E0	AA_TRNA_LIGASE_II domain-containing protein	SARS2	AA_TRNA_LIGASE_II domain-containing protein OS=Ovis aries OX=9940 GN=SARS2 PE=4 SV=1 - [W5P7E0_SHEEP]	5	2	2	2	520	58.0409	8.42627	1.02892	2	15.6556	1.21936	2	27.2631	1.14145	2	0.752254	0.944882	2	37.3342	1.30982	2	22.7582	1.10087	2	7.99531	0.816354	2	21.6273	0.886456	2	7.57018	1.33454	2	42.5885
B2LSM3	2-oxoisovalerate dehydrogenase subunit alpha		2-oxoisovalerate dehydrogenase subunit alpha OS=Ovis aries OX=9940 PE=2 SV=1 - [B2LSM3_SHEEP]	3.8	2	2	2	447	50.7543	8.45557	1.18411	2	24.0895	0.948688	2	14.6532	1.02792	2	12.7955	0.860866	2	0.625462	1.31485	2	21.3266	0.905821	2	7.28458	0.995583	2	5.90862	0.913342	2	10.9675	1.31651	2	18.3905
W5QER9	Uncharacterized protein	PPHLN1	Uncharacterized protein OS=Ovis aries OX=9940 GN=PPHLN1 PE=4 SV=1 - [W5QER9_SHEEP]	2.6	1	1	1	308	35.5116	9.37842	0.962085	1		0.81647	1		0.929888	1		0.853921	1		1.02638	1		1.08705	1		1.2608	1		1.13457	1		0.920802	1
W5Q313	Uncharacterized protein	CHDH	Uncharacterized protein OS=Ovis aries OX=9940 GN=CHDH PE=3 SV=1 - [W5Q313_SHEEP]	5.24	3	3	4	592	65.3324	9.5249	1.23041	4	36.0978	0.919622	4	10.0269	0.888053	4	26.7911	0.960052	4	12.1147	1.15775	4	15.8702	0.829796	4	18.4058	1.10465	4	11.9554	1.02705	4	49.6737	0.938842	4	40.2676
W5P6Z6	Uncharacterized protein	MAPRE2	Uncharacterized protein OS=Ovis aries OX=9940 GN=MAPRE2 PE=4 SV=1 - [W5P6Z6_SHEEP]	2.76	1	1	1	326	36.9231	5.56689	0.855463	1		2.40418	1		1.24762	1		1.72245	1		0.8783	1		1.3298	1		0.915126	1		0.573351	1		1.73587	1
W5NTQ4	GATA-type domain-containing protein	GATAD2B	GATA-type domain-containing protein OS=Ovis aries OX=9940 GN=GATAD2B PE=4 SV=1 - [W5NTQ4_SHEEP]	1.86	1	1	1	592	65.153	9.70068	0.974864	1		0.638154	1		1.14247	1		1.09059	1		1.00402	1		0.832149	1		1.15002	1		1.16667	1		0.639319	1
W5PEC5	Dolichyl-diphosphooligosaccharide--protein glycosyltransferase subunit 1	LOC101123268	Dolichyl-diphosphooligosaccharide--protein glycosyltransferase subunit 1 OS=Ovis aries OX=9940 GN=LOC101123268 PE=3 SV=1 - [W5PEC5_SHEEP]	1.64	1	1	2	608	68.5028	6.56592	0.805223	2	14.3485	0.729739	2	6.16914	0.989545	2	9.27291	1.09871	2	4.51757	1.02329	2	3.51062	0.84276	2	18.7088	1.46908	2	9.51914	1.11183	2	2.37836	0.836252	2	9.76878
W5PVI0	Uncharacterized protein	CCDC47	Uncharacterized protein OS=Ovis aries OX=9940 GN=CCDC47 PE=4 SV=1 - [W5PVI0_SHEEP]	2.68	2	2	2	485	55.8494	4.88135	0.935681	2	11.9315	0.858073	2	12.7334	0.87055	2	11.8686	0.861557	2	17.8655	0.978089	2	8.15121	1.01885	2	0.381931	1.23969	2	4.49254	1.24252	2	11.0512	0.699669	2	33.7728
W5Q4V6	WD_REPEATS_REGION domain-containing protein	AAAS	WD_REPEATS_REGION domain-containing protein OS=Ovis aries OX=9940 GN=AAAS PE=4 SV=1 - [W5Q4V6_SHEEP]	1.25	1	1	2	559	61.129	7.86963	0.940034	2	12.6273	1.09758	2	5.40894	0.97465	2	8.89306	1.04629	2	12.772	1.04589	2	2.92424	1.0071	2	13.009	1.27789	2	3.37817	0.989313	2	7.49787	1.14234	2	20.2417
W5NZ90	Uncharacterized protein	SMARCC1	Uncharacterized protein OS=Ovis aries OX=9940 GN=SMARCC1 PE=4 SV=1 - [W5NZ90_SHEEP]	2.88	1	3	3	1042	116.462	5.5415	0.936252	1		1.5377	1		1.07	1		0.948366	1		1.12622	1		1.02175	1		0.893659	1		0.891571	1		2.24746	1
W5PUV9	FERM domain-containing protein	RDX	FERM domain-containing protein OS=Ovis aries OX=9940 GN=RDX PE=4 SV=1 - [W5PUV9_SHEEP]	6.2	1	5	8	581	68.3592	6.3667	1.21751	1		0.674325	1		0.880065	1		0.981673	1		0.978228	1		0.933634	1		0.941475	1		1.29207	1		0.612518	1
W5QGQ7	Uncharacterized protein	XXYLT1	Uncharacterized protein OS=Ovis aries OX=9940 GN=XXYLT1 PE=4 SV=1 - [W5QGQ7_SHEEP]	2.04	1	1	1	393	43.9514	8.1333	0.992977	1		0.88921	1		0.851938	1		0.824548	1		1.27097	1		0.860549	1		1.05078	1		0.966257	1		2.7027	1
W5PSX2	Uncharacterized protein	MRPS18B	Uncharacterized protein OS=Ovis aries OX=9940 GN=MRPS18B PE=4 SV=1 - [W5PSX2_SHEEP]	2.33	1	1	1	258	29.1229	9.15869	0.587446	1		0.877509	1		0.616212	1		1.36268	1		0.837104	1		1.45755	1		1.32842	1		1.30114	1		1.00999	1
W5QEL6	Prenylcys_lyase domain-containing protein	PCYOX1	Prenylcys_lyase domain-containing protein OS=Ovis aries OX=9940 GN=PCYOX1 PE=3 SV=1 - [W5QEL6_SHEEP]	2.74	2	2	2	585	64.5717	6.69775	0.567175	2	13.243	1.15091	2	13.0188	0.828681	2	10.1148	0.872321	2	40.107	0.920135	2	7.96975	1.18587	2	21.6415	1.25857	2	16.6925	1.30502	2	10.2425	1.12544	2	2.36066
W5P0M8	Uncharacterized protein	PDCD11	Uncharacterized protein OS=Ovis aries OX=9940 GN=PDCD11 PE=4 SV=1 - [W5P0M8_SHEEP]	1.07	2	2	2	1874	208.536	8.95361	1.24475	2	34.9896	0.885432	2	59.6372	0.925277	2	8.50212	0.955061	2	5.98956	1.02803	2	0.515395	0.823484	2	1.75502	1.17008	2	3.58849	1.04074	2	1.82341	0.741792	2	130.751
W5P0E1	Uncharacterized protein	EWSR1	Uncharacterized protein OS=Ovis aries OX=9940 GN=EWSR1 PE=4 SV=1 - [W5P0E1_SHEEP]	2.16	1	1	1	648	67.6153	9.29053	0.874776	1		1.25216	1		0.833554	1		0.685389	1		1.58703	1		1.12295	1		0.62034	1		0.732181	1		4.65736	1
W5P2B2	Uncharacterized protein	NUCKS1	Uncharacterized protein OS=Ovis aries OX=9940 GN=NUCKS1 PE=4 SV=1 - [W5P2B2_SHEEP]	9.88	3	3	3	243	27.211	5.08447	1.13927	3	1.90349	0.695516	3	1.57076	0.902051	3	36.7492	0.973813	3	8.8179	0.846616	3	6.53864	0.997111	3	38.5592	0.870304	3	10.3055	1.45972	3	22.3196	0.761445	2	105.084
W5P1G5	Uncharacterized protein	ERGIC1	Uncharacterized protein OS=Ovis aries OX=9940 GN=ERGIC1 PE=4 SV=1 - [W5P1G5_SHEEP]	3.45	1	1	1	290	32.5945	7.10791	1.56512	1		1.00906	1		1.12105	1		0.932757	1		1.1414	1		0.743332	1		0.834374	1		0.865846	1		1.29707	1
W5PPU0	Uncharacterized protein	SPR	Uncharacterized protein OS=Ovis aries OX=9940 GN=SPR PE=4 SV=1 - [W5PPU0_SHEEP]	9.36	3	3	4	267	28.7131	7.02002	0.951494	4	13.3209	1.44688	4	12.5354	1.1306	4	2.54869	1.18287	4	34.3463	1.02942	4	6.53888	1.46721	4	4.32443	0.920818	4	0.751783	0.805326	4	6.01842	1.69477	4	27.9317
W5NS45	Uncharacterized protein	LOC101103401	Uncharacterized protein OS=Ovis aries OX=9940 GN=LOC101103401 PE=4 SV=1 - [W5NS45_SHEEP]	13.13	3	3	5	160	18.4279	10.3306	0.862266	5	40.5606	0.699199	5	45.9294	0.833924	5	14.325	0.931337	5	5.32193	0.927483	5	30.7917	0.846521	5	4.54559	1.17124	5	8.13327	1.34024	5	23.7609	0.947383	5	54.7618
W5P5J5	Uncharacterized protein	DDX21	Uncharacterized protein OS=Ovis aries OX=9940 GN=DDX21 PE=4 SV=1 - [W5P5J5_SHEEP]	2.81	3	3	4	783	87.1203	9.21729	0.722117	4	4.135	1.14284	4	28.8954	0.927634	4	6.32013	0.90686	4	23.7238	1.10081	4	16.3982	0.953621	4	4.55601	1.32992	4	5.98788	1.1078	4	5.12214	0.831484	4	34.7705
W5PBA2	Ubiquitin-like domain-containing protein	BAG6	Ubiquitin-like domain-containing protein OS=Ovis aries OX=9940 GN=BAG6 PE=4 SV=1 - [W5PBA2_SHEEP]	0.61	1	1	1	1152	121.115	5.64307	0.854996	1		0.785473	1		0.930163	1		0.868298	1		1.09908	1		0.890785	1		1.08765	1		1.29369	1		0.9974	1
W5PSP9	Ig-like domain-containing protein		Ig-like domain-containing protein OS=Ovis aries OX=9940 PE=4 SV=1 - [W5PSP9_SHEEP]	6.3	1	1	1	127	12.9723	7.97217	0.802503	1		1.9711	1		1.27171	1		1.14246	1		1.11937	1		2.38128	1		0.683597	1		0.531792	1		1.60536	1
W5NZW7	Uncharacterized protein		Uncharacterized protein OS=Ovis aries OX=9940 PE=4 SV=1 - [W5NZW7_SHEEP]	2.7	2	2	4	703	79.0061	9.77393	1.15576	4	22.0917	1.05492	4	15.0655	0.992324	4	12.2533	0.891812	4	17.7467	1.08292	4	10.7625	0.929482	4	13.6458	1.15806	4	5.39323	0.933369	4	13.8558	1.43356	4	39.5927
W5PD88	acidPPc domain-containing protein	PLPP3	acidPPc domain-containing protein OS=Ovis aries OX=9940 GN=PLPP3 PE=4 SV=1 - [W5PD88_SHEEP]	2.24	1	1	1	312	35.067	9.12939	1.30008	1		0.987456	1		0.94531	1		0.701852	1		0.987628	1		0.678935	1		1.06406	1		1.21626	1		0.717361	1
W5P1H0	Pept_C1 domain-containing protein	CTSC	Pept_C1 domain-containing protein OS=Ovis aries OX=9940 GN=CTSC PE=3 SV=1 - [W5P1H0_SHEEP]	2.59	2	2	2	463	51.7453	7.12256	0.756901	2	12.7355	0.967797	2	86.2605	0.713603	2	1.7684	1.09135	2	44.931	0.994974	2	10.0303	0.77573	2	21.4776	1.18189	2	30.3741	1.31516	2	10.2917	1.13701	2	82.2739
W5Q8A7	Uncharacterized protein	RALA	Uncharacterized protein OS=Ovis aries OX=9940 GN=RALA PE=4 SV=1 - [W5Q8A7_SHEEP]	3.88	1	1	1	206	23.525	7.10791	1.09485	1		0.950031	1		1.18234	1		1.034	1		1.05986	1		0.926881	1		1.01936	1		1.04896	1		0.650502	1
W5NZ83	Fe2OG dioxygenase domain-containing protein	EGLN1	Fe2OG dioxygenase domain-containing protein OS=Ovis aries OX=9940 GN=EGLN1 PE=4 SV=1 - [W5NZ83_SHEEP]	4.19	1	1	1	358	38.5375	8.38232	2.57918	1		0.723179	1		0.889721	1		0.629622	1		1.14636	1		0.62213	1		0.690975	1		0.813315	1		0.366184	1
W5NY49	NAD(P)(+)--arginine ADP-ribosyltransferase		NAD(P)(+)--arginine ADP-ribosyltransferase OS=Ovis aries OX=9940 PE=3 SV=1 - [W5NY49_SHEEP]	4.92	1	1	2	183	20.5716	9.21729	1.24559	2	5.0553	1.74358	2	5.75293	1.09328	2	6.01346	1.2698	2	11.9479	1.08991	2	0.607916	1.3045	2	5.45311	0.786993	2	11.5256	0.614926	2	9.96335	2.00526	2	3.88641
W5Q399	Ubiquitin conjugating enzyme E2 L3	UBE2L3	Ubiquitin conjugating enzyme E2 L3 OS=Ovis aries OX=9940 GN=UBE2L3 PE=3 SV=1 - [W5Q399_SHEEP]	6.12	1	1	1	147	17.0618	7.23975	1.06936	1		1.61718	1		1.16266	1		1.48956	1		1.06205	1		1.22511	1		0.825163	1		0.725346	1		1.54498	1
W5NVY3	Clathrin light chain	CLTB	Clathrin light chain OS=Ovis aries OX=9940 GN=CLTB PE=3 SV=1 - [W5NVY3_SHEEP]	5.7	1	1	1	228	25.0831	4.60205	1.05179	1		1.07374	1		1.10194	1		1.17376	1		1.0017	1		0.933576	1		0.910768	1		1.05184	1		1.27761	1
W5PZ05	Homeobox protein cut-like	CUX1	Homeobox protein cut-like OS=Ovis aries OX=9940 GN=CUX1 PE=3 SV=1 - [W5PZ05_SHEEP]	0.99	1	1	1	1210	134.947	6.84424	0.901794	1		0.528703	1		0.848814	1		0.962509	1		0.956838	1		1.0856	1		1.17181	1		1.36753	1		0.54054	1
W5PAH6	Coatomer subunit beta	COPB1	Coatomer subunit beta OS=Ovis aries OX=9940 GN=COPB1 PE=4 SV=1 - [W5PAH6_SHEEP]	1.99	2	2	3	956	107.457	6.06201	0.964383	3	1.77772	0.859021	3	28.3695	1.05283	3	21.0004	0.92628	3	1.53707	1.20363	3	1.67268	1.02048	3	30.163	0.926314	3	4.94403	1.13601	3	13.0636	0.843349	3	6.52629
W5PNV0	Uncharacterized protein	LOC101109380	Uncharacterized protein OS=Ovis aries OX=9940 GN=LOC101109380 PE=3 SV=1 - [W5PNV0_SHEEP]	4.19	1	1	2	191	20.8122	10.0962	1.16172	2	4.35902	0.571192	2	4.56587	0.953602	2	3.1381	1.03494	2	1.20278	0.88027	2	1.74267	0.877624	2	3.21961	0.844046	2	2.26823	1.41434	2	0.341547	0.500076	2	3.05183
W5P9T4	Uncharacterized protein		Uncharacterized protein OS=Ovis aries OX=9940 PE=4 SV=1 - [W5P9T4_SHEEP]	3.55	1	1	1	620	69.2088	5.5542	0.754052	1		0.557967	1		1.06764	1		1.26782	1		0.785779	1		0.994744	1		1.08499	1		1.37889	1		0.67432	1
W5P2X9	Cytochrome b-c1 complex subunit Rieske, mitochondrial	LOC101113001	Cytochrome b-c1 complex subunit Rieske, mitochondrial OS=Ovis aries OX=9940 GN=LOC101113001 PE=1 SV=1 - [W5P2X9_SHEEP]	3.28	1	1	3	274	29.5123	8.86572	0.845407	3	10.8915	0.901079	3	12.8234	0.85095	3	5.80275	0.958818	3	2.01466	1.00423	3	3.40528	0.891973	3	6.46166	1.48183	3	8.69905	1.14621	3	7.06598	0.709747	3	6.23177
B9VQ09	Insulin-like growth factor-binding protein-7	IGFBP-7	Insulin-like growth factor-binding protein-7 OS=Ovis aries OX=9940 GN=IGFBP-7 PE=2 SV=1 - [B9VQ09_SHEEP]	2.48	1	1	1	282	28.9604	7.89893	1.20546	1		1.14306	1		1.0574	1		0.954625	1		0.914427	1		1.01113	1		0.872333	1		1.12899	1		0.874209	1
W5Q9I6	OCIA domain-containing protein	OCIAD1	OCIA domain-containing protein OS=Ovis aries OX=9940 GN=OCIAD1 PE=4 SV=1 - [W5Q9I6_SHEEP]	8.1	2	2	3	247	27.8378	7.1665	0.949727	3	0.508626	0.844241	3	21.0297	1.04429	3	6.69282	1.0127	3	4.79457	1.16545	3	22.7812	0.951028	3	8.69701	1.16462	3	11.0528	0.992444	3	21.3516	1.08986	3	46.1454
W5PGG9	TPR_REGION domain-containing protein	CDC16	TPR_REGION domain-containing protein OS=Ovis aries OX=9940 GN=CDC16 PE=4 SV=1 - [W5PGG9_SHEEP]	1.45	1	1	1	620	71.2454	5.8208	1.2571	1		1.43839	1		1.25273	1		0.761098	1		1.27773	1		1.06543	1		0.721902	1		0.675638	1		2.35796	1
W5PIC2	Histone deacetylase	HDAC2	Histone deacetylase OS=Ovis aries OX=9940 GN=HDAC2 PE=3 SV=1 - [W5PIC2_SHEEP]	4.4	2	3	3	546	60.9385	5.98584	1.32299	2	31.7791	0.905682	2	35.1908	1.04717	2	9.51831	0.894581	2	2.42615	0.974103	2	15.0618	0.863744	2	15.2379	1.1164	2	2.66646	1.01763	2	3.58007	0.658895	2	69.835
W5P6I9	Polypeptide N-acetylgalactosaminyltransferase	GALNT1	Polypeptide N-acetylgalactosaminyltransferase OS=Ovis aries OX=9940 GN=GALNT1 PE=3 SV=1 - [W5P6I9_SHEEP]	3.04	2	2	2	560	64.2485	7.72314	0.928691	2	5.51632	0.90767	2	5.01592	0.94769	2	1.02715	0.872237	2	24.7081	1.20646	2	9.53927	1.08037	2	9.1726	1.00024	2	0.18229	1.14309	2	1.61467	1.08292	2	16.7608
W5PJ36	Uncharacterized protein	NPNT	Uncharacterized protein OS=Ovis aries OX=9940 GN=NPNT PE=4 SV=1 - [W5PJ36_SHEEP]	3.51	2	2	2	599	65.9301	8.03076	1.60186	2	71.4129	0.848317	2	6.10826	0.900495	2	54.2275	0.789892	2	6.25458	1.04329	2	27.0893	0.821592	2	31.7336	0.864076	2	23.1396	0.980406	2	0.273512	0.77227	2	30.1518
W5P6R9	SMAP domain-containing protein	C11orf58	SMAP domain-containing protein OS=Ovis aries OX=9940 GN=C11orf58 PE=4 SV=1 - [W5P6R9_SHEEP]	8.29	2	2	3	181	20.1102	4.76709	0.807439	3	3.07248	0.682686	3	10.6813	0.992458	3	1.70431	1.16218	3	0.450086	1.05131	3	7.11225	0.899189	3	8.04502	0.777377	3	5.21825	1.38718	3	9.60915	0.606772	3	87.0397
W5NVV6	Uncharacterized protein	DNAJC3	Uncharacterized protein OS=Ovis aries OX=9940 GN=DNAJC3 PE=4 SV=1 - [W5NVV6_SHEEP]	4.36	2	3	3	505	58.2044	5.90967	1.03157	2	12.2316	0.932122	2	20.7691	0.976469	2	10.39	0.957111	2	1.25798	0.931656	2	22.9516	1.00009	2	1.04566	1.15416	2	4.18696	1.13377	2	1.53877	0.955009	2	11.5206
W5P893	Uncharacterized protein	CZIB	Uncharacterized protein OS=Ovis aries OX=9940 GN=CZIB PE=4 SV=1 - [W5P893_SHEEP]	10.63	2	2	2	160	18.0549	5.12256	1.00376	2	28.7598	1.86343	2	8.1855	1.06708	2	8.50191	1.5249	2	21.6823	0.818223	2	22.868	1.16725	2	23.6607	0.941145	2	8.38079	0.834219	2	17.5376	1.28374	2	12.8646
W5NQJ2	MPN domain-containing protein	COPS5	MPN domain-containing protein OS=Ovis aries OX=9940 GN=COPS5 PE=4 SV=1 - [W5NQJ2_SHEEP]	8.55	2	2	2	339	38.0159	6.3667	0.849886	2	26.3661	1.25745	2	22.7559	1.14683	2	7.15199	1.45213	2	20.81	0.892131	2	19.263	1.16386	2	16.7624	1.11955	2	30.2936	0.876386	2	15.0381	1.25901	2	20.9976
W5PGX7	FACT complex subunit SSRP1	SSRP1	FACT complex subunit SSRP1 OS=Ovis aries OX=9940 GN=SSRP1 PE=3 SV=1 - [W5PGX7_SHEEP]	2.13	1	1	1	705	80.3492	8.17725	0.765739	1		1.2316	1		0.958543	1		1.05565	1		0.774499	1		1.12452	1		1.11301	1		1.21403	1		1.39009	1
W5NYJ7	LEM domain-containing protein	LEMD3	LEM domain-containing protein OS=Ovis aries OX=9940 GN=LEMD3 PE=4 SV=1 - [W5NYJ7_SHEEP]	1.05	1	1	1	856	93.746	7.41553	1.00751	1		0.967032	1		0.881742	1		0.791929	1		1.10512	1		1.2013	1		1.1021	1		1.13238	1		0.938084	1
W5PRM6	Uncharacterized protein	PDS5A	Uncharacterized protein OS=Ovis aries OX=9940 GN=PDS5A PE=4 SV=1 - [W5PRM6_SHEEP]	1.12	2	2	2	1337	150.647	7.91357	0.771316	2	6.58272	0.847275	2	6.72699	0.903276	2	3.07302	0.978391	2	1.39963	0.970875	2	8.73069	1.15856	2	37.8598	1.22382	2	12.9621	1.2179	2	3.09108	0.944039	2	30.3252
W5QC22	Ig-like domain-containing protein	CD47	Ig-like domain-containing protein OS=Ovis aries OX=9940 GN=CD47 PE=4 SV=1 - [W5QC22_SHEEP]	3.09	1	1	1	291	32.1383	8.48486	0.911096	1		1.2738	1		1.19416	1		1.01052	1		1.35807	1		1.13741	1		0.93222	1		0.82951	1		1.38179	1
W5NWM5	Uncharacterized protein	DHRS7B	Uncharacterized protein OS=Ovis aries OX=9940 GN=DHRS7B PE=3 SV=1 - [W5NWM5_SHEEP]	3.77	1	1	1	318	34.4303	9.5835	0.815319	1		0.573644	1		0.881548	1		1.12217	1		0.838612	1		0.770712	1		1.33416	1		1.38751	1		0.715252	1
W5PPS6	Clathrin light chain	CLTA	Clathrin light chain OS=Ovis aries OX=9940 GN=CLTA PE=3 SV=1 - [W5PPS6_SHEEP]	15.31	4	4	6	209	22.9403	4.69092	1.03192	6	40.5393	0.864047	6	24.4285	1.11891	6	15.194	1.02262	6	11.7282	1.02503	6	7.09535	1.09728	6	8.36399	0.899413	6	13.2567	1.1338	6	27.1631	0.770094	6	42.5296
W5PQF0	T-complex protein 1 subunit eta	CCT7	T-complex protein 1 subunit eta OS=Ovis aries OX=9940 GN=CCT7 PE=3 SV=1 - [W5PQF0_SHEEP]	11.42	6	6	8	543	59.4049	7.1958	0.927315	8	11.9328	1.1656	8	48.6621	0.983633	8	11.6401	1.12377	8	18.4003	1.0108	8	16.9567	1.13094	8	7.87503	0.84511	8	11.2152	1.19921	8	24.1984	0.990217	8	55.2643
W5QAY7	TRASH domain-containing protein	RPL24	TRASH domain-containing protein OS=Ovis aries OX=9940 GN=RPL24 PE=4 SV=1 - [W5QAY7_SHEEP]	15.29	4	4	6	157	17.8279	11.2388	0.971337	6	24.2668	0.874938	6	62.0959	0.818563	6	9.31665	0.830967	6	17.5228	1.04387	6	31.3515	0.805399	6	8.72579	1.15554	6	28.3114	1.28139	6	33.4871	0.950681	6	63.4693
B6UV62	SERPINF1	SERPINF1	SERPINF1 OS=Ovis aries OX=9940 GN=SERPINF1 PE=2 SV=1 - [B6UV62_SHEEP]	2.16	1	1	1	416	45.9293	7.95752	0.901408	1		1.51343	1		1.32544	1		1.03323	1		1.41536	1		1.56886	1		0.769133	1		0.670672	1		1.19849	1
W5NUL7	AAA domain-containing protein	AFG3L2	AAA domain-containing protein OS=Ovis aries OX=9940 GN=AFG3L2 PE=3 SV=1 - [W5NUL7_SHEEP]	5.33	6	6	6	806	89.3565	8.70459	1.18578	6	16.9664	0.865657	6	17.3355	0.978645	6	10.1998	0.974432	6	8.34178	1.09398	6	7.81651	0.96442	6	16.4954	1.14795	6	9.34905	1.00889	6	13.7214	1.076	6	44.8251
W5Q5A2	Sidoreflexin	SFXN1	Sidoreflexin OS=Ovis aries OX=9940 GN=SFXN1 PE=3 SV=1 - [W5Q5A2_SHEEP]	2.63	1	1	1	342	37.8285	9.56885	1.35802	1		1.01383	1		0.979352	1		1.0663	1		0.917191	1		1.08445	1		1.06579	1		0.975448	1		0.802919	1
B5B304	Complement factor H (Fragment)	CFH	Complement factor H (Fragment) OS=Ovis aries OX=9940 GN=CFH PE=2 SV=1 - [B5B304_SHEEP]	14.16	2	2	2	113	13.1985	8.25049	1.07093	2	51.9124	1.77965	2	63.6099	1.54943	2	4.00161	1.16927	2	70.69	1.25937	2	13.9954	1.37268	2	0.403893	0.786108	2	6.89918	0.459236	2	17.8318	0.754999	2	65.9003
Q8HZV2	Neonatal Fc receptor alpha chain	FcRn	Neonatal Fc receptor alpha chain OS=Ovis aries OX=9940 GN=FcRn PE=2 SV=1 - [Q8HZV2_SHEEP]	1.98	1	1	1	354	39.165	6.94678	0.799318	1		0.971015	1		0.888457	1		0.789986	1		0.845601	1		0.712091	1		1.63206	1		1.26375	1		0.708517	1
W5PQG6	Inos-1-P_synth domain-containing protein	ISYNA1	Inos-1-P_synth domain-containing protein OS=Ovis aries OX=9940 GN=ISYNA1 PE=4 SV=1 - [W5PQG6_SHEEP]	3.28	2	2	3	519	55.62	5.98584	1.20197	3	4.81555	0.871862	3	5.58418	1.00714	3	10.1427	1.05391	3	13.3205	0.993166	3	4.31741	0.961085	3	0.437539	0.873621	3	12.1947	1.10775	3	3.97729	0.998693	3	91.5448
W5P624	Arginine and glutamate rich 1	ARGLU1	Arginine and glutamate rich 1 OS=Ovis aries OX=9940 GN=ARGLU1 PE=4 SV=1 - [W5P624_SHEEP]	14.6	5	5	6	226	27.3726	10.5356	0.788002	6	12.7021	0.803516	6	9.17794	0.82224	6	2.80716	0.972371	6	18.1115	0.90898	6	7.28513	0.877366	6	22.0319	1.25822	6	13.1842	1.35983	6	10.2184	0.935593	6	29.4126
W5Q5L0	RRM domain-containing protein	EIF4B	RRM domain-containing protein OS=Ovis aries OX=9940 GN=EIF4B PE=4 SV=1 - [W5Q5L0_SHEEP]	15.12	7	7	7	615	69.3345	5.73193	1.00579	7	29.0827	1.23257	7	24.6007	1.09007	7	14.0616	1.26987	7	37.0372	0.965174	7	13.7413	0.906846	7	33.6316	0.920116	7	8.75962	0.930512	7	21.9312	1.09475	7	45.2209
W5Q0V2	CN hydrolase domain-containing protein	BTD	CN hydrolase domain-containing protein OS=Ovis aries OX=9940 GN=BTD PE=4 SV=1 - [W5Q0V2_SHEEP]	3.13	1	1	1	479	53.4613	6.50732	1.18873	1		0.534233	1		1.31852	1		1.3061	1		1.20813	1		0.544883	1		1.34051	1		0.902703	1
W5PF82	Uncharacterized protein	SPEN	Uncharacterized protein OS=Ovis aries OX=9940 GN=SPEN PE=4 SV=1 - [W5PF82_SHEEP]	0.58	2	2	2	3635	399.897	7.75244	0.9661	2	10.5341	0.525804	2	60.6079	0.924618	2	17.5445	0.954881	2	27.9644	1.18287	2	3.35935	0.779965	2	3.14785	1.31809	2	34.8217	1.00692	2	6.02761	1.70343	2	16.5795
W5PED1	DNA ligase	LIG3	DNA ligase OS=Ovis aries OX=9940 GN=LIG3 PE=3 SV=1 - [W5PED1_SHEEP]	1.09	1	1	1	1010	113.453	8.93896	0.716656	1		0.930071	1		0.736906	1		0.900671	1		0.981272	1		0.825913	1		1.38825	1		1.43061	1		0.468766	1
W5NY88	ANK_REP_REGION domain-containing protein	LOC101104566	ANK_REP_REGION domain-containing protein OS=Ovis aries OX=9940 GN=LOC101104566 PE=4 SV=1 - [W5NY88_SHEEP]	4.17	1	1	1	192	20.7746	6.26514	0.798842	1		1.72701	1		1.00943	1		1.58765	1		0.839663	1		1.38391	1		0.824391	1		0.923614	1		1.85136	1
W5NR35	LIM domain binding 3	LDB3	LIM domain binding 3 OS=Ovis aries OX=9940 GN=LDB3 PE=4 SV=1 - [W5NR35_SHEEP]	1	1	1	1	700	74.7806	8.14795	6.26773	1		0.313353	1		0.547274	1					0.179435	1					0.14712	1		0.147252	1
W5NYG6	Uncharacterized protein	ATP5IF1	Uncharacterized protein OS=Ovis aries OX=9940 GN=ATP5IF1 PE=4 SV=1 - [W5NYG6_SHEEP]	9.38	2	2	3	96	11.3617	8.74854	0.830563	3	11.8602	1.34643	3	0.541902	0.9344	3	3.31881	0.976899	3	19.7289	0.754014	3	14.4631	1.29241	3	30.2793	1.12264	3	13.6365	1.16372	3	20.4087	1.26282	3	6.03776
W5PT91	UBIQUITIN_CONJUGAT_2 domain-containing protein	UBE2J1	UBIQUITIN_CONJUGAT_2 domain-containing protein OS=Ovis aries OX=9940 GN=UBE2J1 PE=4 SV=1 - [W5PT91_SHEEP]	2.47	1	1	1	324	35.6609	6.60986	1.18176	1		0.77912	1		0.990728	1		0.879403	1		0.984479	1		1.06484	1		1.09796	1		1.07091	1		1.09057	1
W5Q0I0	GPI inositol-deacylase	PGAP1	GPI inositol-deacylase OS=Ovis aries OX=9940 GN=PGAP1 PE=3 SV=1 - [W5Q0I0_SHEEP]	0.76	1	1	1	922	104.784	8.98291	1.66262	1		0.697319	1		0.824521	1		0.895622	1		0.892777	1		0.812829	1		1.26129	1		1.02701	1		0.522096	1
W5NXM6	LamGL domain-containing protein	PTX3	LamGL domain-containing protein OS=Ovis aries OX=9940 GN=PTX3 PE=4 SV=1 - [W5NXM6_SHEEP]	5.53	2	2	2	380	41.7129	5.30029	0.661637	2	41.2202	0.861526	2	20.2718	0.6817	2	43.4466	0.617555	2	41.6502	1.23345	2	27.306	1.25432	2	19.076	0.637613	2	78.6089	1.55295	2	26.0076	0.857947	2	0.0186072
W5PSC1	Ig-like domain-containing protein		Ig-like domain-containing protein OS=Ovis aries OX=9940 PE=4 SV=1 - [W5PSC1_SHEEP]	14.79	2	2	2	142	14.429	7.75244	1.04427	2	52.219	1.19125	2	36.4684	1.30408	2	26.1728	0.999698	2	31.8671	1.50438	2	19.9597	1.18196	2	67.9155	0.752254	2	4.98047	0.684741	2	11.574	1.0106	2	28.6206
W5Q6M1	Uncharacterized protein	LOC101121371	Uncharacterized protein OS=Ovis aries OX=9940 GN=LOC101121371 PE=3 SV=1 - [W5Q6M1_SHEEP]	26.09	3	3	4	92	10.2154	10.228	0.82853	4	35.2021	0.77154	4	52.1534	0.85439	4	17.1278	0.981717	4	8.83409	0.783722	4	27.9595	0.87745	4	8.45603	1.21179	4	3.3083	1.39197	4	26.1698	0.710887	4	65.2062
W5QFT4	NHL repeat containing E3 ubiquitin protein ligase 1	NHLRC1	NHL repeat containing E3 ubiquitin protein ligase 1 OS=Ovis aries OX=9940 GN=NHLRC1 PE=4 SV=1 - [W5QFT4_SHEEP]	2.5	1	1	2	240	25.6352	6.84424
W5QD75	Uncharacterized protein	GNAI3	Uncharacterized protein OS=Ovis aries OX=9940 GN=GNAI3 PE=4 SV=1 - [W5QD75_SHEEP]	4.1	1	1	1	317	36.3981	5.63037	0.824188	1		1.00367	1		0.959576	1		0.874062	1		1.24921	1		0.953088	1		1.06881	1		1.19078	1		0.874019	1
W5PL38	Transcription initiation factor IIE subunit beta	GTF2E2	Transcription initiation factor IIE subunit beta OS=Ovis aries OX=9940 GN=GTF2E2 PE=3 SV=1 - [W5PL38_SHEEP]	3.09	1	1	1	291	32.8934	9.64209	0.992834	1		0.622722	1		0.861516	1		1.12784	1		0.974328	1		1.14126	1		1.13641	1		1.23929	1		0.602114	1
W5NZ10	NTF2 domain-containing protein	NUTF2	NTF2 domain-containing protein OS=Ovis aries OX=9940 GN=NUTF2 PE=4 SV=1 - [W5NZ10_SHEEP]	11.02	2	2	3	127	14.469	5.37646	0.967713	3	35.6552	2.01289	3	1.61546	1.15876	3	15.2249	1.46661	3	7.43718	0.916205	3	56.5699	1.16882	3	26.6724	0.730195	3	3.48219	0.739879	3	1.81868	1.76801	3	2.77506
W5QCY5	Zinc finger CCHC-type containing 3	ZCCHC3	Zinc finger CCHC-type containing 3 OS=Ovis aries OX=9940 GN=ZCCHC3 PE=4 SV=1 - [W5QCY5_SHEEP]	19.44	2	2	2	288	31.3815	8.01611	3.7429	2	144.369	1.02341	1		1.02776	1		0.93523	1		0.945328	1		0.84169	1		0.848074	1		0.866057	1		1.02568	1
W5PUJ5	Uncharacterized protein	LAMP2	Uncharacterized protein OS=Ovis aries OX=9940 GN=LAMP2 PE=3 SV=1 - [W5PUJ5_SHEEP]	3.67	2	2	3	409	44.5763	6.22705	1.86855	3	110.391	0.570341	3	140.485	0.717557	3	24.9983	0.619875	3	51.2333	1.07442	3	2.96372	0.800432	3	77.6932	0.988686	3	61.7661	0.698771	3	59.6834	1.1411	2	30.4575
W5QGW0	Peptidyl-prolyl cis-trans isomerase	PPIH	Peptidyl-prolyl cis-trans isomerase OS=Ovis aries OX=9940 GN=PPIH PE=3 SV=1 - [W5QGW0_SHEEP]	14.69	1	3	6	177	19.1956	8.07471	0.898908	1		1.02976	1		0.974105	1		1.16918	1		0.940562	1		1.02351	1		0.970133	1		1.22271	1		0.996069	1
Q9GKP4	Interferon stimulated gene 17	ISG17	Interferon stimulated gene 17 OS=Ovis aries OX=9940 GN=ISG17 PE=2 SV=1 - [Q9GKP4_SHEEP]	4.46	1	1	1	157	17.489	7.34229	0.675368	1		1.42037	1		0.916377	1		0.973687	1		1.2353	1		1.00352	1		1.63574	1		0.735593	1		2.03123	1
W5PD65	Uncharacterized protein	WDR64	Uncharacterized protein OS=Ovis aries OX=9940 GN=WDR64 PE=4 SV=1 - [W5PD65_SHEEP]	0.65	1	1	1	1082	123.571	7.37158	0.809712	1		1.22611	1		0.993174	1		1.17828	1		0.889157	1		1.19189	1		1.21107	1		1.07282	1		1.0056	1
W5P945	Sodium/potassium-transporting ATPase subunit beta	ATP1B3	Sodium/potassium-transporting ATPase subunit beta OS=Ovis aries OX=9940 GN=ATP1B3 PE=3 SV=1 - [W5P945_SHEEP]	9.32	3	3	4	279	31.4889	7.13721	0.754679	4	9.89186	0.875478	4	31.4399	0.911016	4	5.72393	0.895467	4	15.2894	0.923271	4	7.94713	1.02147	4	4.35746	0.918513	4	9.03577	1.40199	4	15.2984	0.941461	4	123.986
W5QD66	Uncharacterized protein	PCK2	Uncharacterized protein OS=Ovis aries OX=9940 GN=PCK2 PE=3 SV=1 - [W5QD66_SHEEP]	4.01	3	3	3	724	79.8266	8.98291	1.36733	3	17.72	0.792014	3	2.57688	1.08338	3	6.60662	0.990752	3	22.4171	1.0578	3	10.5347	0.812884	3	28.3553	0.95235	3	19.9686	0.808882	3	26.5493	1.30218	3	44.0354
A0A0M3PRV9	TRA2B	TRA2B	TRA2B OS=Ovis aries OX=9940 GN=TRA2B PE=2 SV=1 - [A0A0M3PRV9_SHEEP]	6.94	2	2	3	288	33.6876	11.2827	0.99632	3	4.30211	0.831087	3	30.6746	0.92892	3	4.10771	0.847589	3	29.6804	1.21296	3	0.573943	0.674442	3	12.4646	1.0288	3	13.264	1.20024	3	13.3888	0.834315	3	31.039
W5Q4W6	Uncharacterized protein	TJP1	Uncharacterized protein OS=Ovis aries OX=9940 GN=TJP1 PE=3 SV=1 - [W5Q4W6_SHEEP]	1.26	2	2	2	1750	193.84	6.62451	0.94977	2	15.4886	1.03207	2	47.4199	1.21408	2	21.4174	0.890575	2	22.5955	0.977753	2	5.97866	0.956484	2	26.0504	1.03052	2	26.2858	1.03794	2	20.7912	0.906228	2	156.271
W5P4S3	Cytochrome c domain-containing protein		Cytochrome c domain-containing protein OS=Ovis aries OX=9940 PE=3 SV=1 - [W5P4S3_SHEEP]	27.62	1	3	4	105	11.6401	9.49561	1.86206	1		1.10768	1		1.18305	1		1.04947	1		1.22751	1		0.877886	1		0.855412	1		0.600195	1		0.843128	1
K4PF82	RNA binding protein S1	RNPS1	RNA binding protein S1 OS=Ovis aries OX=9940 GN=RNPS1 PE=2 SV=1 - [K4PF82_SHEEP]	7.21	2	2	2	305	34.1757	11.8394	0.682732	2	49.0113	0.904224	2	34.6518	0.755688	2	35.5897	0.853461	2	5.82402	1.0056	2	23.4927	0.861824	2	18.4435	1.44015	2	42.7351	1.21941	2	26.6715	1.1072	2	60.6666
W5PZ16	Uncharacterized protein	SMARCA1	Uncharacterized protein OS=Ovis aries OX=9940 GN=SMARCA1 PE=4 SV=1 - [W5PZ16_SHEEP]	5.43	4	6	6	1013	118.741	8.92432	0.86064	4	7.48095	0.833984	4	16.1526	0.974798	4	3.42993	0.930194	4	12.5885	1.1996	4	15.2984	1.16781	4	28.1547	1.29399	4	2.5265	1.00987	4	8.29917	0.663966	4	69.5021
C5IWT5	Peptidyl-prolyl cis-trans isomerase E	PPIE	Peptidyl-prolyl cis-trans isomerase E OS=Ovis aries OX=9940 GN=PPIE PE=2 SV=1 - [C5IWT5_SHEEP]	1.99	1	1	1	301	33.4396	5.60498	1.86912	1		1.39781	1		0.949686	1		1.00232	1		0.900611	1		0.72156	1		0.704524	1		0.65359	1		3.02887	1
A5JV04	Stabilin-1 interacting chitinase-like protein (Fragment)		Stabilin-1 interacting chitinase-like protein (Fragment) OS=Ovis aries OX=9940 PE=2 SV=1 - [A5JV04_SHEEP]	4.49	1	2	2	312	35.6434	6.91748	0.878681	1		1.08536	1		0.770434	1		0.791331	1		1.15383	1		0.987909	1		1.26794	1		1.10318	1		1.59478	1
W5QBH3	PP28 domain-containing protein	PDAP1	PP28 domain-containing protein OS=Ovis aries OX=9940 GN=PDAP1 PE=4 SV=1 - [W5QBH3_SHEEP]	14.92	3	3	4	181	20.5335	7.32764	0.951329	4	6.78058	1.28571	4	9.4101	0.977485	4	15.3341	1.22499	4	2.28472	0.874912	4	4.00376	1.12747	4	1.86549	0.999309	4	5.2527	1.0365	4	8.61979	1.29236	4	8.26697
[truncated: 1,072 more rows]

## Sheet: Table S3
Table S3. The quantification results of PRM assay of selected proteins in different groups.
Protein Name	Protein accession	Detection type	Peptide Sequence	Average_BB	Average_WB	Average_WW
AHSG	P29701	Peptide	EVVDPTK	1.40306	34.0321	31.488
[truncated: 15 more rows]

## Sheet: Table S4
Table S4 .The factorial model identified proteins that were significantly changed in abundance by the FecB mutation
[truncated: 2,315 more rows]

[truncated: 7 more sheets: Table S5, Table S6, Table S7, Table S8, Table S9, Table S10, Table S11]
